# Supplementary material for: Syntheses, crystal structures and Hirshfeld surface analyses of N-aryl­sulfonyl derivatives of cytisine
Source: Acta Crystallogr E Crystallogr Commun. 2023 Mar 10;79(Pt 4):313–8. doi: 10.1107/S2056989023001950 (PMC10088325; doi:10.1107/S2056989023001950)
Supplement: Supplementary file 1 [file e-79-00313-sup1.cif]

##############################################################################
#                                                                            #
# This CIF contains the data in a paper accepted for publication in          #
# Acta Crystallographica Section E. It conforms to the requirements of       #
# Notes for Authors for Acta Crystallographica Section E, and has been       #
# peer reviewed under the auspices of the IUCr Commission on Journals.       #
#                                                                            #
# Full details of the Crystallographic Information File format               #
# are given in the paper "The Crystallographic Information File (CIF):       #
# a New Standard Archive File for Crystallography" by S. R. Hall, F. H.      #
# Allen and I. D. Brown [Acta Cryst. (1991), A47, 655-685].                  #
#                                                                            #
# The current version of the core CIF dictionary is obtainable from          #
# ftp://ftp.iucr.org/pub/cif_core.dic.                                       #
#                                                                            #
# Software is freely available for graphical display of the structure(s)     #
# in this CIF. For information consult the CIF software page                 #
# http://www.iucr.org/resources/cif/software.                                #
#                                                                            #
# This file may be used for bona fide research purposes within the           #
# scientific community so long as proper attribution is given to the journal # 
# article from which it was obtained.                                        #
#                                                                            #
##############################################################################
data_I
_audit_creation_method     'SHELXL-2018/3'
_chemical_name_systematic
;\
(1<i>R</i>,5<i>R</i>)-3-[(4-Ethylphenyl)sulfonyl]-1,2,3,4,5,6-hexahydro-\
8<i>H</i>-1,5-methanopyrido[1,2-<i>a</i>][1,5]diazocin-8-one
;
_chemical_name_common
;
(7<i>R</i>,9<i>R</i>)-<i>N</i>-[(4-Ethylphenyl)sulfonyl]cytisine
;
_chemical_formula_moiety     'C19 H22 N2 O3 S'
_chemical_formula_sum     'C19 H22 N2 O3 S'
_chemical_formula_iupac     'C19 H22 N2 O3 S'
_chemical_formula_weight     358.44
_chemical_melting_point     ?
_chemical_absolute_configuration     rm
_space_group_crystal_system     orthorhombic
_space_group_name_H-M_alt     'P 21 21 21'
_space_group_name_Hall     'P 2ac 2ab'
loop_
    _space_group_symop_operation_xyz
    'x, y, z'
    '-x+1/2, -y, z+1/2'
    '-x, y+1/2, -z+1/2'
    'x+1/2, -y+1/2, -z'
_cell_length_a     6.9503(14)
_cell_length_b     10.585(2)
_cell_length_c     24.975(5)
_cell_angle_alpha     90
_cell_angle_beta     90
_cell_angle_gamma     90
_cell_volume     1837.5(6)
_cell_formula_units_Z     4
_cell_measurement_reflns_used     10591
_cell_measurement_theta_min     3.5140
_cell_measurement_theta_max     70.8650
_cell_measurement_temperature     299(2)
_exptl_crystal_description     prizmatic
_exptl_crystal_colour     colorless
_exptl_crystal_size_max     0.25
_exptl_crystal_size_mid     0.20
_exptl_crystal_size_min     0.10
_exptl_crystal_density_diffrn     1.296
_exptl_crystal_density_meas     ?
_exptl_crystal_density_method     ?
_exptl_crystal_F_000     760
_exptl_absorpt_coefficient_mu     1.731
_exptl_absorpt_correction_type     multi-scan
_exptl_absorpt_process_details
;
(SADABS; Krause <i>et al.</i>,  2015)
;
_exptl_absorpt_correction_T_min     0.03229
_exptl_absorpt_correction_T_max     1.00000
_diffrn_ambient_temperature     299(2)
_diffrn_source     'micro-focus sealed X-ray tube'
_diffrn_radiation_type     CuK\a
_diffrn_radiation_wavelength     1.54184
_diffrn_measurement_device_type
                         'XtaLAB Synergy, Single source at home/near, HyPix3000'
_diffrn_measurement_device     'four-circle diffractometer'
_diffrn_measurement_method     '\w scans'
_diffrn_detector     'Hybrid Pixel Array Detector'
_diffrn_detector_area_resol_mean     10.0000
_diffrn_reflns_number     17786
_diffrn_reflns_av_R_equivalents     0.0541
_diffrn_reflns_av_unetI/netI     0.0297
_diffrn_reflns_theta_min     3.539
_diffrn_reflns_theta_max     71.420
_diffrn_reflns_theta_full     67.684
_diffrn_measured_fraction_theta_max     0.994
_diffrn_measured_fraction_theta_full     1.000
_diffrn_reflns_limit_h_min     -8
_diffrn_reflns_limit_h_max     8
_diffrn_reflns_limit_k_min     -12
_diffrn_reflns_limit_k_max     13
_diffrn_reflns_limit_l_min     -23
_diffrn_reflns_limit_l_max     30
_refine_special_details     ?
_reflns_number_total     3553
_reflns_number_gt     3348
_reflns_threshold_expression     'I > 2\s(I)'
_refine_ls_structure_factor_coef     Fsqd
_refine_ls_matrix_type     full
_refine_ls_R_factor_all     0.0393
_refine_ls_R_factor_gt     0.0376
_refine_ls_wR_factor_gt     0.0924
_refine_ls_wR_factor_ref     0.0937
_refine_ls_goodness_of_fit_ref     1.108
_refine_ls_restrained_S_all     1.108
_refine_ls_number_reflns     3553
_refine_ls_number_parameters     238
_refine_ls_number_restraints     0
_refine_ls_hydrogen_treatment     constr
_refine_ls_weighting_scheme     calc
_refine_ls_weighting_details
              'w=1/[\s^2^(Fo^2^)+(0.0523P)^2^+0.0534P] where P=(Fo^2^+2Fc^2^)/3'
_atom_sites_solution_hydrogens     geom
_atom_sites_solution_primary     ?
_atom_sites_solution_secondary     ?
_refine_ls_shift/su_max     0.000
_refine_ls_shift/su_mean     0.000
_refine_diff_density_max     0.217
_refine_diff_density_min     -0.444
_refine_ls_extinction_method     none
_refine_ls_extinction_coef     .
_refine_ls_abs_structure_details
;
Flack <i>x</i> determined using 1319 quotients
[(<i>I</i>^+^)-(<i>I</i>^-^)]/[(<i>I</i>^+^)+(<i>I</i>^-^)]
(Parsons <i>et al.</i>,  2013)
;
_refine_ls_abs_structure_Flack     0.012(9)
loop_
    _atom_type_symbol
    _atom_type_description
    _atom_type_scat_dispersion_real
    _atom_type_scat_dispersion_imag
    _atom_type_scat_source
    'C' 'C' 0.0181 0.0091
                         'International Tables Vol C Tables 4.2.6.8 and 6.1.1.4'
    'H' 'H' 0.0000 0.0000
                         'International Tables Vol C Tables 4.2.6.8 and 6.1.1.4'
    'N' 'N' 0.0311 0.0180
                         'International Tables Vol C Tables 4.2.6.8 and 6.1.1.4'
    'O' 'O' 0.0492 0.0322
                         'International Tables Vol C Tables 4.2.6.8 and 6.1.1.4'
    'S' 'S' 0.3331 0.5567
                         'International Tables Vol C Tables 4.2.6.8 and 6.1.1.4'
_computing_data_collection
;
CrysAlis PRO (Rigaku OD, 2021)
;
_computing_cell_refinement
;
CrysAlis PRO (Rigaku OD, 2021)
;
_computing_data_reduction
;
CrysAlis PRO (Rigaku OD, 2021)
;
_computing_structure_solution
;
SHELXS7    (Sheldrick, 2008)
;
_computing_structure_refinement
;
<i>SHELXL2018/3</i> (Sheldrick, 2015)
;
_computing_molecular_graphics
;
XP in SHELXTL (Sheldrick, 2008) and Mercury (Macrae et al.,
2020)
;
_computing_publication_material
;
SHELXTL (Sheldrick, 2015), PLATON (Spek, 2020) and publCIF
(Westrip, 2010)
;
loop_
    _atom_site_type_symbol
    _atom_site_label
    _atom_site_fract_x
    _atom_site_fract_y
    _atom_site_fract_z
    _atom_site_U_iso_or_equiv
    _atom_site_adp_type
    _atom_site_calc_flag
    _atom_site_occupancy
    _atom_site_disorder_assembly
    _atom_site_disorder_group
    S S1 0.72079(9) 0.74770(5) 0.14537(2) 0.05691(18) Uani d 1 . .
    O O1 0.3969(2) 0.73366(18) 0.35879(6) 0.0609(4) Uani d 1 . .
    O O2 0.8449(3) 0.64623(16) 0.16065(7) 0.0707(5) Uani d 1 . .
    O O3 0.5240(3) 0.7222(2) 0.13301(8) 0.0766(6) Uani d 1 . .
    N N1 0.6396(3) 0.83845(17) 0.31683(7) 0.0442(4) Uani d 1 . .
    N N12 0.7204(3) 0.84820(18) 0.19511(7) 0.0525(4) Uani d 1 . .
    C C2 0.5717(3) 0.7474(2) 0.35284(8) 0.0489(5) Uani d 1 . .
    C C3 0.7162(4) 0.6760(3) 0.38004(10) 0.0620(6) Uani d 1 . .
    H H3A 0.679416 0.612285 0.403557 0.074 Uiso calc 1 . .
    C C4 0.9054(4) 0.6993(3) 0.37223(11) 0.0660(7) Uani d 1 . .
    H H4A 0.996719 0.652682 0.390946 0.079 Uiso calc 1 . .
    C C5 0.9646(4) 0.7917(3) 0.33673(10) 0.0605(6) Uani d 1 . .
    H H5A 1.095137 0.807418 0.331995 0.073 Uiso calc 1 . .
    C C6 0.8326(3) 0.8596(2) 0.30875(9) 0.0492(5) Uani d 1 . .
    C C7 0.8915(4) 0.9562(3) 0.26785(10) 0.0585(6) Uani d 1 . .
    H H7A 1.017190 0.990569 0.278075 0.070 Uiso calc 1 . .
    C C8 0.7474(5) 1.0639(2) 0.26561(11) 0.0692(7) Uani d 1 . .
    H H8A 0.736511 1.104049 0.300400 0.083 Uiso calc 1 . .
    H H8B 0.788228 1.126854 0.239766 0.083 Uiso calc 1 . .
    C C9 0.5559(4) 1.0075(3) 0.24915(11) 0.0612(7) Uani d 1 . .
    H H9A 0.461650 1.076197 0.247158 0.073 Uiso calc 1 . .
    C C10 0.4861(3) 0.9134(2) 0.29083(10) 0.0524(5) Uani d 1 . .
    H H10A 0.416201 0.959033 0.318316 0.063 Uiso calc 1 . .
    H H10B 0.396456 0.855705 0.273849 0.063 Uiso calc 1 . .
    C C11 0.5739(4) 0.9493(3) 0.19342(10) 0.0641(7) Uani d 1 . .
    H H11A 0.451036 0.914628 0.182325 0.077 Uiso calc 1 . .
    H H11B 0.611563 1.013563 0.167793 0.077 Uiso calc 1 . .
    C C13 0.9099(4) 0.8943(3) 0.21250(10) 0.0592(6) Uani d 1 . .
    H H13A 0.958528 0.955410 0.186892 0.071 Uiso calc 1 . .
    H H13B 1.000046 0.824482 0.214244 0.071 Uiso calc 1 . .
    C C1' 0.8285(4) 0.8251(2) 0.09016(9) 0.0585(6) Uani d 1 . .
    C C2' 0.7190(5) 0.9095(3) 0.06041(11) 0.0780(8) Uani d 1 . .
    H H2'A 0.590106 0.923114 0.068566 0.094 Uiso calc 1 . .
    C C3' 0.8057(7) 0.9728(3) 0.01842(12) 0.0894(11) Uani d 1 . .
    H H3'A 0.732521 1.029034 -0.001706 0.107 Uiso calc 1 . .
    C C4' 0.9946(6) 0.9558(3) 0.00544(11) 0.0819(10) Uani d 1 . .
    C C5' 1.1005(6) 0.8709(3) 0.03537(12) 0.0849(9) Uani d 1 . .
    H H5'A 1.229082 0.857186 0.026912 0.102 Uiso calc 1 . .
    C C6' 1.0180(5) 0.8052(3) 0.07808(11) 0.0712(7) Uani d 1 . .
    H H6'A 1.091003 0.748680 0.098065 0.085 Uiso calc 1 . .
    C C7' 1.0838(8) 1.0285(4) -0.04059(14) 0.1161(17) Uani d 1 . .
    H H7'A 1.164041 0.971279 -0.061123 0.139 Uiso calc 0.55(2) A 1
    H H7'B 0.981596 1.057716 -0.063967 0.139 Uiso calc 0.55(2) A 1
    H H7'C 1.053155 0.983559 -0.073354 0.139 Uiso calc 0.45(2) A 2
    H H7'D 1.019922 1.109830 -0.042531 0.139 Uiso calc 0.45(2) A 2
    C C8'A 1.199(3) 1.1360(16) -0.0246(4) 0.136(7) Uani d 0.55(2) A 1
    H H8'A 1.233872 1.184056 -0.055681 0.205 Uiso calc 0.55(2) A 1
    H H8'B 1.312957 1.107082 -0.006780 0.205 Uiso calc 0.55(2) A 1
    H H8'C 1.125652 1.188309 -0.000638 0.205 Uiso calc 0.55(2) A 1
    C C8'B 1.280(2) 1.050(2) -0.0404(4) 0.111(5) Uani d 0.45(2) A 2
    H H8'D 1.312947 1.105567 -0.069535 0.166 Uiso calc 0.45(2) A 2
    H H8'E 1.347397 0.971814 -0.044349 0.166 Uiso calc 0.45(2) A 2
    H H8'F 1.316353 1.089349 -0.007150 0.166 Uiso calc 0.45(2) A 2
loop_
    _atom_site_aniso_label
    _atom_site_aniso_U_11
    _atom_site_aniso_U_22
    _atom_site_aniso_U_33
    _atom_site_aniso_U_12
    _atom_site_aniso_U_13
    _atom_site_aniso_U_23
    S1 0.0714(4) 0.0452(3) 0.0542(3) -0.0046(3) 0.0012(2) 0.0040(2)
    O1 0.0488(9) 0.0641(10) 0.0699(10) -0.0067(8) 0.0057(7) 0.0023(9)
    O2 0.0982(14) 0.0453(9) 0.0687(10) 0.0091(9) 0.0036(10) 0.0092(8)
    O3 0.0790(13) 0.0775(13) 0.0733(11) -0.0218(11) -0.0037(9) -0.0046(10)
    N1 0.0400(9) 0.0428(9) 0.0498(9) 0.0003(7) -0.0009(7) -0.0053(7)
    N12 0.0558(11) 0.0508(10) 0.0510(9) 0.0010(9) 0.0009(9) 0.0024(8)
    C2 0.0483(11) 0.0486(11) 0.0499(10) -0.0027(10) -0.0015(8) -0.0064(11)
    C3 0.0698(16) 0.0617(14) 0.0546(12) 0.0022(13) -0.0104(12) 0.0050(11)
    C4 0.0597(15) 0.0767(17) 0.0614(13) 0.0145(13) -0.0193(11) -0.0041(13)
    C5 0.0406(11) 0.0813(18) 0.0595(12) 0.0023(11) -0.0057(10) -0.0113(12)
    C6 0.0419(11) 0.0543(12) 0.0514(11) -0.0040(10) 0.0013(9) -0.0133(10)
    C7 0.0522(13) 0.0583(14) 0.0649(14) -0.0145(11) 0.0065(11) -0.0104(11)
    C8 0.088(2) 0.0459(12) 0.0741(15) -0.0106(14) 0.0117(15) -0.0046(11)
    C9 0.0679(17) 0.0469(13) 0.0689(15) 0.0121(12) 0.0039(14) 0.0033(11)
    C10 0.0443(11) 0.0503(12) 0.0625(13) 0.0082(10) -0.0002(10) -0.0019(10)
    C11 0.0740(17) 0.0561(14) 0.0623(14) 0.0117(13) -0.0004(13) 0.0086(12)
    C13 0.0566(13) 0.0607(14) 0.0603(13) -0.0092(11) 0.0106(11) 0.0014(11)
    C1' 0.0768(17) 0.0495(12) 0.0492(11) -0.0015(12) 0.0001(11) 0.0000(10)
    C2' 0.087(2) 0.0819(19) 0.0648(15) 0.0054(18) -0.0035(15) 0.0168(14)
    C3' 0.126(3) 0.079(2) 0.0635(17) 0.003(2) -0.0097(19) 0.0196(15)
    C4' 0.125(3) 0.0704(19) 0.0503(14) -0.0161(19) 0.0094(17) 0.0020(13)
    C5' 0.094(2) 0.093(2) 0.0684(17) -0.0076(19) 0.0210(16) -0.0031(16)
    C6' 0.0838(19) 0.0683(16) 0.0615(14) 0.0077(15) 0.0101(14) 0.0040(13)
    C7' 0.182(5) 0.106(3) 0.0603(18) -0.035(3) 0.018(2) 0.0090(19)
    C8'A 0.219(15) 0.128(10) 0.062(4) -0.069(11) 0.000(6) 0.020(5)
    C8'B 0.130(9) 0.134(12) 0.069(5) -0.043(8) 0.023(5) 0.010(7)
_geom_special_details
;
 All esds (except the esd in the dihedral angle between two l.s. planes)
 are estimated using the full covariance matrix.  The cell esds are taken
 into account individually in the estimation of esds in distances, angles
 and torsion angles; correlations between esds in cell parameters are only
 used when they are defined by crystal symmetry.  An approximate (isotropic)
 treatment of cell esds is used for estimating esds involving l.s. planes.
;
loop_
    _geom_bond_atom_site_label_1
    _geom_bond_atom_site_label_2
    _geom_bond_site_symmetry_2
    _geom_bond_distance
    _geom_bond_publ_flag
    S1 O3 . 1.428(2) ?
    S1 O2 . 1.429(2) ?
    S1 N12 . 1.635(2) ?
    S1 C1' . 1.770(3) ?
    O1 C2 . 1.233(3) ?
    N1 C6 . 1.375(3) ?
    N1 C2 . 1.400(3) ?
    N1 C10 . 1.479(3) ?
    N12 C13 . 1.471(3) ?
    N12 C11 . 1.478(3) ?
    C2 C3 . 1.429(3) ?
    C3 C4 . 1.352(4) ?
    C3 H3A . 0.9300 ?
    C4 C5 . 1.383(4) ?
    C4 H4A . 0.9300 ?
    C5 C6 . 1.359(3) ?
    C5 H5A . 0.9300 ?
    C6 C7 . 1.502(4) ?
    C7 C8 . 1.519(4) ?
    C7 C13 . 1.535(3) ?
    C7 H7A . 0.9800 ?
    C8 C9 . 1.516(4) ?
    C8 H8A . 0.9700 ?
    C8 H8B . 0.9700 ?
    C9 C10 . 1.520(4) ?
    C9 C11 . 1.527(4) ?
    C9 H9A . 0.9800 ?
    C10 H10A . 0.9700 ?
    C10 H10B . 0.9700 ?
    C11 H11A . 0.9700 ?
    C11 H11B . 0.9700 ?
    C13 H13A . 0.9700 ?
    C13 H13B . 0.9700 ?
    C1' C6' . 1.368(4) ?
    C1' C2' . 1.389(4) ?
    C2' C3' . 1.383(5) ?
    C2' H2'A . 0.9300 ?
    C3' C4' . 1.365(6) ?
    C3' H3'A . 0.9300 ?
    C4' C5' . 1.381(5) ?
    C4' C7' . 1.515(4) ?
    C5' C6' . 1.396(4) ?
    C5' H5'A . 0.9300 ?
    C6' H6'A . 0.9300 ?
    C7' C8'B . 1.385(12) ?
    C7' C8'A . 1.447(11) ?
    C7' H7'A . 0.9700 ?
    C7' H7'B . 0.9700 ?
    C7' H7'C . 0.9700 ?
    C7' H7'D . 0.9700 ?
    C8'A H8'A . 0.9600 ?
    C8'A H8'B . 0.9600 ?
    C8'A H8'C . 0.9600 ?
    C8'B H8'D . 0.9600 ?
    C8'B H8'E . 0.9600 ?
    C8'B H8'F . 0.9600 ?
loop_
    _geom_angle_atom_site_label_1
    _geom_angle_atom_site_label_2
    _geom_angle_atom_site_label_3
    _geom_angle_site_symmetry_1
    _geom_angle_site_symmetry_3
    _geom_angle
    _geom_angle_publ_flag
    O3 S1 O2 . . 119.57(13) ?
    O3 S1 N12 . . 106.61(11) ?
    O2 S1 N12 . . 106.68(10) ?
    O3 S1 C1' . . 108.91(13) ?
    O2 S1 C1' . . 107.49(13) ?
    N12 S1 C1' . . 106.94(11) ?
    C6 N1 C2 . . 122.35(18) ?
    C6 N1 C10 . . 123.50(19) ?
    C2 N1 C10 . . 114.07(17) ?
    C13 N12 C11 . . 112.7(2) ?
    C13 N12 S1 . . 116.04(16) ?
    C11 N12 S1 . . 116.78(16) ?
    O1 C2 N1 . . 119.4(2) ?
    O1 C2 C3 . . 125.0(2) ?
    N1 C2 C3 . . 115.6(2) ?
    C4 C3 C2 . . 121.2(3) ?
    C4 C3 H3A . . 119.4 ?
    C2 C3 H3A . . 119.4 ?
    C3 C4 C5 . . 120.7(2) ?
    C3 C4 H4A . . 119.6 ?
    C5 C4 H4A . . 119.6 ?
    C6 C5 C4 . . 120.2(2) ?
    C6 C5 H5A . . 119.9 ?
    C4 C5 H5A . . 119.9 ?
    C5 C6 N1 . . 119.8(2) ?
    C5 C6 C7 . . 121.7(2) ?
    N1 C6 C7 . . 118.5(2) ?
    C6 C7 C8 . . 110.9(2) ?
    C6 C7 C13 . . 110.2(2) ?
    C8 C7 C13 . . 110.0(2) ?
    C6 C7 H7A . . 108.6 ?
    C8 C7 H7A . . 108.6 ?
    C13 C7 H7A . . 108.6 ?
    C9 C8 C7 . . 107.0(2) ?
    C9 C8 H8A . . 110.3 ?
    C7 C8 H8A . . 110.3 ?
    C9 C8 H8B . . 110.3 ?
    C7 C8 H8B . . 110.3 ?
    H8A C8 H8B . . 108.6 ?
    C8 C9 C10 . . 110.6(2) ?
    C8 C9 C11 . . 109.5(2) ?
    C10 C9 C11 . . 112.7(2) ?
    C8 C9 H9A . . 107.9 ?
    C10 C9 H9A . . 107.9 ?
    C11 C9 H9A . . 107.9 ?
    N1 C10 C9 . . 115.0(2) ?
    N1 C10 H10A . . 108.5 ?
    C9 C10 H10A . . 108.5 ?
    N1 C10 H10B . . 108.5 ?
    C9 C10 H10B . . 108.5 ?
    H10A C10 H10B . . 107.5 ?
    N12 C11 C9 . . 108.8(2) ?
    N12 C11 H11A . . 109.9 ?
    C9 C11 H11A . . 109.9 ?
    N12 C11 H11B . . 109.9 ?
    C9 C11 H11B . . 109.9 ?
    H11A C11 H11B . . 108.3 ?
    N12 C13 C7 . . 109.45(19) ?
    N12 C13 H13A . . 109.8 ?
    C7 C13 H13A . . 109.8 ?
    N12 C13 H13B . . 109.8 ?
    C7 C13 H13B . . 109.8 ?
    H13A C13 H13B . . 108.2 ?
    C6' C1' C2' . . 120.6(3) ?
    C6' C1' S1 . . 120.5(2) ?
    C2' C1' S1 . . 118.9(2) ?
    C3' C2' C1' . . 118.6(3) ?
    C3' C2' H2'A . . 120.7 ?
    C1' C2' H2'A . . 120.7 ?
    C4' C3' C2' . . 122.4(3) ?
    C4' C3' H3'A . . 118.8 ?
    C2' C3' H3'A . . 118.8 ?
    C3' C4' C5' . . 118.0(3) ?
    C3' C4' C7' . . 120.4(4) ?
    C5' C4' C7' . . 121.6(4) ?
    C4' C5' C6' . . 121.3(3) ?
    C4' C5' H5'A . . 119.4 ?
    C6' C5' H5'A . . 119.4 ?
    C1' C6' C5' . . 119.2(3) ?
    C1' C6' H6'A . . 120.4 ?
    C5' C6' H6'A . . 120.4 ?
    C8'B C7' C4' . . 119.0(6) ?
    C8'A C7' C4' . . 114.5(5) ?
    C8'A C7' H7'A . . 108.6 ?
    C4' C7' H7'A . . 108.6 ?
    C8'A C7' H7'B . . 108.6 ?
    C4' C7' H7'B . . 108.6 ?
    H7'A C7' H7'B . . 107.6 ?
    C8'B C7' H7'C . . 107.6 ?
    C4' C7' H7'C . . 107.6 ?
    C8'B C7' H7'D . . 107.6 ?
    C4' C7' H7'D . . 107.6 ?
    H7'C C7' H7'D . . 107.0 ?
    C7' C8'A H8'A . . 109.5 ?
    C7' C8'A H8'B . . 109.5 ?
    H8'A C8'A H8'B . . 109.5 ?
    C7' C8'A H8'C . . 109.5 ?
    H8'A C8'A H8'C . . 109.5 ?
    H8'B C8'A H8'C . . 109.5 ?
    C7' C8'B H8'D . . 109.5 ?
    C7' C8'B H8'E . . 109.5 ?
    H8'D C8'B H8'E . . 109.5 ?
    C7' C8'B H8'F . . 109.5 ?
    H8'D C8'B H8'F . . 109.5 ?
    H8'E C8'B H8'F . . 109.5 ?
loop_
    _geom_torsion_atom_site_label_1
    _geom_torsion_atom_site_label_2
    _geom_torsion_atom_site_label_3
    _geom_torsion_atom_site_label_4
    _geom_torsion_site_symmetry_1
    _geom_torsion_site_symmetry_2
    _geom_torsion_site_symmetry_3
    _geom_torsion_site_symmetry_4
    _geom_torsion
    _geom_torsion_publ_flag
    O3 S1 N12 C13 . . . . -176.35(18) ?
    O2 S1 N12 C13 . . . . 54.8(2) ?
    C1' S1 N12 C13 . . . . -60.0(2) ?
    O3 S1 N12 C11 . . . . -39.7(2) ?
    O2 S1 N12 C11 . . . . -168.57(19) ?
    C1' S1 N12 C11 . . . . 76.6(2) y
    C6 N1 C2 O1 . . . . 179.2(2) ?
    C10 N1 C2 O1 . . . . 2.3(3) ?
    C6 N1 C2 C3 . . . . -1.1(3) ?
    C10 N1 C2 C3 . . . . -178.03(19) ?
    O1 C2 C3 C4 . . . . -178.3(2) ?
    N1 C2 C3 C4 . . . . 2.1(3) ?
    C2 C3 C4 C5 . . . . -1.3(4) ?
    C3 C4 C5 C6 . . . . -0.7(4) ?
    C4 C5 C6 N1 . . . . 1.7(4) ?
    C4 C5 C6 C7 . . . . -176.9(2) ?
    C2 N1 C6 C5 . . . . -0.7(3) ?
    C10 N1 C6 C5 . . . . 175.9(2) ?
    C2 N1 C6 C7 . . . . 177.89(18) ?
    C10 N1 C6 C7 . . . . -5.5(3) ?
    C5 C6 C7 C8 . . . . -148.0(2) ?
    N1 C6 C7 C8 . . . . 33.4(3) ?
    C5 C6 C7 C13 . . . . 90.0(3) ?
    N1 C6 C7 C13 . . . . -88.6(3) ?
    C6 C7 C8 C9 . . . . -61.4(3) ?
    C13 C7 C8 C9 . . . . 60.7(3) ?
    C7 C8 C9 C10 . . . . 62.7(3) ?
    C7 C8 C9 C11 . . . . -62.1(3) ?
    C6 N1 C10 C9 . . . . 6.6(3) ?
    C2 N1 C10 C9 . . . . -176.56(19) ?
    C8 C9 C10 N1 . . . . -35.6(3) ?
    C11 C9 C10 N1 . . . . 87.4(3) ?
    C13 N12 C11 C9 . . . . -58.7(3) ?
    S1 N12 C11 C9 . . . . 163.28(18) ?
    C8 C9 C11 N12 . . . . 60.8(3) ?
    C10 C9 C11 N12 . . . . -62.8(3) ?
    C11 N12 C13 C7 . . . . 57.4(3) ?
    S1 N12 C13 C7 . . . . -164.26(18) ?
    C6 C7 C13 N12 . . . . 64.3(3) ?
    C8 C7 C13 N12 . . . . -58.3(3) ?
    O3 S1 C1' C6' . . . . -146.7(2) ?
    O2 S1 C1' C6' . . . . -15.8(3) ?
    N12 S1 C1' C6' . . . . 98.4(2) ?
    O3 S1 C1' C2' . . . . 35.4(3) ?
    O2 S1 C1' C2' . . . . 166.3(2) ?
    N12 S1 C1' C2' . . . . -79.4(2) y
    C6' C1' C2' C3' . . . . 0.0(5) ?
    S1 C1' C2' C3' . . . . 177.9(3) ?
    C1' C2' C3' C4' . . . . -0.4(5) ?
    C2' C3' C4' C5' . . . . 0.7(6) ?
    C2' C3' C4' C7' . . . . -179.3(3) ?
    C3' C4' C5' C6' . . . . -0.7(5) ?
    C7' C4' C5' C6' . . . . 179.3(3) ?
    C2' C1' C6' C5' . . . . 0.0(4) ?
    S1 C1' C6' C5' . . . . -177.9(2) ?
    C4' C5' C6' C1' . . . . 0.4(5) ?
    C3' C4' C7' C8'B . . . . 154.4(12) ?
    C5' C4' C7' C8'B . . . . -25.7(12) ?
    C3' C4' C7' C8'A . . . . 101.1(12) ?
    C5' C4' C7' C8'A . . . . -78.9(12) ?
loop_
    _geom_hbond_atom_site_label_D
    _geom_hbond_atom_site_label_H
    _geom_hbond_atom_site_label_A
    _geom_hbond_site_symmetry_A
    _geom_hbond_distance_DH
    _geom_hbond_distance_HA
    _geom_hbond_distance_DA
    _geom_hbond_angle_DHA
    _geom_hbond_publ_flag
    C5 H5A O1 1_655 0.93 2.336 3.116(3) 141 y
    C7 H7A O2 3_755 0.98 2.444 3.254(3) 140 y
_shelx_space_group_comment
;
The symmetry employed for this shelxl refinement is uniquely defined
by the following loop, which should always be used as a source of
symmetry information in preference to the above space-group names.
They are only intended as comments.
;
_shelx_estimated_absorpt_T_min     ?
_shelx_estimated_absorpt_T_max     ?
_shelx_hkl_file
;
   0   0   2 1529.28   56.50
   0   0   2 1594.53   56.50
   0   0   2 1143.78   56.52
   0   0   2 1202.09   56.48
   0   0   2 1546.35   56.55
   0   0   2 1522.99   56.57
   0   0   2 1438.01   56.57
   0   0   3    0.11    0.05
   0   0   3   -0.01    0.05
   0   0   3    0.03    0.07
   0   0   3    0.06    0.08
   0   0   3    0.03    0.07
   0   0   4  252.85   10.57
   0   0   4  257.37   10.54
   0   0   4  259.39   10.46
   0   0   4  254.54   10.46
   0   0   4  262.83   10.57
   0   0   4  255.67   10.58
   0   0   4  256.45   10.60
   0   0   5    0.08    0.10
   0   0   5    0.14    0.13
   0   0   5    0.11    0.13
   0   0   5   -0.03    0.14
   0   0   5    0.08    0.13
   0   0   6 2113.85   85.81
   0   0   6 2197.81   85.81
   0   0   6 2009.27   85.93
   0   0   6 1965.29   85.97
   0   0   6 2196.82   86.02
   0   0   6 2271.10   86.00
   0   0   6 2238.00   86.08
   0   0   7    0.03    0.16
   0   0   7    0.07    0.11
   0   0   7   -0.02    0.12
   0   0   7    0.30    0.20
   0   0   7    0.08    0.23
   0   0   7    0.04    0.17
   0   0   7    0.12    0.18
   0   0   8   87.29    3.94
   0   0   8   92.72    4.14
   0   0   8  100.41    4.27
   0   0   8   88.95    4.16
   0   0   8   89.05    4.20
   0   0   8   86.26    4.23
   0   0   9   -0.05    0.17
   0   0   9   -0.11    0.23
   0   0   9   -0.05    0.18
   0   0   9    0.16    0.21
   0   0   9   -0.06    0.23
   0   0  10  505.39   21.26
   0   0  10  503.63   21.32
   0   0  10  496.75   21.33
   0   0  10  542.36   21.26
   0   0  11    0.25    0.26
   0   0  11   -0.07    0.33
   0   0  11   -0.07    0.24
   0   0  12   63.80    3.45
   0   0  12   59.90    3.33
   0   0  12   65.32    3.37
   0   0  12   65.44    3.50
   0   0  13    0.24    0.25
   0   0  13   -0.09    0.33
   0   0  14  240.42   10.75
   0   0  15    0.10    0.28
   0   0  16    1.10    0.49
   0   0  17    0.10    0.38
   0   0  17   -0.09    0.32
   0   0  17   -0.27    0.38
   0   0  17   -0.08    0.40
   0   0  17    0.09    0.39
   0   0  17    0.32    0.41
   0   0  18  350.58   15.52
   0   0  18  361.83   15.50
   0   0  18  354.93   15.40
   0   0  18  353.65   15.34
   0   0  18  344.25   15.43
   0   0  19    0.35    0.45
   0   0  19   -0.23    0.40
   0   0  19    0.20    0.51
   0   0  19    0.11    0.38
   0   0  19    0.11    0.45
   0   0  20   63.05    3.82
   0   0  20   60.76    3.77
   0   0  20   58.86    3.62
   0   0  20   64.79    3.76
   0   0  20   60.17    3.75
   0   0  21   -0.13    0.51
   0   0  21    1.79    0.58
   0   0  21    0.12    0.54
   0   0  21   -0.12    0.39
   0   0  21   -0.28    0.62
   0   0  21   -0.39    0.58
   0   0  22   14.11    1.63
   0   0  22   16.91    1.74
   0   0  22   17.23    1.82
   0   0  22   18.71    1.90
   0   0  22   14.35    1.62
   0   0  22   17.80    1.74
   0   0  23    0.14    0.43
   0   0  23   -0.13    0.62
   0   0  23   -0.14    0.57
   0   0  23    0.13    0.43
   0   0  23    0.14    0.59
   0   0  24   13.05    1.60
   0   0  24   13.80    1.56
   0   0  24   12.55    1.52
   0   0  24   13.18    1.61
   0   0  25   -0.12    0.54
   0   0  25   -0.12    0.65
   0   0  26   13.25    1.47
   0   0  27   -0.21    0.44
   0   0  27   -0.25    0.48
   0   0  28    2.00    0.54
   0   0  28    1.86    0.61
   0   0  29   -0.15    0.31
   0   0  29    0.45    0.37
   0   0  30    1.82    0.40
   0   1   0   -0.01    0.02
   0   1   0   -0.02    0.07
   0  -1   1  375.07   15.56
   0   1   1  394.13   15.57
   0   1  -1  393.63   15.53
   0   1   1  361.84   15.61
   0  -1   1  392.75   15.83
   0  -1   1  388.50   15.76
   0  -1   1  386.01   15.65
   0  -1  -1  401.76   15.84
   0  -1   1  428.26   15.78
   0  -1   1  370.69   15.94
   0   1  -1  396.87   15.67
   0   1   1  363.04   15.65
   0  -1   2   24.46    1.34
   0   1   2   26.92    1.25
   0   1   2   27.63    1.18
   0  -1   2   27.53    1.26
   0   1   2   24.55    1.26
   0   1   2   30.19    1.30
   0   1  -2   28.23    1.29
   0   1   2   26.58    1.53
   0  -1  -2   26.38    1.44
   0  -1   2   24.63    1.40
   0  -1   2   27.31    1.29
   0   1   3   38.03    1.81
   0   1   3   37.40    1.77
   0   1   3   35.89    1.69
   0   1   3   36.48    1.75
   0  -1   3   39.60    1.79
   0   1  -3   41.30    1.75
   0   1   3   40.90    1.75
   0  -1  -3   38.31    1.95
   0   1   3   37.96    1.97
   0  -1   3   38.41    1.87
   0   1   4  483.89   19.72
   0  -1   4  488.18   19.61
   0  -1   4  471.39   19.74
   0   1   4  473.47   19.66
   0   1   4  468.69   19.71
   0  -1  -4  500.28   19.60
   0  -1  -4  464.35   19.92
   0  -1   4  495.48   19.59
   0  -1   4  498.68   19.81
   0   1   4  486.45   19.76
   0  -1   5   63.26    2.78
   0   1   5   61.94    2.85
   0  -1   5   63.90    2.92
   0  -1   5   58.73    2.59
   0   1   5   63.22    2.84
   0   1   5   64.99    2.89
   0  -1   5   64.92    2.86
   0  -1  -5   64.55    2.70
   0  -1  -5   63.30    3.08
   0  -1   5   67.21    2.70
   0  -1   5   64.86    2.95
   0  -1   5   66.03    2.91
   0   1   5   66.35    2.93
   0   1   6   69.24    3.19
   0   1   6   70.13    3.19
   0   1   6   70.11    3.23
   0  -1   6   74.52    3.30
   0  -1   6   67.65    3.12
   0  -1   6   69.18    3.17
   0  -1  -6   70.68    3.44
   0  -1   6   71.12    3.25
   0  -1   6   69.98    3.28
   0   1   6   71.92    3.29
   0   1   7  131.21    5.90
   0   1   7  140.42    5.87
   0  -1   7  131.76    5.81
   0   1   7  135.39    5.94
   0  -1   7  132.08    5.82
   0  -1   7  138.51    6.01
   0  -1  -7  128.53    6.14
   0  -1   7  139.42    5.99
   0  -1   7  142.11    5.98
   0   1   7  139.17    6.00
   0  -1   8   40.09    2.06
   0   1   8   40.23    2.07
   0   1   8   41.12    2.17
   0   1   8   38.57    2.13
   0  -1   8   40.91    2.23
   0  -1   8   40.33    2.20
   0  -1   8   42.35    2.21
   0   1   8   45.43    2.29
   0  -1   9   25.98    1.54
   0   1   9   25.34    1.61
   0   1   9   26.48    1.54
   0  -1   9   26.24    1.69
   0  -1   9   28.48    1.69
   0  -1   9   25.87    1.65
   0   1   9   25.15    1.68
   0  -1  10    5.11    0.59
   0   1  10    4.28    0.60
   0  -1  10    5.46    0.71
   0   1  10    4.94    0.64
   0   1  10    5.61    0.60
   0  -1  10    4.83    0.64
   0  -1  10    6.25    0.72
   0   1  11    9.61    0.96
   0  -1  11   11.01    0.92
   0   1  11   10.82    1.00
   0  -1  11   11.30    1.07
   0  -1  11    9.64    0.97
   0  -1  11   10.57    1.04
   0   1  11   10.71    1.05
   0  -1  12  194.12    8.56
   0  -1  12  194.43    8.83
   0   1  12  195.02    8.73
   0   1  12  189.74    8.72
   0  -1  12  195.19    8.73
   0  -1  12  193.11    8.75
   0   1  12  193.78    8.83
   0  -1  13  270.22   12.07
   0   1  13  283.13   11.98
   0  -1  13  260.80   11.72
   0  -1  13  274.77   11.93
   0  -1  13  277.21   11.98
   0   1  13  258.31   11.97
   0  -1  14   53.89    3.20
   0  -1  14   50.15    3.09
   0   1  14   52.79    3.15
   0  -1  15   25.44    2.04
   0   1  15   24.99    1.99
   0   1  16  195.42    8.70
   0  -1  16  187.37    8.20
   0   1  16  163.17    8.15
   0  -1  16  168.32    8.02
   0  -1  16  184.96    8.21
   0  -1  16  177.42    8.62
   0   1  17  193.00    9.12
   0  -1  17  192.49    9.12
   0   1  17  225.36    9.41
   0   1  17  205.64    9.11
   0  -1  17  195.66    9.17
   0   1  17  206.09    9.27
   0   1  17  186.12    8.96
   0   1  17  195.73    9.04
   0   1  17  209.65    9.11
   0  -1  17  210.83    9.18
   0  -1  17  194.26    9.00
   0  -1  17  212.40    9.18
   0  -1  17  192.05    9.09
   0  -1  17  187.97    8.95
   0   1  17  186.52    9.10
   0   1  18    9.42    1.16
   0  -1  18    8.37    1.09
   0   1  18    8.11    1.05
   0  -1  18    7.44    1.07
   0   1  18   10.21    1.20
   0   1  18    7.41    0.99
   0  -1  18   10.34    1.15
   0   1  18    7.35    1.03
   0  -1  18    8.46    1.07
   0  -1  18    7.68    1.15
   0  -1  18    8.00    1.05
   0   1  18    6.62    0.95
   0   1  18    8.14    1.10
   0  -1  18    7.69    1.05
   0  -1  18    6.97    0.99
   0   1  19    5.91    0.97
   0  -1  19    3.85    0.80
   0   1  19    5.43    0.91
   0  -1  19    4.91    0.89
   0   1  19    6.08    0.98
   0   1  19    4.91    0.86
   0  -1  19    5.83    0.99
   0   1  19    6.23    0.97
   0  -1  19    4.90    0.87
   0   1  19    5.35    0.86
   0  -1  19    6.18    0.96
   0  -1  19    5.19    1.00
   0  -1  19    5.13    0.93
   0   1  19    6.42    1.02
   0  -1  19    5.85    0.99
   0   1  20   23.98    2.10
   0  -1  20   19.60    1.87
   0   1  20   19.66    1.86
   0   1  20   26.44    2.13
   0   1  20   23.83    1.94
   0   1  20   21.43    1.88
   0  -1  20   20.99    1.88
   0  -1  20   19.39    1.85
   0  -1  20   25.62    2.16
   0  -1  20   22.35    1.92
   0   1  20   23.76    2.04
   0  -1  20   21.13    1.93
   0   1  21   35.71    2.73
   0   1  21   34.02    2.63
   0  -1  21   33.49    2.60
   0   1  21   36.97    2.73
   0   1  21   34.35    2.55
   0  -1  21   37.59    2.68
   0  -1  21   40.91    2.91
   0  -1  21   31.80    2.53
   0   1  21   40.69    2.72
   0  -1  21   39.05    2.78
   0   1  21   31.63    2.60
   0   1  22    2.62    0.76
   0  -1  22    3.07    0.78
   0   1  22    3.96    0.88
   0   1  22    3.79    0.90
   0  -1  22    3.20    0.80
   0   1  22    4.32    0.87
   0  -1  22    2.60    0.85
   0  -1  22    2.73    0.91
   0   1  22    3.38    0.86
   0   1  22    4.17    0.97
   0  -1  22    3.19    0.91
   0   1  23    4.02    0.85
   0  -1  23    1.76    0.65
   0   1  23    2.54    0.75
   0   1  23    3.14    0.84
   0  -1  23    3.02    0.91
   0  -1  23    1.87    0.78
   0   1  23    2.75    0.71
   0  -1  23    2.74    0.74
   0   1  23    2.21    0.81
   0  -1  23    3.13    0.94
   0   1  24    2.15    0.69
   0  -1  24    2.84    0.84
   0  -1  24    2.98    0.77
   0   1  24    3.03    0.87
   0   1  24    2.69    0.76
   0   1  24    1.36    0.55
   0  -1  24    2.99    0.90
   0   1  24    1.76    0.64
   0  -1  25    0.74    0.64
   0  -1  25    0.52    0.62
   0  -1  25    0.36    0.64
   0   1  25    0.83    0.50
   0  -1  25    0.88    0.62
   0   1  25    0.13    0.35
   0   1  26    1.21    0.52
   0  -1  26    0.94    0.51
   0  -1  26    0.55    0.55
   0  -1  26    0.61    0.62
   0   1  27    0.79    0.44
   0  -1  27    0.75    0.47
   0  -1  27    0.73    0.49
   0  -1  28   -0.28    0.39
   0   1  28    0.11    0.39
   0  -1  29    1.01    0.42
   0   1  29    1.37    0.49
   0  -1  30    0.12    0.24
   0   1  30    0.78    0.37
   0  -2   0 1045.81   41.04
   0  -2   0  979.13   41.15
   0   2   0  994.94   40.56
   0   2   0 1022.61   40.77
   0  -2   1 1389.60   58.34
   0  -2  -1 1443.32   58.69
   0  -2   1 1522.74   58.63
   0   2   1 1381.83   58.23
   0  -2   1 1442.37   58.55
   0   2  -1 1500.42   58.16
   0  -2   1 1472.92   58.75
   0  -2   1 1448.27   58.11
   0   2   1 1503.47   58.15
   0   2   1 1300.28   58.34
   0   2  -1 1501.52   58.40
   0  -2   2  109.42    5.12
   0   2  -2  117.15    4.66
   0   2   2  112.41    4.74
   0   2   2  106.11    4.80
   0  -2   2  110.28    4.71
   0  -2  -2  113.52    5.24
   0  -2   2  119.74    5.09
   0  -2   2  105.88    4.87
   0  -2   2  106.16    4.86
   0  -2   2  109.28    5.26
   0   2   2  117.62    4.94
   0   2  -2  117.83    4.93
   0   2   3   29.78    1.45
   0   2   3   29.35    1.51
   0  -2   3   27.17    1.42
   0  -2   3   27.01    1.65
   0  -2   3   28.34    1.22
   0  -2  -3   32.39    1.93
   0  -2   3   29.18    1.49
   0   2   3   30.50    2.03
   0  -2   3   27.87    1.52
   0  -2   3   30.78    1.80
   0   2   3   30.70    1.57
   0   2  -3   31.07    1.57
   0   2   4 8614.19  319.46
   0  -2   4 8200.62  319.45
   0   2   4 6593.79  319.41
   0   2   4 7930.46  319.51
   0   2  -4 9788.33  319.63
   0  -2   4 6070.07  319.33
   0  -2  -4 7250.71  319.89
   0   2   4 9658.37  320.21
   0  -2  -4 7997.93  319.43
   0  -2   4 9229.27  319.56
   0  -2   4 9999.00  319.92
   0   2   5 1547.62   65.45
   0   2   5 1630.07   65.45
   0  -2   5 1615.75   65.46
   0  -2  -5 1487.95   65.91
   0   2   5 1729.96   65.96
   0  -2   5 1604.01   65.36
   0  -2  -5 1684.54   65.39
   0  -2   5 1699.08   65.72
   0   2   5 1631.83   65.54
   0  -2   6 1219.94   49.95
   0   2   6 1180.62   49.92
   0   2   6 1200.39   49.93
   0  -2   6 1285.36   49.80
   0  -2  -6 1201.92   50.46
   0  -2   6 1287.73   50.15
   0   2   6 1250.95   50.01
   0   2   7 2201.58   91.06
   0  -2   7 2268.21   91.11
   0   2   7 2175.61   91.04
   0  -2  -7 2129.19   91.58
   0  -2   7 2399.87   91.26
   0   2   7 2387.84   91.17
   0   2   8  244.38   10.83
   0  -2   8  257.26   10.91
   0   2   8  258.32   10.82
   0  -2  -8  234.30   11.32
   0   2   8  251.68   10.91
   0  -2   8  268.22   11.01
   0  -2   8  260.69   10.88
   0   2   9 1423.89   57.53
   0  -2   9 1461.76   57.50
   0  -2   9 1442.17   57.57
   0   2   9 1367.07   57.43
   0   2   9 1410.54   57.38
   0  -2   9 1399.62   57.50
   0   2  10  555.60   22.76
   0  -2  10  544.77   22.69
   0  -2  10  540.09   22.75
   0   2  10  546.25   22.68
   0  -2  10  526.34   22.71
   0   2  10  554.44   22.58
   0   2  11  441.34   18.72
   0  -2  11  436.89   18.69
   0  -2  11  460.77   18.68
   0   2  11  430.66   18.62
   0  -2  11  426.45   18.69
   0   2  11  449.32   18.50
   0   2  12   17.19    1.51
   0  -2  12   20.15    1.57
   0  -2  12   19.88    1.58
   0  -2  12   20.70    1.63
   0   2  12   16.76    1.47
   0   2  12   18.21    1.40
   0  -2  13    6.50    0.94
   0   2  13    7.67    1.03
   0  -2  13    8.53    1.02
   0  -2  13    5.91    0.87
   0   2  13    7.68    0.99
   0   2  14  535.04   22.67
   0  -2  14  522.65   22.54
   0  -2  14  538.90   22.58
   0   2  14  522.41   22.56
   0   2  15    1.34    0.53
   0   2  15    0.35    0.32
   0  -2  15    1.39    0.53
   0  -2  16   33.22    2.38
   0   2  16   50.17    2.84
   0   2  16   40.67    2.53
   0   2  16   43.48    2.60
   0   2  16   42.99    2.67
   0   2  16   32.71    2.37
   0  -2  16   39.31    2.51
   0  -2  16   41.08    2.68
   0  -2  16   41.91    2.52
   0  -2  16   37.99    2.40
   0   2  16   34.98    2.38
   0  -2  16   43.32    2.91
   0   2  16   30.60    2.41
   0  -2  16   41.40    2.44
   0  -2  16   38.90    2.79
   0  -2  16   43.94    2.58
   0  -2  17   23.42    1.89
   0   2  17   34.73    2.31
   0   2  17   23.88    1.94
   0   2  17   27.97    2.04
   0   2  17   27.60    2.11
   0   2  17   22.05    1.85
   0  -2  17   24.54    1.91
   0   2  17   27.87    1.96
   0  -2  17   26.15    2.10
   0   2  17   23.83    1.83
   0  -2  17   26.44    1.92
   0  -2  17   27.36    2.01
   0  -2  17   26.15    1.90
   0  -2  17   29.14    2.37
   0   2  17   21.07    1.88
   0  -2  17   25.89    1.96
   0  -2  18  140.51    7.14
   0   2  18  146.32    7.18
   0   2  18  178.23    7.66
   0   2  18  156.31    7.24
   0   2  18  140.50    7.14
   0   2  18  161.85    7.44
   0   2  18  133.99    7.03
   0  -2  18  143.67    7.03
   0  -2  18  156.04    7.26
   0   2  18  137.32    6.98
   0  -2  18  156.19    7.47
   0   2  18  146.85    7.09
   0  -2  18  154.34    7.21
   0  -2  18  159.57    7.26
   0  -2  18  140.14    7.01
   0   2  18  130.04    7.12
   0  -2  18  152.66    7.75
   0   2  19   31.87    2.35
   0  -2  19   28.97    2.29
   0   2  19   37.91    2.65
   0   2  19   31.98    2.37
   0   2  19   29.70    2.30
   0   2  19   26.72    2.19
   0   2  19   33.53    2.47
   0   2  19   27.67    2.18
   0   2  19   33.62    2.30
   0  -2  19   33.00    2.39
   0  -2  19   32.70    2.51
   0  -2  19   30.12    2.26
   0  -2  19   32.87    2.37
   0  -2  19   30.55    2.24
   0  -2  19   30.31    2.32
   0  -2  20    9.96    1.24
   0   2  20    7.09    1.08
   0   2  20    7.50    1.20
   0   2  20    6.53    1.08
   0   2  20    6.54    1.08
   0   2  20    6.86    1.09
   0  -2  20    7.51    1.11
   0  -2  20    8.44    1.26
   0   2  20    7.13    1.10
   0  -2  20    8.40    1.16
   0  -2  20    7.74    1.11
   0   2  20    6.52    0.97
   0  -2  20    6.04    1.04
   0  -2  20    8.63    1.18
   0  -2  21   -0.13    0.45
   0   2  21    0.13    0.42
   0   2  21   -0.14    0.43
   0   2  21    0.37    0.55
   0   2  21    0.40    0.51
   0   2  21    0.35    0.58
   0   2  21    0.44    0.43
   0  -2  21    0.14    0.55
   0   2  21    0.11    0.54
   0  -2  21    0.62    0.55
   0  -2  21    0.63    0.55
   0  -2  21    0.47    0.59
   0  -2  21   -0.12    0.49
   0   2  22   19.25    1.85
   0  -2  22   17.78    1.80
   0   2  22   21.02    2.00
   0   2  22   16.98    1.76
   0  -2  22   18.79    1.98
   0   2  22   18.59    1.90
   0  -2  22   16.94    1.74
   0  -2  22   17.71    1.77
   0  -2  22   14.90    1.69
   0  -2  22   20.51    1.98
   0   2  22   16.19    1.65
   0  -2  22   17.33    1.77
   0   2  23    2.98    0.81
   0   2  23    5.21    1.03
   0   2  23    3.70    0.89
   0   2  23    6.60    1.15
   0  -2  23    6.08    1.12
   0  -2  23    4.60    0.91
   0  -2  23    5.79    1.04
   0  -2  23    4.29    0.97
   0  -2  23    3.58    0.84
   0   2  23    4.34    0.92
   0  -2  23    4.60    1.01
   0   2  24   28.72    2.39
   0   2  24   26.65    2.23
   0   2  24   24.32    2.20
   0  -2  24   25.45    2.19
   0  -2  24   23.35    2.12
   0  -2  24   28.16    2.24
   0  -2  24   28.46    2.33
   0   2  25    1.20    0.58
   0   2  25    1.28    0.64
   0   2  25    1.66    0.65
   0  -2  25    2.63    0.80
   0  -2  25    3.49    0.81
   0  -2  25    1.61    0.71
   0  -2  25    1.66    0.59
   0  -2  26   -0.47    0.57
   0   2  26    0.37    0.45
   0  -2  26   -0.11    0.45
   0  -2  26   -0.12    0.46
   0   2  27    0.33    0.44
   0  -2  27   -0.10    0.44
   0   2  28    4.07    0.72
   0  -2  28    5.16    0.83
   0   2  29    0.53    0.38
   0   2  29    0.22    0.29
   0  -2  29    0.37    0.33
   0  -2  30    3.82    0.56
   0   2  30    4.05    0.62
   0  -3   0   -0.24    0.48
   0  -3   0    0.21    0.22
   0  -3   0    0.07    0.48
   0   3   0    0.03    0.12
   0   3   0    0.10    0.27
   0  -3   1   58.02    2.92
   0  -3  -1   59.78    2.94
   0  -3   1   65.78    3.35
   0  -3  -1   62.92    3.42
   0  -3   1   59.35    2.98
   0  -3  -1   58.26    3.55
   0  -3   1   55.45    3.06
   0  -3   1   61.17    3.45
   0   3  -1   59.79    2.75
   0   3   1   62.04    2.84
   0   3   1   63.04    3.08
   0   3  -1   63.29    3.09
   0  -3   2   56.64    3.24
   0   3   2   59.39    2.81
   0  -3   2   64.07    3.25
   0  -3   2   56.49    2.86
   0  -3  -2   56.14    2.87
   0  -3   2   57.10    2.90
   0  -3  -2   56.04    3.33
   0  -3   2   54.97    3.39
   0   3   2   67.76    3.07
   0   3  -2   63.83    3.05
   0  -3   3    8.60    0.63
   0   3   3    9.59    0.68
   0  -3   3    9.57    0.97
   0   3   3    8.79    0.73
   0  -3  -3    9.12    0.77
   0  -3   3    9.24    0.78
   0  -3  -3   10.41    1.23
   0  -3   3    9.07    0.78
   0  -3   3    6.91    0.96
   0   3   3   10.99    0.91
   0   3  -3   11.54    0.92
   0   3   4 1321.23   52.56
   0  -3   4 1306.60   52.51
   0   3   4 1264.47   52.63
   0  -3   4 1272.38   52.93
   0  -3   4 1349.13   52.70
   0  -3   4 1322.77   53.08
   0  -3  -4 1322.63   52.68
   0   3   4 1261.78   53.49
   0  -3  -4 1233.07   53.32
   0  -3   4 1297.20   52.64
   0  -3   5  257.78   10.97
   0   3   5  263.14   11.02
   0   3   5  263.09   11.09
   0  -3  -5  275.70   11.10
   0  -3  -5  250.24   11.76
   0  -3   5  267.99   11.06
   0   3   5  258.27   11.75
   0  -3   5  252.75   11.39
   0  -3   5  255.74   11.09
   0   3   6    0.10    0.19
   0   3   6    0.05    0.20
   0  -3   6    0.13    0.20
   0   3   6    0.28    0.45
   0  -3  -6    0.22    0.49
   0  -3  -6    0.37    0.22
   0   3   6    0.11    0.25
   0   3   7    0.87    0.30
   0   3   7    0.73    0.31
   0   3   7    1.13    0.51
   0  -3  -7    1.55    0.65
   0  -3   7    0.96    0.42
   0  -3   7    0.53    0.25
   0   3   7    0.61    0.31
   0  -3   8  731.93   31.30
   0   3   8  771.21   31.33
   0   3   8  743.55   31.30
   0  -3  -8  750.26   32.17
   0  -3   8  809.47   31.60
   0   3   8  777.86   31.42
   0  -3   9    9.77    0.98
   0   3   9   12.60    1.06
   0   3   9   10.32    1.00
   0  -3  -9    8.18    1.31
   0   3   9   11.15    1.06
   0  -3   9   11.38    1.14
   0  -3   9   10.65    1.02
   0   3  10  315.39   13.53
   0  -3  10  328.57   13.50
   0  -3  10  325.50   13.65
   0  -3  10  287.08   13.39
   0   3  10  299.75   13.42
   0   3  10  317.18   13.42
   0   3  11   64.56    3.65
   0  -3  11   73.93    3.72
   0  -3  11   65.57    3.72
   0   3  11   69.50    3.68
   0  -3  11   60.05    3.55
   0   3  11   65.23    3.55
   0   3  12   80.91    4.45
   0  -3  12   87.11    4.56
   0  -3  12   91.12    4.48
   0   3  12   81.64    4.29
   0  -3  12   79.42    4.38
   0   3  12   77.64    4.36
   0   3  13    0.76    0.42
   0  -3  13    1.23    0.50
   0  -3  13    1.63    0.53
   0   3  13    1.18    0.43
   0   3  13    1.16    0.44
   0   3  14   38.21    2.79
   0   3  14   41.97    2.65
   0   3  14   38.09    2.72
   0  -3  14   40.94    2.74
   0  -3  14   41.04    2.82
   0   3  15    0.30    0.32
   0   3  15   -0.26    0.45
   0   3  15    0.09    0.34
   0   3  15    1.19    0.55
   0  -3  15    0.10    0.38
   0  -3  15   -0.08    0.27
   0  -3  15    0.35    0.29
   0  -3  15    0.65    0.46
   0  -3  15    0.23    0.32
   0  -3  15    0.08    0.31
   0  -3  15    0.37    0.37
   0   3  16    3.07    0.72
   0   3  16    1.91    0.59
   0   3  16    1.42    0.54
   0   3  16    1.75    0.60
   0  -3  16    1.23    0.56
   0  -3  16    2.28    0.60
   0   3  16    1.71    0.52
   0  -3  16    2.28    0.55
   0  -3  16    2.38    0.62
   0  -3  16    2.10    0.69
   0  -3  16    2.27    0.75
   0  -3  16    2.05    0.55
   0   3  17  100.80    5.09
   0   3  17   85.34    4.73
   0   3  17   89.16    4.82
   0   3  17   76.13    4.61
   0  -3  17   86.75    4.91
   0  -3  17   93.17    4.82
   0   3  17   93.10    4.72
   0  -3  17   84.18    4.62
   0  -3  17   85.60    4.58
   0  -3  17   91.16    5.22
   0  -3  17   92.79    4.77
   0  -3  17   99.18    5.32
   0   3  18   17.18    1.75
   0   3  18   16.38    1.64
   0   3  18   18.59    1.73
   0   3  18   18.35    1.78
   0   3  18   15.91    1.61
   0  -3  18   18.92    1.71
   0   3  18   18.10    1.61
   0  -3  18   17.92    1.63
   0  -3  18   18.74    1.82
   0  -3  18   17.64    1.64
   0  -3  18   17.76    1.59
   0  -3  18   17.64    1.95
   0   3  19   12.37    1.54
   0   3  19   12.82    1.48
   0   3  19   11.97    1.43
   0   3  19   14.41    1.55
   0  -3  19   12.84    1.41
   0  -3  19   11.13    1.32
   0  -3  19   11.39    1.50
   0   3  19    9.53    1.21
   0  -3  19   11.67    1.33
   0  -3  19   11.30    1.63
   0  -3  19   13.59    1.46
   0   3  20   35.57    2.73
   0   3  20   30.43    2.47
   0   3  20   31.13    2.44
   0   3  20   32.13    2.55
   0  -3  20   30.95    2.54
   0  -3  20   29.81    2.38
   0   3  20   32.32    2.37
   0  -3  20   33.34    2.50
   0  -3  20   36.14    2.52
   0  -3  20   30.74    2.33
   0   3  21   17.86    1.86
   0   3  21   14.29    1.67
   0   3  21   20.29    1.90
   0  -3  21   15.04    1.62
   0  -3  21   18.09    1.77
   0  -3  21   15.00    1.75
   0   3  21   15.98    1.59
   0  -3  21   17.73    1.73
   0   3  22   22.10    2.07
   0   3  22   16.36    1.77
   0   3  22   20.60    1.94
   0   3  22   16.49    1.62
   0  -3  22   20.49    1.98
   0  -3  22   16.80    1.71
   0  -3  22   16.94    1.76
   0  -3  22   16.85    1.76
   0  -3  22   18.37    1.80
   0   3  23    0.44    0.65
   0   3  23    0.65    0.65
   0   3  23    0.14    0.53
   0  -3  23    0.26    0.45
   0  -3  23    0.52    0.49
   0  -3  23    0.23    0.55
   0  -3  23    0.56    0.59
   0  -3  23    0.25    0.52
   0   3  24    2.42    0.77
   0   3  24    2.13    0.77
   0   3  24    2.89    0.84
   0  -3  24    2.01    0.68
   0  -3  24    1.76    0.68
   0  -3  24    1.45    0.66
   0  -3  24    1.35    0.63
   0   3  25    5.30    0.97
   0  -3  25    4.44    0.93
   0  -3  25    4.53    0.90
   0  -3  25    4.25    0.88
   0   3  25    5.18    0.97
   0   3  26    6.17    1.00
   0  -3  26    5.48    0.95
   0   3  26    5.90    0.99
   0  -3  26    4.93    0.88
   0  -3  26    6.02    0.95
   0  -3  27    6.68    0.96
   0   3  27    7.20    1.03
   0  -3  27    6.82    0.94
   0  -3  27    6.59    0.96
   0   3  28    0.18    0.30
   0  -3  28    0.16    0.33
   0  -3  28    0.08    0.32
   0   3  29    0.57    0.39
   0  -3  29    0.87    0.34
   0  -3  29    0.40    0.30
   0   3  29    0.50    0.32
   0  -4   0  244.85   10.79
   0  -4   0  250.43   10.89
   0  -4   0  263.28   11.44
   0  -4   1  113.03    5.63
   0  -4  -1  106.78    5.14
   0  -4   1  106.07    5.18
   0  -4   1  110.15    5.13
   0  -4  -1  113.73    5.76
   0  -4   1  105.69    5.97
   0  -4   1  115.60    5.87
   0   4   1  112.03    4.97
   0  -4  -2   16.48    1.64
   0  -4  -2   17.37    1.25
   0  -4   2   18.27    1.28
   0  -4   2   15.79    1.23
   0  -4   2   16.88    1.68
   0  -4   2   17.39    1.61
   0   4   2   13.55    1.07
   0  -4  -3  118.33    6.08
   0  -4  -3  124.15    5.43
   0  -4   3  116.20    5.37
   0  -4   3  110.80    5.35
   0  -4   3  106.23    5.82
   0   4   3  116.57    5.28
   0  -4   3  112.51    5.76
   0  -4   4  649.54   26.82
   0  -4  -4  691.17   26.90
   0  -4  -4  647.05   27.70
   0   4   4  603.64   27.80
   0  -4   4  639.84   26.82
   0  -4   4  638.76   27.36
   0  -4   4  641.72   27.20
   0   4   4  659.13   26.79
   0   4   5   70.62    4.34
   0  -4  -5   69.51    4.33
   0  -4   5   76.18    3.67
   0  -4  -5   82.22    3.77
   0  -4   5   74.64    4.05
   0  -4   5   68.94    3.61
   0   4   5   67.27    3.60
   0  -4  -6   82.60    4.91
   0  -4   6   86.75    4.12
   0   4   6   78.55    4.67
   0  -4  -6   86.75    4.17
   0  -4   6   82.58    4.10
   0  -4   6   85.28    4.49
   0   4   6   81.39    4.13
   0   4   7    1.06    0.38
   0  -4  -7    0.31    0.62
   0   4   7    1.67    0.73
   0  -4   7    0.28    0.39
   0   4   7    0.42    0.30
   0   4   8 1617.57   65.01
   0  -4  -8 1495.71   65.94
   0   4   8 1688.70   65.58
   0  -4   8 1645.73   65.23
   0   4   8 1559.76   64.88
   0   4   8 1577.38   64.92
   0   4   9  463.66   19.79
   0  -4  -9  468.51   20.90
   0  -4   9  492.79   20.07
   0   4   9  479.19   19.77
   0   4   9  438.45   19.66
   0   4  10 1113.83   45.61
   0   4  10 1096.09   45.54
   0   4  10 1041.70   45.51
   0  -4  10 1180.14   45.88
   0  -4  10 1148.57   45.57
   0  -4 -10 1080.85   46.75
   0   4  11  155.83    7.67
   0  -4  11  171.29    8.00
   0  -4  11  166.37    7.72
   0   4  12   19.78    1.75
   0  -4  12   23.14    1.96
   0  -4  12   25.75    1.93
   0   4  13  309.40   13.84
   0  -4  13  299.50   14.06
   0  -4  13  325.89   13.95
   0   4  14  292.29   12.75
   0   4  14  304.78   12.97
   0  -4  14  288.29   12.73
   0  -4  14  271.28   12.91
   0  -4  14  288.66   13.33
   0  -4  14  304.71   13.22
   0  -4  14  294.48   12.73
   0   4  14  262.69   12.68
   0   4  14  292.60   12.84
   0  -4  14  312.04   12.92
   0   4  15    2.00    0.55
   0   4  15    1.74    0.56
   0  -4  15    1.50    0.61
   0  -4  15    1.50    0.50
   0  -4  15    2.64    0.61
   0  -4  15    2.34    0.73
   0  -4  15    1.82    0.62
   0   4  15    0.82    0.46
   0  -4  15    2.59    0.62
   0   4  15    0.68    0.50
   0   4  16    5.27    0.84
   0   4  16    6.22    0.99
   0  -4  16    6.09    0.91
   0  -4  16    6.00    1.04
   0  -4  16    4.46    0.81
   0  -4  16    4.83    1.01
   0  -4  16    4.31    0.78
   0  -4  16    5.91    0.91
   0   4  16    5.54    0.95
   0   4  16    4.36    0.88
   0   4  17    1.25    0.53
   0   4  17    1.80    0.54
   0  -4  17    0.78    0.53
   0   4  17    1.45    0.52
   0  -4  17    1.31    0.55
   0  -4  17    1.39    0.59
   0  -4  17    1.80    0.69
   0  -4  17    1.20    0.61
   0  -4  17    2.06    0.63
   0   4  17    1.39    0.66
   0   4  17    1.89    0.68
   0  -4  17    1.66    0.54
   0   4  18   75.95    4.47
   0   4  18   74.96    4.17
   0   4  18   65.13    4.16
   0   4  18   81.88    4.44
   0  -4  18   70.98    4.40
   0  -4  18   79.72    4.35
   0   4  18   75.46    4.21
   0  -4  18   74.53    4.13
   0  -4  18   78.62    4.27
   0  -4  18   67.78    4.64
   0   4  19   12.26    1.33
   0   4  19   13.62    1.61
   0   4  19   10.30    1.39
   0   4  19   11.37    1.44
   0   4  19   11.57    1.49
   0  -4  19   10.79    1.48
   0   4  19   12.62    1.37
   0  -4  19   13.72    1.49
   0  -4  19   13.84    1.44
   0  -4  19   10.00    1.26
   0   4  20   38.70    2.90
   0   4  20   36.87    2.56
   0   4  20   35.01    2.69
   0   4  20   33.95    2.66
   0   4  20   38.27    2.80
   0   4  20   34.05    2.52
   0  -4  20   36.92    2.82
   0  -4  20   35.55    2.67
   0  -4  20   39.17    2.68
   0  -4  20   33.86    2.49
   0   4  21    4.87    1.02
   0   4  21    3.62    0.88
   0   4  21    5.29    1.04
   0   4  21    4.91    1.02
   0  -4  21    3.89    0.96
   0  -4  21    3.65    0.87
   0   4  21    5.08    0.89
   0  -4  21    5.34    0.99
   0   4  22   22.12    2.09
   0   4  22   17.45    1.85
   0   4  22   21.99    2.02
   0   4  22   19.53    1.76
   0  -4  22   22.73    2.04
   0  -4  22   18.99    1.95
   0  -4  22   18.43    1.78
   0  -4  22   20.11    1.85
   0   4  23   -0.43    0.53
   0   4  23   -0.13    0.58
   0   4  23    0.13    0.55
   0  -4  23   -0.14    0.54
   0   4  23    0.32    0.42
   0  -4  23   -0.12    0.40
   0  -4  23    0.13    0.45
   0  -4  23   -0.12    0.54
   0   4  24   18.69    1.91
   0   4  24   18.15    1.81
   0   4  24   21.25    1.91
   0  -4  24   17.49    1.69
   0  -4  24   18.46    1.80
   0  -4  24   22.06    1.86
   0   4  25    3.32    0.77
   0  -4  25    2.96    0.73
   0  -4  25    3.06    0.76
   0  -4  25    1.71    0.59
   0   4  25    2.77    0.76
   0   4  26    0.51    0.47
   0  -4  26    0.41    0.42
   0  -4  26    0.19    0.35
   0  -4  26    0.76    0.49
   0   4  26   -0.11    0.41
   0  -4  27   -0.09    0.36
   0  -4  27    0.16    0.34
   0  -4  27    0.08    0.38
   0   4  27    0.19    0.34
   0  -4  28   14.66    1.27
   0  -4  28   15.17    1.24
   0   4  28   15.70    1.35
   0  -4  29   -0.11    0.22
   0   4  29   -0.24    0.24
   0  -5   0    0.17    0.63
   0  -5   0    1.17    0.83
   0  -5   0   -0.13    0.65
   0  -5   0    0.25    0.27
   0  -5   0   -0.16    0.31
   0  -5   1   47.50    3.34
   0  -5   1   42.90    3.26
   0  -5  -1   45.41    2.64
   0  -5  -1   41.92    3.15
   0  -5   1   46.16    2.68
   0  -5   1   43.26    2.60
   0  -5  -1   41.03    2.64
   0   5   2   14.25    1.16
   0  -5   2   12.02    1.54
   0  -5   2   10.48    1.58
   0  -5   2   13.80    1.26
   0  -5  -2   16.28    1.34
   0  -5  -2   12.08    1.62
   0  -5   2   17.52    1.37
   0  -5   2   17.06    1.36
   0  -5   3   21.57    1.96
   0   5   3   23.18    1.58
   0  -5   3   21.24    1.60
   0  -5   3   20.11    1.99
   0  -5   3   21.74    1.63
   0  -5  -3   21.63    1.66
   0  -5  -3   21.75    2.14
   0  -5   4    4.56    0.87
   0   5   4    5.14    0.72
   0  -5   4    5.89    1.07
   0  -5   4    6.34    0.80
   0   5   4    3.51    1.20
   0  -5  -4    7.09    0.88
   0  -5   4    7.48    0.89
   0  -5  -4    7.33    1.32
   0   5   5    9.90    1.04
   0  -5   5   12.25    1.12
   0  -5   5   11.04    1.33
   0  -5  -5    8.55    1.48
   0   5   5   10.05    1.57
   0  -5   5   11.61    1.12
   0  -5  -5   10.77    1.12
   0   5   6   53.37    3.09
   0  -5   6   51.46    3.36
   0  -5  -6   61.02    4.08
   0   5   6   51.09    3.67
   0  -5   6   53.41    3.06
   0  -5  -6   57.56    3.21
   0   5   7  138.34    6.61
   0  -5   7  138.75    6.93
   0   5   7  139.14    7.27
   0  -5  -7  136.11    7.63
   0   5   8   89.46    4.79
   0  -5   8   95.96    5.12
   0  -5  -8   89.46    5.78
   0   5   8   99.83    5.43
   0   5   9   48.16    3.07
   0  -5   9   53.19    3.35
   0  -5  -9   52.83    4.08
   0   5  10   19.15    1.68
   0  -5  10   18.16    1.76
   0  -5 -10   19.09    2.38
   0   5  11   12.55    1.36
   0  -5  11   14.59    1.58
   0  -5 -11   13.13    2.05
   0   5  12   19.15    1.78
   0   5  12   18.44    1.56
   0  -5  12   18.50    1.47
   0  -5  12   17.45    1.66
   0  -5  12   18.22    1.86
   0  -5  12   18.34    1.59
   0   5  12   17.67    1.54
   0  -5  13    1.14    0.44
   0   5  13    0.66    0.42
   0  -5  13    0.69    0.51
   0  -5  13    0.44    0.47
   0   5  13    1.24    0.53
   0  -5  13    0.80    0.43
   0   5  13    1.35    0.53
   0   5  14    4.43    0.80
   0  -5  14    4.49    0.76
   0  -5  14    5.49    0.82
   0  -5  14    4.99    0.97
   0  -5  14    5.75    1.11
   0   5  14    4.77    0.87
   0   5  14    3.71    0.78
   0  -5  14    5.30    0.89
   0   5  15  142.05    6.51
   0  -5  15  127.18    6.67
   0  -5  15  132.10    6.42
   0  -5  15  133.23    7.10
   0  -5  15  136.35    6.60
   0   5  15  132.95    6.52
   0   5  16   44.69    2.85
   0   5  16   44.47    3.00
   0  -5  16   42.99    2.85
   0  -5  16   37.70    2.93
   0  -5  16   44.98    3.39
   0  -5  16   45.59    2.86
   0   5  16   45.13    2.98
   0  -5  16   48.07    3.06
   0   5  16   36.19    2.76
   0   5  17   19.88    1.82
   0   5  17   20.38    1.95
   0  -5  17   26.82    2.06
   0  -5  17   18.60    1.94
   0  -5  17   19.97    2.22
   0  -5  17   21.17    1.84
   0  -5  17   23.40    2.02
   0   5  17   22.40    1.94
   0   5  17   20.62    1.92
   0   5  18    2.00    0.63
   0   5  18    2.98    0.77
   0  -5  18    2.14    0.76
   0   5  18    2.62    0.70
   0  -5  18    2.30    0.66
   0  -5  18    2.53    0.70
   0   5  18    3.41    0.84
   0   5  18    2.36    0.79
   0  -5  18    2.28    0.71
   0   5  19   31.99    2.55
   0   5  19   30.39    2.31
   0   5  19   25.19    2.30
   0   5  19   32.28    2.51
   0  -5  19   32.56    2.49
   0  -5  19   28.80    2.50
   0  -5  19   31.93    2.44
   0   5  19   32.41    2.38
   0  -5  19   32.05    2.35
   0   5  20    0.99    0.56
   0   5  20    1.00    0.51
   0   5  20    0.65    0.60
   0  -5  20    1.03    0.57
   0   5  20    0.65    0.62
   0   5  20    0.27    0.53
   0   5  20    0.57    0.42
   0  -5  20    0.64    0.58
   0  -5  20    0.14    0.55
   0  -5  20    1.02    0.52
   0   5  21   22.47    2.08
   0   5  21   20.82    1.79
   0   5  21   19.20    1.89
   0   5  21   21.28    1.98
   0  -5  21   16.59    1.78
   0   5  21   19.79    1.78
   0  -5  21   21.39    1.85
   0   5  22    0.41    0.49
   0   5  22   -0.13    0.62
   0   5  22    0.13    0.50
   0  -5  22    0.51    0.48
   0   5  22   -0.11    0.36
   0  -5  22    0.11    0.45
   0   5  23   10.66    1.33
   0  -5  23   10.26    1.23
   0  -5  23   12.14    1.41
   0   5  23    9.04    1.12
   0   5  23    7.27    1.17
   0   5  24    4.03    0.82
   0  -5  24    3.03    0.71
   0   5  24    3.94    0.72
   0  -5  24    3.68    0.80
   0   5  24    3.57    0.82
   0   5  25   18.94    1.68
   0  -5  25   20.43    1.66
   0  -5  25   20.66    1.77
   0   5  25   19.63    1.75
   0   5  26    2.56    0.63
   0   5  26    1.74    0.54
   0  -5  26    2.08    0.55
   0  -5  26    2.47    0.61
   0  -5  27    7.31    0.89
   0   5  27    6.68    0.87
   0  -5  28    0.55    0.28
   0   5  28    0.69    0.29
   0  -6   0   25.28    1.97
   0  -6   0   24.99    2.51
   0  -6  -1   26.59    2.10
   0  -6   1   29.37    2.17
   0  -6   1   29.85    2.66
   0  -6   1   34.58    2.85
   0  -6  -1   33.16    3.00
   0  -6  -2   17.88    1.59
   0  -6   2   16.00    1.49
   0  -6   2   12.58    1.69
   0  -6  -2   18.26    2.30
   0  -6   2   15.48    1.84
   0  -6  -3    0.74    0.81
   0  -6  -3    0.11    0.45
   0  -6   3    0.87    0.61
   0  -6   3    0.15    0.48
   0  -6   4  129.18    6.25
   0  -6  -4  137.73    6.40
   0  -6  -4  116.08    7.03
   0  -6   4  122.21    6.64
   0  -6   4  113.60    6.49
   0   6   4  125.66    6.11
   0  -6  -5   29.40    2.88
   0  -6  -5   35.26    2.41
   0  -6   5   28.79    2.19
   0  -6   5   33.63    2.60
   0   6   5   30.66    2.21
   0  -6   6   41.31    2.67
   0  -6  -6   37.84    3.43
   0  -6  -6   38.54    2.70
   0  -6   6   43.58    3.05
   0   6   6   39.31    2.65
   0  -6  -7   31.09    3.11
   0  -6   7   36.91    2.69
   0   6   7   28.22    2.22
   0  -6  -8  150.76    8.67
   0   6   8  147.29    7.43
   0  -6   8  158.63    7.80
   0  -6   9   39.53    2.95
   0  -6   9   39.35    2.53
   0  -6  -9   43.86    3.86
   0   6   9   35.28    2.45
   0  -6   9   43.45    2.65
   0  -6  10  299.02   12.64
   0  -6  10  281.01   13.31
   0  -6  10  295.67   12.75
   0  -6 -10  288.68   14.56
   0   6  10  270.49   12.64
   0  -6  11   65.47    3.70
   0  -6  11   65.38    3.57
   0  -6  11   61.67    4.09
   0   6  11   59.03    3.60
   0   6  12   76.90    4.17
   0  -6  12   71.26    3.99
   0  -6  12   79.67    4.75
   0   6  12   69.90    4.02
   0  -6  12   75.37    4.21
   0  -6  13  135.91    6.61
   0   6  13  142.92    6.79
   0  -6  13  119.11    7.17
   0   6  13  130.25    6.66
   0  -6  13  149.98    6.92
   0   6  14  512.82   21.26
   0  -6  14  486.06   21.01
   0  -6  14  493.95   21.97
   0   6  14  464.49   21.11
   0  -6  14  518.87   21.41
   0  -6  15   23.59    1.83
   0   6  15   20.86    1.85
   0  -6  15   18.00    2.12
   0   6  15   20.74    1.89
   0  -6  15   20.85    1.91
   0   6  16   47.03    2.95
   0  -6  16   40.47    2.69
   0   6  16   36.97    2.76
   0   6  16   39.45    2.83
   0  -6  16   45.40    3.06
   0   6  17   27.14    2.24
   0  -6  17   31.67    2.44
   0   6  17   23.39    2.13
   0   6  17   27.43    2.19
   0  -6  17   28.68    2.11
   0  -6  17   27.93    2.20
   0   6  18    4.04    0.91
   0   6  18    4.09    0.89
   0  -6  18    5.23    1.01
   0   6  18    4.76    0.94
   0   6  18    3.87    0.83
   0  -6  18    4.81    0.91
   0  -6  19   17.54    1.78
   0   6  19   13.52    1.60
   0   6  19   16.24    1.72
   0  -6  19   19.04    1.77
   0   6  19   18.24    1.70
   0   6  19   16.37    1.60
   0   6  20   49.60    3.32
   0   6  20   47.23    3.23
   0  -6  20   50.79    3.35
   0  -6  20   50.36    3.28
   0   6  20   51.46    3.21
   0   6  20   48.90    3.14
   0   6  21    3.91    0.87
   0  -6  21    4.78    0.95
   0   6  21    2.86    0.73
   0  -6  21    4.86    0.90
   0   6  21    5.07    0.97
   0   6  21    4.11    0.80
   0   6  22    3.10    0.74
   0  -6  22    3.98    0.83
   0   6  22    2.36    0.62
   0  -6  22    2.34    0.69
   0   6  22    1.93    0.65
   0   6  23    1.16    0.45
   0  -6  23    0.44    0.47
   0   6  23    0.85    0.52
   0   6  23    0.79    0.44
   0   6  24   26.17    1.88
   0  -6  24   29.71    2.14
   0   6  24   29.30    2.09
   0   6  24   27.15    2.09
   0  -6  25    0.09    0.32
   0   6  25    0.08    0.34
   0   6  25   -0.09    0.31
   0  -6  26    0.07    0.34
   0   6  26    0.15    0.30
   0  -6  27    7.69    0.80
   0  -7   0    0.70    0.83
   0  -7   0    0.10    0.38
   0  -7   0    0.38    0.44
   0  -7   1   13.17    1.74
   0  -7  -1   13.49    1.49
   0  -7   1   15.57    1.57
   0  -7  -1   13.58    1.92
   0  -7   1   13.01    1.35
   0  -7   1   10.64    1.69
   0  -7  -2   16.16    2.23
   0  -7   2   20.73    2.10
   0  -7   2   16.82    1.72
   0  -7  -2   21.42    1.92
   0  -7   2   20.21    1.71
   0  -7   2   18.08    2.10
   0  -7   3  108.88    5.90
   0  -7  -3   98.37    6.32
   0  -7   3   99.68    5.56
   0  -7  -3  106.56    5.73
   0  -7   3  108.51    5.45
   0  -7   3  105.80    6.06
   0  -7   4    1.42    0.68
   0  -7  -4    1.33    0.62
   0  -7   4    1.11    0.52
   0  -7   4    0.82    0.49
   0  -7  -4    0.42    1.02
   0  -7   4    0.81    0.61
   0  -7   5    7.85    1.31
   0  -7  -5    4.38    1.51
   0  -7   5    8.95    1.15
   0  -7   5    8.49    1.17
   0  -7  -5    7.87    1.20
   0  -7   6    2.80    0.82
   0  -7   6    4.44    0.84
   0  -7  -6    2.75    1.34
   0  -7   6    2.64    0.70
   0  -7  -7   38.88    3.82
   0  -7   7   44.05    3.32
   0   7   7   43.37    2.76
   0  -7   7   49.41    3.00
   0  -7   8   17.66    1.96
   0   7   8   17.00    1.56
   0  -7  -8   16.40    2.64
   0  -7   8   21.13    1.77
   0  -7   9   24.50    1.96
   0  -7   9   24.70    1.91
   0  -7   9   23.40    2.31
   0  -7   9   28.07    2.10
   0   7   9   24.08    1.94
   0  -7  -9   21.10    2.97
   0  -7  10   91.92    4.98
   0  -7  10   98.47    4.97
   0   7  10   95.74    4.99
   0  -7  10   90.80    5.55
   0   7  10   85.70    4.89
   0  -7  10   99.05    5.09
   0  -7  11  188.02    9.09
   0  -7  11  196.80    9.00
   0   7  11  207.60    9.14
   0  -7  11  178.51    9.67
   0  -7  11  186.57    9.04
   0  -7  12    2.08    0.62
   0   7  12    3.45    0.77
   0  -7  12    3.24    0.88
   0  -7  12    2.94    0.76
   0  -7  13    2.55    0.71
   0   7  13    1.37    0.56
   0  -7  13    2.22    0.88
   0  -7  13    1.84    0.67
   0   7  14    1.63    0.61
   0  -7  14    1.39    0.60
   0  -7  14    2.53    0.72
   0  -7  15    0.97    0.52
   0   7  15    1.18    0.59
   0  -7  15    0.78    0.55
   0   7  15    0.81    0.52
   0   7  16    0.36    0.47
   0  -7  16    0.74    0.53
   0   7  16    0.12    0.46
   0  -7  16    1.06    0.60
   0   7  17    3.99    0.84
   0  -7  17    3.41    0.76
   0  -7  17    2.40    0.81
   0   7  17    2.98    0.80
   0  -7  18    3.86    0.86
   0   7  18    5.35    0.96
   0   7  18    3.64    0.78
   0   7  18    3.90    0.79
   0  -7  18    4.26    0.78
   0   7  19   -0.36    0.47
   0  -7  19    0.13    0.50
   0   7  19    0.33    0.40
   0   7  19    0.33    0.43
   0   7  20    0.80    0.53
   0  -7  20    0.50    0.52
   0   7  20    0.81    0.49
   0   7  20    0.94    0.53
   0   7  21    1.59    0.58
   0  -7  21    0.94    0.48
   0   7  21    1.96    0.54
   0   7  22    0.97    0.47
   0  -7  22    1.28    0.51
   0   7  22    0.92    0.42
   0  -7  22    1.36    0.49
   0   7  23    0.09    0.32
   0  -7  23    0.09    0.36
   0   7  23   -0.22    0.29
   0  -7  23    0.09    0.33
   0   7  24    0.22    0.31
   0  -7  24   -0.16    0.33
   0  -7  24   -0.08    0.32
   0  -7  25    2.70    0.50
   0   7  25    3.40    0.55
   0  -8   0   59.99    4.00
   0  -8   0   62.38    3.69
   0  -8   0   61.18    4.30
   0  -8  -1   39.78    3.09
   0  -8   1   37.44    3.00
   0  -8  -1   40.82    2.79
   0  -8   1   41.51    2.82
   0  -8  -1   45.76    3.55
   0  -8   1   49.33    3.55
   0  -8   2   11.38    1.54
   0  -8  -2   11.87    1.59
   0  -8   2   15.88    1.89
   0  -8  -2   19.45    2.28
   0  -8   2   13.22    1.47
   0   8   2   16.43    1.59
   0  -8   3    1.89    0.83
   0  -8  -3    2.41    1.08
   0  -8   3    1.95    0.68
   0  -8  -4   69.22    4.91
   0  -8   4   77.94    4.53
   0  -8   4   65.07    4.01
   0  -8  -5    7.77    1.68
   0  -8   5    6.57    1.09
   0  -8  -6  134.26    8.14
   0  -8   6  148.21    7.21
   0  -8   7    8.00    1.37
   0  -8  -7    6.51    1.75
   0  -8   7    6.28    1.05
   0  -8  -8   19.94    2.81
   0  -8   8   26.36    1.99
   0  -8   8   27.13    2.18
   0   8   8   24.79    1.98
   0  -8   8   22.93    2.38
   0  -8   9    4.06    0.82
   0  -8   9    4.72    1.07
   0  -8  -9    2.47    1.45
   0   8   9    3.85    0.80
   0  -8   9    4.68    0.94
   0   8  10  209.27    9.64
   0  -8  10  206.47    9.61
   0  -8  10  213.92    9.85
   0  -8  10  207.80    9.74
   0  -8 -10  185.78   10.92
   0  -8  11   41.50    2.77
   0   8  11   38.95    2.71
   0  -8  11   40.64    2.84
   0  -8  11   38.83    2.79
   0   8  12    7.34    1.06
   0  -8  12    9.46    1.19
   0  -8  12    7.75    1.15
   0  -8  12    8.06    1.17
   0   8  13    0.91    0.52
   0  -8  13    1.55    0.60
   0  -8 -13   -0.18    0.65
   0  -8  13    0.50    0.48
   0   8  14   38.55    2.71
   0  -8  14   40.90    2.70
   0  -8 -14   39.72    3.20
   0  -8  14   35.97    2.75
   0  -8  15    4.85    0.88
   0   8  15    3.65    0.80
   0  -8  15    3.97    0.88
   0  -8 -15    4.94    1.09
   0  -8  16   27.67    2.14
   0   8  16   29.16    2.26
   0  -8  16   31.24    2.44
   0  -8  17   56.67    3.36
   0   8  17   57.37    3.48
   0  -8  17   56.10    3.60
   0  -8  18   45.56    3.09
   0   8  18   50.75    2.98
   0   8  18   42.17    2.85
   0  -8  18   43.81    2.79
   0   8  19   24.26    1.91
   0   8  19   25.18    1.95
   0  -8  19   22.78    1.98
   0   8  19   23.51    1.85
   0   8  20   52.78    3.14
   0  -8  20   57.53    3.38
   0   8  20   49.35    3.00
   0   8  21   11.90    1.19
   0   8  21   10.84    1.07
   0  -8  21   10.69    1.21
   0   8  22    0.71    0.33
   0  -8  22    1.41    0.51
   0   8  22    1.14    0.42
   0   8  22    1.10    0.42
   0  -8  23   32.33    2.09
   0   8  23   31.62    1.96
   0  -9   0    0.24    0.53
   0   9   0   -0.39    0.48
   0  -9   0    0.18    0.74
   0   9   1   19.99    1.89
   0  -9   1   16.65    1.72
   0  -9   1   19.97    2.16
   0   9   2    1.30    0.61
   0  -9   2    1.21    0.62
   0  -9  -2    1.50    0.95
   0  -9   2    1.00    0.77
   0  -9   3   56.13    3.54
   0  -9  -3   50.83    4.02
   0  -9   3   61.21    3.98
   0  -9  -4    5.13    1.31
   0  -9   4    4.94    0.95
   0  -9   4    5.07    1.09
   0  -9   5    6.49    1.12
   0  -9  -5    9.12    1.76
   0  -9   5   10.43    1.43
   0  -9   5    7.99    1.05
   0  -9   6   24.20    2.10
   0  -9  -6   24.89    2.65
   0  -9   6   21.39    1.81
   0  -9   7  131.88    6.56
   0  -9  -7  110.79    7.12
   0  -9   7  126.91    6.25
   0  -9   8    1.53    0.71
   0  -9  -8    1.29    1.00
   0  -9   8    1.76    0.61
   0  -9  -9   -0.43    0.90
   0  -9   9    0.64    0.48
   0  -9  -9    0.67    0.65
   0  -9   9    0.11    0.43
   0  -9  10    0.38    0.51
   0  -9 -10   -0.21    0.82
   0  -9 -10    0.34    0.61
   0  -9  10   -0.11    0.42
   0  -9  11   10.04    1.32
   0  -9 -11    9.68    1.75
   0  -9 -11   10.88    1.60
   0  -9  11   10.99    1.28
   0  -9  12   12.60    1.45
   0  -9  12   13.11    1.44
   0  -9 -12   11.60    1.65
   0  -9  12   10.72    1.28
   0   9  12   12.29    1.32
   0  -9 -13    2.76    0.91
   0  -9  13    3.31    0.76
   0  -9  13    3.35    0.73
   0   9  13    2.38    0.61
   0  -9  14    8.46    1.22
   0  -9 -14   11.62    1.56
   0   9  14   10.27    1.20
   0  -9  14   10.68    1.23
   0  -9  15    3.21    0.76
   0  -9 -15    3.14    0.95
   0  -9  15    2.43    0.65
   0   9  15    4.06    0.77
   0  -9  15    2.18    0.59
   0  -9 -16   19.09    1.90
   0   9  16   16.06    1.51
   0  -9  16   19.42    1.59
   0  -9  16   15.70    1.59
   0  -9  17   21.32    1.63
   0   9  17   18.95    1.61
   0  -9  17   19.45    1.74
   0   9  18    1.38    0.48
   0  -9  18    0.80    0.49
   0   9  18    1.42    0.47
   0   9  19    9.25    1.00
   0  -9  19   10.60    1.17
   0  -9  20   -0.34    0.40
   0   9  20    0.12    0.26
   0  -9  21    0.51    0.36
   0   9  21    0.13    0.24
   0   9  21    0.26    0.21
   0  -9  22    0.37    0.27
   0 -10   0  166.24    8.22
   0 -10   0  164.60    7.69
   0 -10  -1    9.03    1.49
   0 -10   1    7.39    1.32
   0  10   1    8.27    1.23
   0  10  -1    8.48    1.25
   0 -10   1   10.50    1.28
   0 -10   2   25.66    2.34
   0 -10  -2   25.98    2.46
   0  10  -2   23.02    2.09
   0  10   2   22.72    2.09
   0 -10   2   25.71    2.09
   0 -10   3    5.03    1.05
   0 -10  -3    5.28    1.22
   0  10  -3    4.48    0.89
   0 -10   3    7.42    1.09
   0 -10  -4   31.01    2.81
   0 -10  -4   27.52    2.46
   0 -10   4   36.86    2.73
   0 -10   4   33.45    2.47
   0 -10   5   23.97    2.10
   0 -10  -5   18.04    2.17
   0 -10  -5   21.49    2.07
   0 -10   5   17.79    1.62
   0 -10   5   21.72    1.92
   0 -10  -6  134.08    7.15
   0 -10  -6  130.34    7.41
   0 -10   6  135.75    6.62
   0 -10   6  143.37    6.96
   0 -10  -7    0.45    0.55
   0 -10  -7    1.95    0.93
   0 -10   7    1.05    0.48
   0 -10   7    0.24    0.59
   0 -10  -8    0.30    0.59
   0 -10  -8    1.76    0.89
   0 -10   8    1.63    0.52
   0 -10   8    2.50    0.73
   0 -10  -9    1.72    0.89
   0 -10  -9    2.38    0.82
   0 -10   9    1.92    0.57
   0 -10   9    2.93    0.72
   0 -10 -10   13.05    1.64
   0 -10  10   13.97    1.34
   0 -10  10   15.09    1.51
   0 -10 -11    6.47    1.25
   0 -10 -11    7.87    1.29
   0 -10  11    8.51    1.06
   0 -10 -12    1.80    0.79
   0 -10  12    0.91    0.44
   0 -10 -13    3.03    0.85
   0 -10  13    2.98    0.62
   0 -10 -14   10.56    1.38
   0 -10  14   10.61    1.10
   0 -10  14   10.63    1.12
   0 -10  15    2.34    0.58
   0 -10 -15    2.64    0.75
   0  10  15    2.98    0.56
   0 -10  15    2.24    0.56
   0 -10  15    2.84    0.55
   0 -10  16    0.42    0.35
   0 -10 -16    0.73    0.47
   0 -10  16    0.56    0.31
   0  10  17    2.22    0.48
   0 -10 -17    3.28    0.70
   0 -10  17    3.15    0.61
   0  10  18   13.47    1.08
   0 -10  18   13.47    1.18
   0  10  19    4.71    0.56
   0 -10  19    4.37    0.62
   0  11   0    0.46    0.47
   0 -11   0   -0.13    0.54
   0 -11   1    3.07    0.71
   0  11   1    2.82    0.68
   0  11  -1    2.89    0.75
   0 -11   1    4.44    0.94
   0 -11  -1    4.89    0.99
   0  11  -2   12.77    1.45
   0 -11   2   14.74    1.44
   0 -11  -2   12.84    1.56
   0 -11   2   13.21    1.52
   0 -11   3   23.15    1.86
   0  11  -3   19.77    1.84
   0 -11   3   23.34    1.98
   0 -11  -3   21.09    2.04
   0 -11   4    1.24    0.57
   0  11  -4    1.27    0.55
   0 -11   4    0.92    0.54
   0 -11  -4    2.31    0.84
   0 -11   5    0.82    0.48
   0  11  -5    0.69    0.52
   0 -11  -5    0.59    0.53
   0 -11  -5    1.08    0.70
   0  11  -6    2.26    0.66
   0 -11   6    3.64    0.75
   0 -11  -6    3.09    0.79
   0 -11   7   10.31    1.10
   0  11  -7   11.60    1.33
   0 -11   7   12.79    1.32
   0 -11  -7   12.50    1.53
   0 -11  -7   13.07    1.46
   0 -11   8    0.54    0.35
   0  11  -8    0.44    0.46
   0 -11  -8    0.51    0.61
   0 -11  -8    0.12    0.48
   0 -11   9    2.97    0.59
   0  11  -9    2.77    0.68
   0 -11  -9    2.87    0.78
   0 -11  -9    2.18    0.76
   0 -11  10    0.30    0.33
   0 -11 -10    0.22    0.48
   0 -11 -10   -0.11    0.51
   0 -11  11    7.74    0.88
   0 -11 -11    6.11    0.99
   0 -11 -11    7.18    1.04
   0 -11  12    5.66    0.76
   0 -11  12    6.13    0.76
   0 -11 -12    5.66    0.92
   0 -11  13   12.00    1.03
   0 -11  13   10.88    0.99
   0 -11 -13   11.20    1.20
   0 -11  14    2.49    0.46
   0  11 -14    0.88    0.38
   0 -11 -14    2.17    0.56
   0  11  15    0.05    0.20
   0  11 -15    0.21    0.28
   0 -11 -15   -0.07    0.31
   0  11  16    1.58    0.33
   0  11 -16    1.12    0.37
   0 -12   0   35.28    2.35
   0 -12  -1    2.75    0.63
   0 -12   1    3.08    0.68
   0  12  -1    2.65    0.59
   0 -12  -2    9.15    1.08
   0  12  -2    7.20    0.93
   0 -12  -3    3.05    0.68
   0  12  -3    2.19    0.55
   0 -12  -4   22.04    1.73
   0  12  -4   20.18    1.61
   0 -12  -5   -0.27    0.37
   0  12  -5    0.33    0.34
   0 -12  -6    3.32    0.67
   0  12  -6    2.92    0.61
   0 -12  -7    1.53    0.45
   0 -12  -7    0.58    0.39
   0  12  -7    0.71    0.37
   0 -12  -8    1.56    0.49
   0 -12  -8    0.97    0.41
   0  12  -8    1.90    0.49
   0 -12  -9    6.78    0.83
   0 -12  -9    7.60    0.86
   0 -12   9    7.43    0.71
   0  12  -9    5.57    0.77
   0 -12 -10    9.71    0.97
   0 -12 -10   11.19    1.05
   0 -12  10   12.68    0.98
   0 -12  10   11.31    0.89
   0  12 -10    9.87    0.99
   0 -12 -11    5.64    0.69
   0 -12  11    4.81    0.55
   0  12 -11    3.41    0.56
   0  13   0    0.11    0.23
   0  13  -1    1.24    0.34
   0  13   1    0.73    0.29
  -1   0   0   -0.03    0.10
   1   0   0    0.12    0.10
   1   0   1  348.67   14.50
   1   0   1  346.19   14.61
   1   0  -1  352.88   14.62
  -1   0   1  333.20   14.84
  -1   0  -1  368.20   14.76
  -1   0   1  374.40   14.67
  -1   0  -1  368.18   14.66
   1   0   1  367.06   14.51
   1   0   2 1384.14   57.28
   1   0   2 1387.65   57.38
   1   0   2 1336.89   57.32
  -1   0   2 1372.89   57.22
  -1   0   2 1495.06   57.79
  -1   0  -2 1484.20   57.48
  -1   0   2 1463.50   57.38
  -1   0  -2 1421.44   57.38
  -1   0   2 1470.58   57.55
   1   0   2 1536.04   57.27
  -1   0   3   50.73    2.70
  -1   0  -3   54.56    2.47
  -1   0   3   50.17    2.42
   1   0   3   52.07    2.32
  -1   0   3   46.87    2.68
   1   0   3   52.10    2.39
   1   0   3   45.84    2.27
   1   0   4   11.27    0.79
   1   0   4   13.90    0.85
  -1   0   4   11.40    0.70
   1   0   4   12.03    0.73
  -1   0   4   10.88    1.11
   1   0   4   11.88    0.82
   1   0   5  382.32   15.15
   1   0   5  382.52   15.16
  -1   0   5  361.13   14.92
   1   0   5  372.85   15.06
   1   0   5  380.49   15.23
  -1   0   5  355.37   15.62
   1   0   5  341.43   14.94
   1   0   5  376.31   15.16
  -1   0   5  362.71   15.08
  -1   0   5  367.09   15.53
   1   0   6   20.05    1.25
   1   0   6   21.73    1.24
   1   0   6   18.89    1.16
   1   0   6   18.94    1.27
  -1   0   6   18.81    1.04
   1   0   6   20.93    1.24
  -1   0   6   17.72    1.44
   1   0   6   17.01    1.01
  -1   0   6   20.14    1.19
   1   0   7   -0.04    0.20
   1   0   7    0.21    0.22
   1   0   7    0.11    0.22
   1   0   7    0.37    0.23
  -1   0   7    0.16    0.19
  -1   0   7    0.07    0.37
   1   0   7    0.31    0.20
   1   0   8  986.92   40.15
   1   0   8  969.09   40.00
   1   0   8  980.43   39.99
   1   0   8  992.03   40.16
  -1   0   8  990.90   39.93
  -1   0   8 1022.84   40.28
  -1   0   8  949.25   39.94
   1   0   8  993.60   40.01
   1   0   9  257.51   10.47
   1   0   9  237.76   10.58
   1   0   9  247.28   10.44
   1   0   9  240.38   10.56
  -1   0   9  228.15   10.28
  -1   0   9  249.02   10.61
   1   0   9  242.97   10.39
   1   0  10   10.95    0.97
   1   0  10    9.39    1.01
   1   0  10   10.75    0.97
  -1   0  10    8.74    0.95
  -1   0  11    2.24    0.52
   1   0  11    1.64    0.49
   1   0  11    2.16    0.50
   1   0  11    1.86    0.49
   1   0  12  217.49   10.27
  -1   0  12  235.50   10.24
   1   0  12  229.28   10.14
  -1   0  13  291.52   12.60
  -1   0  13  284.83   12.72
   1   0  13  288.78   12.73
  -1   0  14   41.91    2.61
  -1   0  14   38.89    2.66
   1   0  14   42.55    2.74
  -1   0  15   81.93    4.66
  -1   0  15   86.13    4.56
   1   0  15   88.05    4.75
  -1   0  16  424.59   16.76
  -1   0  16  431.07   17.09
   1   0  16  370.93   16.74
  -1   0  16  406.90   17.23
  -1   0  16  411.64   16.64
   1   0  16  425.35   16.64
   1   0  16  394.53   16.76
   1   0  16  367.44   16.57
  -1   0  16  324.77   16.48
   1   0  16  407.09   16.73
  -1   0  16  359.38   16.62
  -1   0  16  365.31   16.71
   1   0  16  405.98   16.64
  -1   0  17  100.25    5.51
  -1   0  17  104.75    5.36
   1   0  17   92.17    5.09
  -1   0  17  105.15    5.10
  -1   0  17  105.08    5.02
  -1   0  17   83.66    4.88
   1   0  17   93.77    4.91
   1   0  17  104.62    5.17
  -1   0  17   91.52    5.00
   1   0  17  102.38    4.93
   1   0  17  100.34    5.07
  -1   0  17   95.00    5.10
   1   0  17  105.37    5.05
   1   0  18  203.21    9.95
  -1   0  18  229.80   10.31
  -1   0  18  224.33   10.53
  -1   0  18  223.85    9.94
  -1   0  18  238.07    9.91
   1   0  18  233.08    9.88
   1   0  18  224.99   10.04
  -1   0  18  181.45    9.68
   1   0  18  211.70    9.72
  -1   0  18  201.80    9.87
   1   0  18  224.28    9.96
   1   0  18  218.64    9.85
  -1   0  18  203.47    9.93
  -1   0  19  152.01    7.07
   1   0  19  124.66    6.93
   1   0  19  142.98    7.07
  -1   0  19  127.68    6.83
   1   0  19  153.33    6.95
  -1   0  19  148.26    6.94
   1   0  19  137.91    6.99
  -1   0  19  135.85    6.99
   1   0  19  139.91    6.81
  -1   0  19  144.29    7.10
   1   0  19  151.59    7.00
  -1   0  20    0.47    0.43
  -1   0  20    0.11    0.63
  -1   0  20    0.22    0.41
   1   0  20    0.25    0.39
  -1   0  20    0.48    0.52
   1   0  20    0.12    0.54
   1   0  20    0.74    0.56
   1   0  20    0.30    0.48
  -1   0  20    0.12    0.46
   1   0  20   -0.22    0.54
  -1   0  21    3.11    0.74
  -1   0  21    1.32    0.71
  -1   0  21    3.45    0.78
   1   0  21    2.19    0.66
   1   0  21    1.46    0.65
  -1   0  21    1.78    0.71
   1   0  21    1.77    0.76
   1   0  21    2.31    0.77
  -1   0  22   46.47    3.26
  -1   0  22   52.27    3.29
   1   0  22   46.81    3.27
   1   0  22   50.22    3.23
   1   0  22   60.52    3.72
  -1   0  22   45.85    3.25
   1   0  22   47.51    3.30
   1   0  22   50.83    3.25
  -1   0  23   16.67    1.76
   1   0  23   15.72    1.77
   1   0  23   17.23    1.77
  -1   0  23   18.46    1.76
   1   0  23   22.16    2.09
   1   0  23   18.51    1.76
  -1   0  24    3.15    0.80
   1   0  24    3.59    0.95
   1   0  24    3.11    0.90
   1   0  24    3.19    0.83
  -1   0  24    4.25    0.86
   1   0  24    3.91    0.97
  -1   0  25    3.93    0.92
   1   0  25    5.64    1.08
  -1   0  25    4.26    0.86
   1   0  25    4.74    0.96
   1   0  25    3.67    0.87
   1   0  25    3.06    0.89
  -1   0  26   11.51    1.49
  -1   0  26    8.04    1.14
   1   0  26    9.17    1.21
  -1   0  26    8.27    1.14
   1   0  26    8.60    1.23
   1   0  26    6.58    1.07
   1   0  27   16.79    1.64
   1   0  27   14.75    1.47
  -1   0  27   15.98    1.51
   1   0  27   13.65    1.44
  -1   0  27   17.30    1.76
  -1   0  28    0.52    0.37
   1   0  28    0.60    0.45
   1   0  28    1.33    0.49
  -1   0  28    0.34    0.49
  -1   0  29    3.78    0.62
   1   0  29    4.89    0.77
  -1   0  29    4.91    0.82
  -1   0  30    1.76    0.40
   1   0  30    1.08    0.40
  -1   0  30    1.17    0.40
   1  -1  30    3.08    0.56
  -1   1  30    3.40    0.61
   1  -1  29    3.58    0.68
  -1   1  29    4.66    0.79
   1  -1  28    5.47    0.92
   1  -1  28    5.96    0.87
  -1   1  28    8.13    1.13
   1  -1  27    1.99    0.62
   1  -1  27    2.81    0.71
   1  -1  27    3.35    0.83
  -1   1  27    1.85    0.51
  -1   1  27    2.61    0.79
  -1   1  26    3.79    0.81
   1  -1  26    4.07    0.91
   1  -1  26    3.97    0.85
  -1   1  26    2.17    0.63
   1  -1  26    3.10    0.84
   1  -1  26    3.89    0.86
  -1   1  26    4.06    0.82
  -1   1  25    9.87    1.28
  -1   1  25    9.99    1.24
   1  -1  25   10.78    1.45
   1  -1  25    8.25    1.23
   1  -1  25    9.95    1.31
   1  -1  25    9.11    1.32
  -1   1  25   11.59    1.39
  -1   1  24   23.01    2.05
  -1   1  24   23.51    2.01
   1  -1  24   21.28    2.00
   1  -1  24   30.01    2.42
   1  -1  24   22.05    2.00
   1  -1  24   21.07    2.01
   1  -1  24   24.37    2.14
  -1   1  24   23.67    2.11
  -1   1  23   50.45    3.44
  -1   1  23   53.99    3.56
  -1   1  23   55.21    3.44
   1  -1  23   55.61    3.71
   1  -1  23   52.68    3.47
   1  -1  23   54.24    3.45
   1  -1  23   49.43    3.42
   1  -1  23   54.50    3.55
  -1   1  22    1.66    0.61
  -1   1  22    0.41    0.54
  -1   1  22    0.54    0.46
   1  -1  22    1.53    0.75
  -1   1  22    1.75    0.62
   1  -1  22    1.33    0.63
   1  -1  22    1.05    0.53
   1  -1  22    0.15    0.61
   1  -1  22    1.82    0.77
   1  -1  22    1.11    0.56
  -1   1  21   20.95    1.87
  -1   1  21   15.99    1.76
  -1   1  21   21.03    1.93
   1  -1  21   18.40    1.85
  -1   1  21   22.02    1.84
   1  -1  21   16.33    1.74
   1  -1  21   18.57    1.75
   1  -1  21   24.86    2.18
   1  -1  21   19.18    1.85
   1  -1  21   20.25    1.78
  -1   1  20    3.96    0.80
  -1   1  20    3.40    0.89
  -1   1  20    2.52    0.75
  -1   1  20    2.52    0.70
   1  -1  20    3.51    0.92
   1  -1  20    4.12    0.85
  -1   1  20    2.70    0.83
  -1   1  20    4.68    0.82
   1  -1  20    3.08    0.77
   1  -1  20    2.55    0.71
   1  -1  20    2.44    0.71
   1  -1  20    2.97    0.81
  -1   1  19   51.40    3.62
  -1   1  19   56.68    3.37
  -1   1  19   51.65    3.35
   1  -1  19   52.74    3.37
  -1   1  19   55.63    3.25
  -1   1  19   47.81    3.19
   1  -1  19   55.00    3.26
   1  -1  19   63.85    3.72
   1  -1  19   50.55    3.32
   1  -1  19   59.11    3.44
   1  -1  19   52.67    3.19
  -1   1  19   46.84    3.25
   1  -1  18   40.26    2.86
  -1   1  18   47.97    3.24
  -1   1  18   49.38    2.96
  -1   1  18   43.98    2.94
  -1   1  18   48.77    3.04
  -1   1  18   37.77    2.75
   1  -1  18   51.21    2.93
  -1   1  18   51.89    2.91
   1  -1  18   52.99    3.26
   1  -1  18   45.21    2.96
   1  -1  18   45.48    2.95
   1  -1  18   44.45    3.30
   1  -1  18   41.07    2.73
   1  -1  18   49.08    2.98
  -1   1  18   39.84    2.85
  -1   1  17   49.83    3.21
   1  -1  17   43.03    2.88
  -1   1  17   49.95    2.91
  -1   1  17   44.56    2.90
  -1   1  17   46.78    2.94
  -1   1  17   50.06    2.83
  -1   1  17   36.45    2.67
   1  -1  17   51.25    2.86
   1  -1  17   45.31    2.91
   1  -1  17   45.94    2.91
   1  -1  17   51.66    3.39
  -1   1  17   41.74    2.85
   1  -1  17   47.67    2.78
   1  -1  17   47.52    2.90
   1  -1  16   82.71    4.58
  -1   1  16   95.66    4.60
  -1   1  16   92.21    4.90
   1  -1  16   86.59    4.47
  -1   1  16   89.68    4.64
  -1   1  16   72.71    4.38
   1  -1  16   88.94    4.63
   1  -1  16   92.79    4.51
   1  -1  16   86.57    4.61
  -1   1  16   94.49    4.51
  -1   1  16   91.82    4.70
   1  -1  16   98.58    5.13
  -1   1  16   75.21    4.50
   1  -1  16   91.12    4.59
   1  -1  16   95.49    4.52
  -1   1  15   27.66    2.08
   1  -1  15   23.97    2.07
   1  -1  15   27.85    2.19
  -1   1  14  108.98    5.44
  -1   1  14  106.33    5.42
   1  -1  14  108.15    5.54
   1  -1  14  103.44    5.52
  -1   1  13   71.36    3.97
  -1   1  13   84.09    4.13
   1  -1  13   74.11    4.06
   1  -1  13   69.19    4.04
  -1   1  12   54.81    3.05
  -1   1  12   51.50    2.99
   1  -1  12   53.07    3.07
   1  -1  12   51.93    3.10
  -1   1  11   26.75    1.84
   1  -1  11   28.47    1.91
   1  -1  11   28.55    1.96
   1  -1  10  184.33    8.43
  -1   1  10  201.58    8.48
  -1   1  10  208.96    8.61
   1  -1  10  193.91    8.60
   1  -1  10  180.01    8.60
   1  -1  10  187.64    8.51
  -1   1   9  116.29    5.27
   1  -1   9  110.38    5.24
  -1   1   9  121.94    5.40
   1  -1   9  118.91    5.37
   1  -1   9  106.23    5.36
   1  -1   9  112.58    5.29
  -1   1   8   85.39    4.07
  -1   1   8   83.89    3.96
   1  -1   8   80.35    3.93
   1  -1   8   79.44    4.02
   1  -1   8   83.53    3.99
   1  -1   8   84.46    3.96
  -1   1   7   74.25    3.56
  -1   1   7   74.31    3.69
   1  -1   7   71.90    3.52
   1  -1   7   74.16    3.61
   1  -1   7   75.58    3.54
  -1   1   7   72.72    3.40
   1  -1   6  378.01   15.61
   1  -1   6  378.34   15.84
  -1   1   6  396.93   15.82
  -1   1   6  379.08   16.09
  -1   1   6  405.32   15.72
  -1   1   6  400.64   16.20
   1  -1   6  374.70   15.89
   1  -1   6  387.06   15.81
  -1   1   6  350.70   15.64
  -1   1   5 1936.14   76.34
   1   1  -5 1941.82   75.90
   1  -1   5 1870.49   75.89
   1  -1   5 1922.57   76.07
  -1   1   5 1954.15   76.03
  -1   1   5 1825.58   76.44
  -1   1   5 1772.89   75.82
   1  -1   5 1899.30   76.02
  -1   1   5 1863.13   76.44
  -1  -1  -5 1917.49   75.93
   1  -1   5 1901.20   76.09
   1   1  -4  656.36   25.95
  -1   1   4  661.62   26.41
   1  -1   4  645.48   25.94
  -1   1   4  640.24   26.02
   1  -1   4  647.20   26.07
   1   1  -4  645.39   25.99
   1  -1   4  639.25   26.02
  -1   1   4  606.01   25.80
  -1   1   4  626.36   26.56
  -1  -1  -4  647.26   25.99
   1  -1   4  642.51   26.07
   1  -1   4  644.40   26.03
   1  -1   3  736.41   29.90
  -1   1   3  711.14   30.26
   1  -1   3  760.41   29.82
   1   1  -3  757.81   29.81
  -1   1   3  751.01   29.86
   1   1  -3  738.94   29.85
  -1  -1  -3  826.59   30.07
   1  -1   3  744.89   29.85
  -1   1   3  683.62   29.58
  -1  -1  -3  733.77   29.84
   1  -1   3  756.70   29.88
   1  -1   3  747.06   29.86
  -1   1   2 1127.37   42.40
  -1   1   2 1062.43   42.32
   1  -1   2 1061.19   42.33
   1  -1   2 1077.38   42.36
  -1  -1  -2 1173.11   42.52
  -1   1   2 1117.44   42.63
   1   1  -2 1095.95   42.37
  -1   1   2  993.07   42.02
  -1  -1  -2 1019.55   42.34
   1  -1   2 1104.57   42.38
   1  -1   2 1056.83   42.29
   1  -1   2 1054.98   42.35
  -1   1   1 2516.34  113.48
   1  -1   1 3072.71  113.57
  -1  -1  -1 2457.74  113.52
   1  -1   1 3207.15  113.65
   1  -1   1 2545.70  113.42
  -1   1   1 3375.18  113.96
   1   1  -1 2909.51  113.59
  -1  -1  -1 3418.45  113.78
  -1   1   0  847.33   35.68
   1  -1   0  872.43   35.71
  -1  -1   0  872.93   35.79
   1  -1   0  930.02   35.60
  -1   1   0  917.27   35.94
   1   1   0  854.38   35.78
   1  -1  -1 2592.71  114.46
  -1   1  -1 2867.51  114.46
  -1  -1   1 2698.03  114.59
   1   1   1 2395.27  114.55
   1  -1  -2  995.20   39.18
  -1  -1   2 1062.67   39.66
  -1   1  -2 1009.36   39.15
   1  -1  -2 1029.34   39.34
  -1  -1   2 1067.83   39.37
   1   1   2 1061.08   39.13
  -1   1  -2 1102.43   39.40
  -1  -1   2 1050.08   39.68
   1   1   2 1018.56   39.36
   1  -1  -3  749.24   29.96
   1  -1  -3  763.13   29.78
  -1  -1   3  745.56   30.90
  -1   1  -3  750.63   29.72
  -1  -1   3  729.46   30.10
   1   1   3  758.16   29.97
  -1   1  -3  775.51   29.98
  -1  -1   3  734.83   30.39
  -1  -1   3  809.78   29.99
   1   1   3  769.33   29.83
  -1  -1   4  621.59   26.02
  -1  -1   4  615.16   25.96
   1  -1  -4  620.37   25.40
  -1  -1   4  626.01   26.14
   1   1   4  628.57   25.40
  -1   1  -4  658.82   25.46
  -1  -1   4  595.57   25.81
  -1  -1   4  667.43   25.42
  -1  -1   4  570.23   25.31
  -1  -1   4  611.92   25.87
   1   1   4  651.80   25.35
   1   1   4  630.87   25.52
   1   1   4  619.33   25.42
   1  -1  -5 1800.18   72.33
  -1  -1   5 1800.18   72.83
  -1  -1   5 1676.60   72.86
  -1  -1   5 1880.19   72.33
  -1  -1   5 1709.97   72.31
  -1  -1   5 1791.56   72.62
   1   1   5 1842.23   72.35
   1   1   5 1770.69   72.48
   1   1   5 1842.16   72.40
  -1  -1   6  391.47   16.43
  -1  -1   6  385.76   16.49
  -1  -1   6  405.69   15.98
   1   1   6  390.77   16.22
   1   1   6  392.11   16.09
   1   1   6  397.00   16.09
  -1  -1   6  374.57   16.16
  -1  -1   6  373.23   16.04
   1   1   7   77.29    3.72
   1   1   7   72.98    3.55
  -1  -1   7   74.30    3.56
  -1  -1   7   75.81    3.59
   1   1   7   73.48    3.57
  -1  -1   7   84.84    3.88
   1   1   7   79.37    3.64
  -1  -1   7   74.96    3.86
   1   1   8   82.84    3.83
   1   1   8   81.89    4.00
  -1  -1   8   82.34    3.82
  -1  -1   8   74.52    3.79
   1   1   8   89.31    3.91
   1   1   8   81.63    3.85
  -1  -1   8   76.06    3.71
  -1  -1   8   81.07    4.08
   1   1   9  139.91    6.49
   1   1   9  146.06    6.31
  -1  -1   9  138.44    6.25
  -1  -1   9  130.88    6.27
   1   1   9  140.46    6.34
  -1  -1   9  150.08    6.59
   1   1  10  190.11    8.43
   1   1  10  196.35    8.72
  -1  -1  10  176.70    8.41
   1   1  10  194.25    8.52
  -1  -1  10  208.15    8.72
   1   1  11   28.67    2.03
   1   1  11   26.10    1.86
  -1  -1  11   31.34    2.05
   1   1  12   46.88    2.95
  -1  -1  12   47.77    2.88
   1   1  13   81.01    4.48
  -1  -1  13   78.02    4.32
  -1  -1  13   82.35    4.14
   1   1  14  105.88    5.65
  -1  -1  14  104.87    5.48
   1   1  15   37.54    2.78
  -1  -1  15   37.26    2.66
   1   1  16   78.06    4.62
  -1  -1  16   99.78    5.21
  -1  -1  16   92.16    4.65
   1   1  16   92.99    4.85
   1   1  16   99.07    4.70
  -1  -1  16   83.92    4.69
   1   1  16  102.54    4.84
   1   1  16   86.76    4.60
  -1  -1  16   97.05    4.64
   1   1  16   92.10    4.64
   1   1  16   83.25    4.61
  -1  -1  16   77.58    4.48
   1   1  16   99.31    4.61
  -1  -1  16   92.43    4.64
   1   1  16   93.76    4.69
   1   1  17   46.28    2.94
  -1  -1  17   45.60    2.83
  -1  -1  17   51.20    3.39
   1   1  17   50.19    3.09
   1   1  17   54.00    2.95
   1   1  17   46.04    2.84
   1   1  17   48.22    2.95
   1   1  17   45.19    2.75
  -1  -1  17   47.94    2.83
   1   1  17   45.43    2.83
   1   1  17   42.82    2.83
  -1  -1  17   40.02    2.71
   1   1  17   41.76    2.80
  -1  -1  17   44.71    2.82
  -1  -1  18   44.21    3.35
   1   1  18   41.03    2.91
  -1  -1  18   52.03    3.02
   1   1  18   45.68    3.08
   1   1  18   51.10    2.98
   1   1  18   46.24    2.92
   1   1  18   45.93    3.00
   1   1  18   45.85    2.96
  -1  -1  18   41.40    2.84
   1   1  18   47.05    2.91
  -1  -1  18   52.20    2.99
   1   1  18   48.02    2.87
  -1  -1  18   45.87    2.93
   1   1  18   42.67    2.89
   1   1  19   45.80    3.15
  -1  -1  19   51.66    3.18
   1   1  19   52.57    3.35
   1   1  19   51.22    3.14
   1   1  19   46.33    3.07
   1   1  19   50.38    3.20
   1   1  19   45.57    3.09
   1   1  19   49.77    3.09
   1   1  19   48.60    3.03
  -1  -1  19   45.80    3.05
  -1  -1  19   52.88    3.14
   1   1  19   50.61    3.21
  -1  -1  19   50.60    3.17
  -1  -1  20    2.39    0.70
   1   1  20    1.99    0.67
   1   1  20    2.55    0.75
   1   1  20    3.00    0.82
   1   1  20    2.52    0.77
  -1  -1  20    2.83    0.83
  -1  -1  20    2.99    0.75
   1   1  20    1.68    0.60
  -1  -1  20    3.21    0.82
   1   1  20    2.42    0.73
   1   1  20    4.00    0.91
  -1  -1  21   18.88    1.81
   1   1  21   14.21    1.70
   1   1  21   18.49    1.78
   1   1  21   20.80    1.87
   1   1  21   15.13    1.64
   1   1  21   17.12    1.73
   1   1  21   18.84    1.74
  -1  -1  21   16.14    1.70
  -1  -1  21   19.82    1.78
   1   1  21   16.99    1.77
  -1  -1  21   21.43    1.90
  -1  -1  22    1.71    0.64
   1   1  22    1.27    0.65
   1   1  22    1.49    0.69
   1   1  22    1.81    0.65
   1   1  22    1.66    0.66
  -1  -1  22    1.34    0.58
   1   1  22    2.20    0.77
   1   1  22    0.92    0.62
  -1  -1  22    0.91    0.61
  -1  -1  23   56.46    3.69
  -1  -1  23   65.56    4.15
   1   1  23   55.25    3.61
   1   1  23   59.82    3.68
   1   1  23   58.06    3.77
   1   1  23   56.79    3.65
   1   1  23   59.41    3.61
  -1  -1  23   63.30    3.72
   1   1  23   50.12    3.58
  -1  -1  23   56.15    3.67
  -1  -1  24   22.08    2.04
   1   1  24   23.22    2.03
   1   1  24   24.77    2.06
  -1  -1  24   23.28    2.27
   1   1  24   22.51    2.07
  -1  -1  24   23.52    2.05
   1   1  24   21.67    1.95
   1   1  24   25.74    2.29
   1   1  24   21.15    1.97
  -1  -1  24   20.45    1.97
   1   1  25   10.98    1.34
  -1  -1  25   10.59    1.49
  -1  -1  25    8.62    1.22
   1   1  25   11.47    1.50
   1   1  25    7.43    1.14
  -1  -1  25    8.84    1.23
   1   1  25   10.21    1.28
   1   1  26    3.78    0.86
   1   1  26    3.59    0.79
  -1  -1  26    5.85    0.96
   1   1  26    4.25    0.93
  -1  -1  26    3.42    0.91
   1   1  27    2.12    0.58
   1   1  27    1.84    0.63
  -1  -1  27    1.83    0.59
  -1  -1  27    1.66    0.68
   1   1  28    6.63    0.97
  -1  -1  28    5.34    0.84
  -1  -1  28    8.50    1.13
  -1  -1  29    5.17    0.73
   1   1  29    4.94    0.77
  -1  -1  29    6.00    0.86
   1   1  30    2.90    0.53
  -1  -1  30    3.34    0.53
  -1  -1  30    2.64    0.54
  -1   2  30    1.92    0.48
   1  -2  29    1.52    0.48
  -1   2  29    1.75    0.50
  -1   2  29    0.85    0.35
   1  -2  28    0.44    0.41
   1  -2  28    0.38    0.45
  -1   2  28   -0.11    0.45
  -1   2  28    0.35    0.35
   1  -2  27    8.58    1.16
   1  -2  27    6.98    1.02
   1  -2  27   10.04    1.14
   1  -2  27    9.24    1.13
   1  -2  27    8.26    1.11
  -1   2  27    8.53    1.10
  -1   2  26    9.51    1.18
   1  -2  26    7.95    1.15
   1  -2  26   11.35    1.30
   1  -2  26    9.96    1.26
   1  -2  26   10.17    1.32
   1  -2  26   10.24    1.30
  -1   2  26   11.35    1.35
  -1   2  25    5.03    0.90
  -1   2  25    5.57    1.02
   1  -2  25    4.81    0.94
   1  -2  25    4.68    0.93
   1  -2  25    5.67    1.02
   1  -2  25    5.75    1.11
   1  -2  25    6.11    1.07
  -1   2  24    3.34    0.80
  -1   2  24    2.68    0.79
  -1   2  24    2.87    0.78
   1  -2  24    3.55    0.87
   1  -2  24    1.86    0.71
   1  -2  24    1.68    0.65
   1  -2  24    2.75    0.82
   1  -2  24    3.06    0.85
  -1   2  23   66.14    4.06
  -1   2  23   68.98    4.22
  -1   2  23   74.50    4.35
   1  -2  23   62.11    4.04
   1  -2  23   71.51    4.38
   1  -2  23   68.49    4.03
   1  -2  23   65.74    4.16
   1  -2  23   68.39    4.15
  -1   2  22   58.79    3.52
  -1   2  22   58.60    3.66
  -1   2  22   50.27    3.48
   1  -2  22   47.74    3.28
   1  -2  22   53.18    3.48
   1  -2  22   54.09    3.66
   1  -2  22   52.83    3.52
   1  -2  22   53.96    3.48
   1  -2  22   48.52    3.24
  -1   2  21    2.19    0.65
  -1   2  21    2.50    0.81
  -1   2  21    2.00    0.72
  -1   2  21    1.88    0.75
   1  -2  21    2.36    0.79
   1  -2  21    2.00    0.70
   1  -2  21    2.08    0.68
   1  -2  21    2.36    0.81
   1  -2  21    1.82    0.70
   1  -2  21    2.49    0.73
  -1   2  20   50.60    3.18
  -1   2  20   45.62    3.52
  -1   2  20   59.94    3.54
  -1   2  20   39.47    3.02
  -1   2  20   49.51    3.27
  -1   2  20   51.68    3.33
   1  -2  20   46.64    3.33
   1  -2  20   47.14    3.07
   1  -2  20   46.14    3.18
   1  -2  20   51.81    3.32
   1  -2  20   48.31    3.07
   1  -2  20   50.44    3.23
  -1   2  19    0.33    0.37
  -1   2  19    0.81    0.57
  -1   2  19    1.01    0.53
  -1   2  19    0.73    0.51
  -1   2  19   -0.23    0.53
  -1   2  19    0.24    0.41
   1  -2  19    0.27    0.52
   1  -2  19    0.83    0.51
   1  -2  19    0.24    0.43
   1  -2  19    0.39    0.60
   1  -2  19    0.68    0.46
   1  -2  19   -0.34    0.55
   1  -2  19    0.60    0.48
  -1   2  18   54.32    3.15
  -1   2  18   51.02    3.51
  -1   2  18   54.63    3.29
  -1   2  18   42.91    3.02
  -1   2  18   53.67    3.29
   1  -2  18   50.72    3.03
  -1   2  18   36.67    2.84
   1  -2  18   48.29    3.28
   1  -2  18   48.67    3.18
   1  -2  18   50.05    3.17
   1  -2  18   55.02    3.72
   1  -2  18   55.14    3.10
   1  -2  18   54.71    3.22
  -1   2  17   16.20    1.49
  -1   2  17   17.44    1.78
  -1   2  17   16.14    1.58
  -1   2  17   16.09    1.55
   1  -2  17   17.69    1.72
   1  -2  17   18.94    1.68
   1  -2  17   15.48    1.52
   1  -2  17   19.76    1.58
  -1   2  17   16.43    1.52
   1  -2  17   17.99    1.91
   1  -2  17   18.76    1.64
   1  -2  17   16.16    1.47
   1  -2  17   17.18    1.86
  -1   2  16   86.39    4.25
   1  -2  16   71.71    4.18
  -1   2  16   86.30    4.67
  -1   2  16   81.08    4.32
   1  -2  16   76.72    4.29
  -1   2  16   63.24    4.01
   1  -2  16   79.16    4.45
   1  -2  16   77.70    4.27
   1  -2  16   86.78    4.20
   1  -2  16   92.16    4.27
   1  -2  16   81.29    4.75
   1  -2  16   90.04    4.84
   1  -2  16   86.15    4.33
  -1   2  16   69.53    4.14
  -1   2  15  141.05    6.77
   1  -2  15  137.75    6.85
   1  -2  15  124.59    6.77
   1  -2  15  130.46    6.55
  -1   2  14  114.56    5.87
   1  -2  14  116.43    5.99
   1  -2  14  118.03    6.05
  -1   2  13  167.92    7.86
   1  -2  13  173.88    8.00
   1  -2  13  160.11    7.97
  -1   2  12  608.26   25.03
  -1   2  12  600.57   24.91
   1  -2  12  611.81   25.14
   1  -2  12  565.85   25.12
  -1   2  11   45.73    2.69
  -1   2  11   45.68    2.63
   1  -2  11   43.54    2.57
   1  -2  11   46.40    2.76
   1  -2  11   43.57    2.74
   1  -2  10   15.61    1.27
  -1   2  10   18.94    1.38
   1  -2  10   15.61    1.34
   1  -2  10   16.47    1.40
   1  -2   9  850.54   35.37
  -1   2   9  907.66   35.44
   1  -2   9  843.05   35.49
   1  -2   9  852.87   35.32
   1  -2   8  134.50    6.38
  -1   2   8  153.18    6.48
  -1   2   8  146.56    6.91
   1  -2   8  136.36    6.48
   1  -2   8  140.65    6.34
  -1   2   7  314.45   12.64
   1  -2   7  286.08   12.57
  -1   2   7  306.41   13.19
   1  -2   7  292.49   12.63
   1  -2   7  290.77   12.48
   1  -2   6  547.40   22.47
  -1   2   6  569.13   22.51
   1  -2   6  538.68   22.32
  -1   2   6  517.01   23.09
   1  -2   6  538.17   22.47
  -1   2   5  681.98   28.49
   1  -2   5  693.37   28.47
   1   2  -5  737.19   28.44
   1  -2   5  694.06   28.32
  -1   2   5  639.41   29.23
  -1  -2  -5  709.58   28.42
   1  -2   5  698.67   28.47
   1  -2   5  675.95   28.49
   1  -2   4  453.14   18.59
  -1   2   4  444.74   18.62
  -1   2   4  455.39   18.87
   1   2  -4  474.57   18.59
   1  -2   4  443.77   18.43
  -1  -2  -4  451.36   18.57
   1  -2   4  435.86   18.54
   1  -2   4  445.10   18.63
   1  -2   3  114.39    5.13
  -1   2   3  114.93    5.23
   1  -2   3  116.03    5.08
  -1  -2  -3  127.18    5.31
   1   2  -3  117.15    5.14
   1  -2   3  116.45    4.97
  -1   2   3  108.86    4.84
  -1  -2  -3  112.08    5.12
   1  -2   3  114.35    5.19
   1  -2   3  120.11    5.08
   1  -2   3  111.14    5.16
   1  -2   2  267.44   10.56
  -1   2   2  246.04   10.65
   1  -2   2  235.16   10.48
   1   2  -2  252.39   10.55
  -1  -2  -2  271.86   10.67
   1  -2   2  247.15   10.35
  -1  -2  -2  244.88   10.54
   1  -2   2  238.83   10.60
   1  -2   2  253.76   10.43
   1  -2   1  296.41   11.78
  -1   2   1  274.06   11.91
   1  -2   1  280.52   11.76
   1  -2   1  271.83   11.87
  -1  -2  -1  269.25   11.78
   1  -2   1  282.99   11.62
  -1  -2  -1  294.97   11.87
   1   2  -1  280.92   11.79
   1  -2   0  112.60    4.97
   1  -2   0  119.46    5.15
   1  -2   0  121.80    5.12
  -1  -2   0  118.91    5.17
  -1  -2   0  114.02    4.80
   1  -2   0  114.52    4.93
  -1  -2   0  119.26    5.23
   1   2   0  116.11    5.16
   1  -2  -1  293.15   11.88
   1  -2  -1  294.31   11.80
  -1  -2   1  286.11   11.89
   1   2   1  281.94   11.62
   1  -2  -1  280.39   11.60
  -1  -2   1  283.81   11.50
  -1   2  -1  276.56   11.80
   1   2   1  280.39   11.87
  -1  -2   2  279.92   11.75
   1  -2  -2  287.06   11.75
  -1  -2   2  262.67   13.14
  -1  -2   2  285.97   11.94
   1   2   2  275.82   11.74
  -1  -2   3  115.54    6.17
  -1  -2   3  114.67    5.56
  -1  -2   3  115.15    5.67
   1  -2  -3  117.51    5.19
  -1  -2   3  112.78    5.45
   1   2   3  118.95    5.19
  -1  -2   3  117.33    5.19
  -1  -2   3  118.01    4.91
  -1  -2   4  433.04   18.60
  -1  -2   4  413.95   18.06
  -1  -2   4  429.86   18.20
   1   2   4  427.41   17.79
  -1  -2   4  440.41   18.13
   1   2   4  430.81   17.65
  -1  -2   4  444.14   17.80
  -1  -2   4  430.66   17.57
  -1  -2   5  642.51   27.90
  -1  -2   5  654.67   28.05
  -1  -2   5  674.83   28.03
   1   2   5  688.58   27.71
   1   2   5  680.73   27.89
   1   2   5  688.03   27.61
  -1  -2   5  718.48   27.74
  -1  -2   5  673.00   27.56
  -1  -2   5  667.27   28.32
   1   2   6  547.67   23.13
   1   2   6  566.03   22.86
  -1  -2   6  559.97   23.17
  -1  -2   6  561.49   23.27
  -1  -2   6  550.37   22.84
  -1  -2   6  536.91   23.35
   1   2   6  582.32   22.94
   1   2   7  297.88   12.66
   1   2   7  297.74   12.37
  -1  -2   7  292.27   12.38
  -1  -2   7  292.28   12.74
  -1  -2   7  301.78   12.75
   1   2   8  168.61    7.38
   1   2   8  174.81    7.69
  -1  -2   8  164.90    7.40
  -1  -2   8  164.58    7.62
  -1  -2   8  182.83    7.77
   1   2   9  839.78   35.80
   1   2   9  892.40   36.19
  -1  -2   9  852.99   35.88
  -1  -2   9  901.87   36.09
  -1  -2   9  943.09   36.23
   1   2  10   13.41    1.32
   1   2  10   15.73    1.16
  -1  -2  10   14.48    1.17
  -1  -2  10   16.28    1.29
  -1  -2  10   16.00    1.33
   1   2  11   46.61    2.85
  -1  -2  11   42.79    2.57
  -1  -2  11   44.16    2.64
  -1  -2  11   48.06    2.78
   1   2  12  587.71   24.65
  -1  -2  12  564.25   24.28
  -1  -2  12  598.17   24.53
   1   2  13  171.65    7.98
  -1  -2  13  155.12    7.56
  -1  -2  13  162.88    7.77
   1   2  14  119.99    6.11
  -1  -2  14  111.12    5.71
  -1  -2  14  111.65    5.89
   1   2  15  139.25    7.12
  -1  -2  15  133.76    6.92
   1   2  16   80.89    4.72
   1   2  16   77.45    4.26
   1   2  16   83.79    4.12
   1   2  16   72.67    4.01
  -1  -2  16   78.83    4.07
   1   2  16   78.46    4.06
  -1  -2  16   76.21    3.98
  -1  -2  16   60.06    3.77
  -1  -2  16   77.40    4.51
  -1  -2  16   71.55    3.95
  -1  -2  17   19.53    1.96
  -1  -2  17   18.80    1.60
   1   2  17   17.69    1.71
   1   2  17   18.41    2.00
   1   2  17   20.28    1.67
   1   2  17   18.93    1.66
  -1  -2  17   21.34    1.64
   1   2  17   20.23    1.64
  -1  -2  17   12.22    1.36
  -1  -2  17   16.54    1.52
  -1  -2  17   16.83    1.54
  -1  -2  18   46.81    3.50
  -1  -2  18   52.45    3.14
   1   2  18   54.63    3.40
   1   2  18   52.64    3.16
   1   2  18   48.16    3.11
   1   2  18   57.41    3.34
   1   2  18   50.90    3.10
  -1  -2  18   52.11    3.12
  -1  -2  18   40.37    2.88
  -1  -2  18   55.88    3.16
   1   2  18   41.64    3.00
  -1  -2  18   48.21    3.05
  -1  -2  19    0.23    0.41
   1   2  19   -0.13    0.43
   1   2  19    0.33    0.58
   1   2  19    0.34    0.62
  -1  -2  19    0.15    0.52
   1   2  19    0.12    0.40
  -1  -2  19    0.10    0.50
  -1  -2  19    0.85    0.52
  -1  -2  19    0.21    0.34
   1   2  19    0.11    0.39
   1   2  19    0.39    0.53
  -1  -2  19    0.33    0.46
   1   2  19    0.12    0.46
  -1  -2  20   46.74    3.10
   1   2  20   56.59    3.51
   1   2  20   49.06    3.14
  -1  -2  20   57.63    3.64
   1   2  20   44.51    3.08
   1   2  20   47.20    3.15
   1   2  20   47.59    3.07
  -1  -2  20   37.92    2.88
   1   2  20   43.53    2.92
  -1  -2  20   50.27    3.14
  -1  -2  20   47.58    3.06
   1   2  20   45.30    3.12
  -1  -2  20   43.55    3.02
  -1  -2  21    2.42    0.71
   1   2  21    2.91    0.80
   1   2  21    1.57    0.77
   1   2  21    2.18    0.70
   1   2  21    1.50    0.73
  -1  -2  21    1.11    0.76
   1   2  21    1.39    0.58
  -1  -2  21    1.44    0.65
  -1  -2  21    1.76    0.62
  -1  -2  21    1.52    0.68
   1   2  21    1.09    0.62
  -1  -2  21    2.09    0.78
  -1  -2  22   52.72    3.54
   1   2  22   55.00    3.70
   1   2  22   56.95    3.58
  -1  -2  22   60.99    3.97
   1   2  22   52.29    3.53
   1   2  22   55.97    3.57
  -1  -2  22   60.27    3.62
   1   2  22   53.85    3.41
  -1  -2  22   55.81    3.50
  -1  -2  22   52.81    3.49
  -1  -2  23   62.21    4.02
   1   2  23   69.04    4.29
   1   2  23   69.60    4.11
   1   2  23   69.91    4.14
  -1  -2  23   79.17    4.61
   1   2  23   66.12    4.08
  -1  -2  23   70.04    4.12
   1   2  23   65.66    3.94
  -1  -2  23   65.31    3.98
  -1  -2  23   66.37    4.07
  -1  -2  24    1.80    0.66
   1   2  24    3.94    0.90
   1   2  24    1.21    0.68
   1   2  24    2.70    0.82
   1   2  24    3.24    0.79
  -1  -2  24    3.91    1.02
   1   2  24    1.12    0.60
  -1  -2  24    2.98    0.72
  -1  -2  24    1.75    0.65
  -1  -2  24    3.35    0.81
  -1  -2  25    6.45    1.04
   1   2  25    3.43    0.85
   1   2  25    4.42    0.92
   1   2  25    4.68    0.89
  -1  -2  25    8.89    1.31
   1   2  25    5.32    0.95
   1   2  25    6.83    1.16
  -1  -2  25    5.62    1.00
  -1  -2  25    5.05    0.95
  -1  -2  26    9.12    1.33
   1   2  26    8.09    1.12
   1   2  26    8.72    1.15
  -1  -2  26    9.52    1.21
   1   2  26    9.37    1.27
   1   2  26    7.09    1.10
  -1  -2  27    7.69    1.05
   1   2  27   10.07    1.25
   1   2  27    8.87    1.13
  -1  -2  27    9.18    1.27
  -1  -2  28    0.77    0.40
   1   2  28    0.56    0.41
   1   2  28    0.80    0.42
  -1  -2  28    0.72    0.47
  -1  -2  29    1.13    0.42
   1   2  29    2.21    0.54
  -1  -2  29    1.49    0.49
  -1  -2  30    3.35    0.51
   1  -3  29    8.89    0.86
  -1   3  29    6.59    0.81
  -1   3  29    8.49    0.95
  -1   3  28    1.09    0.44
   1  -3  28    1.93    0.55
   1  -3  28    1.57    0.47
  -1   3  27    2.71    0.64
   1  -3  27    2.08    0.63
   1  -3  27    1.97    0.64
   1  -3  27    1.68    0.53
   1  -3  27    2.09    0.58
  -1   3  26    4.25    0.84
   1  -3  26    3.71    0.82
   1  -3  26    4.81    0.88
   1  -3  26    4.10    0.87
   1  -3  26    5.11    0.99
   1  -3  26    3.95    0.85
  -1   3  25    9.05    1.30
   1  -3  25    8.46    1.23
   1  -3  25    9.86    1.36
   1  -3  25   11.22    1.28
   1  -3  25    9.89    1.25
   1  -3  25   10.62    1.33
  -1   3  25    9.54    1.29
  -1   3  24    6.58    1.11
   1  -3  24    5.44    0.99
   1  -3  24    5.32    0.98
   1  -3  24    6.59    1.04
   1  -3  24    7.75    1.25
   1  -3  24    5.36    1.05
  -1   3  24    5.18    0.97
  -1   3  23    5.72    1.11
  -1   3  23    4.32    0.93
   1  -3  23    4.98    0.97
   1  -3  23    4.87    0.96
   1  -3  23    5.58    1.11
   1  -3  23    5.66    1.02
   1  -3  23    5.48    0.99
   1  -3  23    5.13    1.00
  -1   3  22   57.25    3.61
  -1   3  22   52.59    3.37
  -1   3  22   46.63    3.29
   1  -3  22   44.57    3.07
   1  -3  22   56.09    3.61
   1  -3  22   47.42    3.33
   1  -3  22   44.95    3.19
   1  -3  22   48.61    3.24
   1  -3  22   46.89    3.10
  -1   3  21    4.89    1.00
  -1   3  21    3.51    0.97
  -1   3  21    2.68    0.80
  -1   3  21    2.98    0.85
   1  -3  21    3.32    0.85
   1  -3  21    3.38    0.87
   1  -3  21    2.98    0.89
   1  -3  21    3.20    0.83
   1  -3  21    3.39    0.87
   1  -3  21    3.58    0.84
  -1   3  20   52.65    3.48
  -1   3  20   44.33    3.20
  -1   3  20   54.21    3.43
  -1   3  20   51.78    3.37
   1  -3  20   46.42    3.26
   1  -3  20   43.86    3.13
   1  -3  20   51.22    3.48
   1  -3  20   48.78    3.11
   1  -3  20   52.33    3.29
   1  -3  20   50.09    3.13
  -1   3  19  121.01    6.60
  -1   3  19  133.04    6.37
  -1   3  19  102.19    5.88
  -1   3  19  111.39    6.03
   1  -3  19  112.34    6.18
   1  -3  19  123.44    5.88
   1  -3  19  103.95    5.87
   1  -3  19  109.23    6.01
   1  -3  19  112.60    6.59
   1  -3  19  116.41    5.84
   1  -3  19  121.52    6.63
   1  -3  19  118.74    5.98
  -1   3  18   28.42    2.58
  -1   3  18   40.49    2.67
  -1   3  18   31.13    2.37
   1  -3  18   30.05    2.19
   1  -3  18   30.26    2.72
   1  -3  18   31.44    2.33
   1  -3  18   32.44    2.72
   1  -3  18   31.04    2.37
   1  -3  18   27.49    2.21
   1  -3  18   30.26    2.47
   1  -3  18   29.91    2.17
  -1   3  18   27.03    2.26
  -1   3  17    5.20    0.91
  -1   3  17    6.04    1.08
  -1   3  17    6.48    1.01
   1  -3  17    5.68    0.94
   1  -3  17    5.41    0.87
   1  -3  17    4.18    0.91
   1  -3  17    4.92    0.85
   1  -3  17    5.69    1.13
   1  -3  17    5.92    1.10
   1  -3  17    5.10    0.90
  -1   3  16    6.92    1.05
  -1   3  16    8.65    1.11
  -1   3  16    9.44    1.28
  -1   3  16    8.22    1.10
   1  -3  16   10.59    1.30
   1  -3  16    9.97    1.16
   1  -3  16    9.40    1.11
   1  -3  16    9.67    1.33
   1  -3  16    8.53    1.04
   1  -3  16    7.25    1.23
   1  -3  16    9.20    1.13
  -1   3  15   46.57    3.15
  -1   3  15   54.39    3.24
  -1   3  15   59.04    3.35
   1  -3  15   52.87    3.25
   1  -3  15   64.87    3.61
   1  -3  15   54.29    3.20
   1  -3  15   54.96    3.68
   1  -3  15   57.48    3.28
   1  -3  15   57.63    3.65
  -1   3  15   60.69    3.61
   1  -3  14    7.43    1.10
   1  -3  14    5.73    0.97
  -1   3  14    5.98    0.93
  -1   3  14    6.87    0.95
   1  -3  13   12.72    1.37
   1  -3  13   11.71    1.37
  -1   3  13   13.44    1.33
  -1   3  13   12.08    1.25
   1  -3  12    6.88    1.02
  -1   3  12    9.13    1.07
  -1   3  12    7.08    0.94
   1  -3  11   55.73    3.35
   1  -3  11   56.96    3.31
  -1   3  11   54.50    3.15
  -1   3  11   57.42    3.21
  -1   3  10  365.49   15.49
  -1   3  10  361.03   15.53
   1  -3  10  355.01   15.66
  -1  -3 -10  370.87   16.60
  -1   3   9  775.80   31.43
  -1   3   9  773.90   31.51
   1  -3   9  739.25   31.61
  -1  -3  -9  752.42   32.43
  -1   3   9  762.67   32.18
  -1   3   8  913.84   36.79
  -1  -3  -8  914.82   37.67
  -1   3   8  875.55   37.52
   1  -3   8  878.15   36.87
  -1   3   7  294.86   12.50
   1  -3   7  284.69   12.27
  -1  -3  -7  307.70   13.28
  -1   3   7  277.20   13.26
   1  -3   7  295.28   12.57
  -1   3   6   25.19    1.61
   1   3  -6   26.26    1.65
  -1   3   6   24.80    1.58
   1  -3   6   21.46    1.38
  -1  -3  -6   22.80    1.97
  -1   3   6   24.09    2.23
   1  -3   6   22.48    1.57
   1  -3   6   24.02    1.63
  -1   3   5  224.22    9.73
  -1   3   5  204.33   10.74
  -1  -3  -5  211.90   10.22
   1  -3   5  217.86    9.72
   1  -3   5  221.95    9.80
   1   3  -5  228.09    9.78
  -1   3   5  245.74    9.75
  -1   3   4   23.10    1.52
  -1  -3  -4   21.81    1.83
   1  -3   4   23.30    1.51
   1  -3   4   22.90    1.59
   1   3  -4   24.26    1.59
  -1  -3  -4   24.53    1.62
  -1   3   4   26.42    1.58
  -1   3   3   77.44    3.87
   1  -3   3   77.89    3.99
  -1  -3  -3   73.66    4.22
   1  -3   3   77.11    3.98
   1  -3   3   84.04    3.87
  -1  -3  -3   87.62    4.02
  -1   3   3   88.69    3.98
  -1   3   2  147.09    6.79
  -1  -3  -2  144.58    7.18
   1  -3   2  151.52    6.98
   1  -3   2  154.60    6.78
  -1  -3  -2  158.54    6.91
  -1   3   2  172.03    6.97
  -1   3   1   88.11    3.98
   1  -3   1   79.08    3.94
   1  -3   1   84.27    4.17
  -1  -3  -1   84.67    4.35
   1  -3   1   83.65    3.92
  -1  -3  -1   89.89    4.07
  -1  -3   0   70.70    3.64
   1  -3   0   67.03    3.34
  -1   3   0   63.77    3.23
  -1  -3   0   74.14    3.42
  -1  -3   1   93.92    4.60
  -1   3  -1   93.40    4.21
  -1  -3   1   84.42    5.81
  -1  -3   2  146.23    6.76
  -1  -3   2  136.71    6.58
  -1  -3   2  143.76    7.92
  -1   3  -2  158.63    6.63
  -1  -3   3   75.84    3.76
  -1  -3   3   65.74    3.54
  -1  -3   3   72.39    4.48
  -1  -3   3   67.33    3.99
  -1   3  -3   80.29    3.65
  -1  -3   4   20.94    1.49
  -1  -3   4   23.03    1.81
  -1  -3   4   23.03    2.03
  -1   3  -4   27.47    1.61
   1   3   4   23.73    1.54
  -1  -3   5  238.37   10.38
  -1  -3   5  235.97   10.67
  -1  -3   5  237.53   11.13
  -1   3  -5  245.93   10.37
   1   3   5  242.02   10.36
   1   3   6   22.15    1.61
  -1  -3   6   25.45    1.60
  -1  -3   6   24.58    1.97
  -1   3  -6   22.51    1.53
   1   3   6   21.43    1.47
   1   3   7  288.74   12.43
  -1  -3   7  260.14   12.59
  -1  -3   7  304.24   12.34
   1   3   8  859.43   36.04
  -1  -3   8  829.64   36.15
  -1  -3   8  927.15   35.97
   1   3   9  743.46   32.24
  -1  -3   9  751.33   32.30
  -1  -3   9  836.13   32.20
   1   3  10  346.95   15.41
  -1  -3  10  349.83   15.36
  -1  -3  10  367.48   15.30
   1   3  11   60.87    3.54
  -1  -3  11   59.80    3.45
  -1  -3  11   58.98    3.40
   1   3  12    8.73    1.16
  -1  -3  12    9.44    1.13
  -1  -3  12   10.68    1.18
   1   3  13   17.44    1.71
  -1  -3  13   14.50    1.46
  -1  -3  13   17.12    1.61
   1   3  14    7.74    1.18
  -1  -3  14    5.80    0.96
   1   3  15   55.20    3.32
   1   3  15   65.45    4.06
   1   3  15   61.51    3.64
   1   3  15   61.61    3.38
   1   3  15   58.99    3.40
  -1  -3  15   61.97    3.76
   1   3  15   51.83    3.37
  -1  -3  15   64.37    3.38
   1   3  15   62.48    3.47
  -1  -3  15   66.00    3.52
  -1  -3  15   64.61    3.90
  -1  -3  16   12.40    1.51
   1   3  16    9.62    1.09
   1   3  16   10.57    1.48
   1   3  16    9.43    1.24
   1   3  16    9.75    1.13
   1   3  16   11.71    1.25
   1   3  16   12.57    1.33
  -1  -3  16   11.95    1.41
   1   3  16    9.45    1.19
   1   3  16   10.51    1.18
  -1  -3  16   10.22    1.11
  -1  -3  16    9.22    1.10
  -1  -3  16    9.58    1.07
   1   3  17    5.59    0.97
  -1  -3  17    6.37    1.10
   1   3  17    6.63    1.01
   1   3  17    6.16    0.99
   1   3  17    5.10    0.85
  -1  -3  17    6.00    0.91
  -1  -3  17    4.76    0.79
   1   3  17    5.68    0.90
   1   3  17    5.20    0.98
   1   3  17    4.46    1.04
  -1  -3  17    4.13    0.96
   1   3  17    4.51    0.78
   1   3  18   28.22    2.29
  -1  -3  18   32.54    2.62
   1   3  18   30.33    2.24
   1   3  18   31.41    2.36
   1   3  18   31.72    2.39
  -1  -3  18   34.38    2.41
  -1  -3  18   32.27    2.29
   1   3  18   31.21    2.30
   1   3  18   31.24    2.84
   1   3  18   33.98    2.58
   1   3  19  115.16    6.49
  -1  -3  19  130.32    6.92
   1   3  19  136.51    6.76
   1   3  19  134.74    6.64
   1   3  19  130.53    6.59
  -1  -3  19  132.05    6.52
  -1  -3  19  137.82    6.62
   1   3  19  126.45    6.49
   1   3  19  122.93    6.81
   1   3  20   44.49    3.15
  -1  -3  20   48.07    3.47
   1   3  20   47.23    3.25
   1   3  20   52.02    3.26
   1   3  20   49.33    3.23
  -1  -3  20   49.10    3.18
   1   3  20   45.66    3.09
  -1  -3  20   51.49    3.22
   1   3  20   47.20    3.36
   1   3  21    3.57    0.84
  -1  -3  21    1.43    0.80
   1   3  21    3.44    0.88
   1   3  21    2.54    0.76
   1   3  21    3.67    0.93
   1   3  21    3.75    0.83
  -1  -3  21    2.92    0.77
  -1  -3  21    2.19    0.73
   1   3  21    3.30    0.93
   1   3  22   49.22    3.32
  -1  -3  22   54.40    3.66
   1   3  22   50.27    3.24
   1   3  22   51.30    3.34
  -1  -3  22   47.84    3.25
   1   3  22   45.37    3.12
  -1  -3  22   52.14    3.32
   1   3  22   46.59    3.40
  -1  -3  23    8.75    1.37
   1   3  23    4.77    0.96
   1   3  23    6.89    1.20
  -1  -3  23    6.46    1.08
  -1  -3  23    7.78    1.14
   1   3  23    8.59    1.30
  -1  -3  24    7.03    1.18
   1   3  24    5.31    1.00
   1   3  24    5.64    1.09
  -1  -3  24    7.43    1.14
  -1  -3  24    7.24    1.06
   1   3  24    6.38    1.12
   1   3  25   10.57    1.29
  -1  -3  25   11.02    1.46
   1   3  25   10.62    1.33
  -1  -3  25    9.28    1.18
  -1  -3  25   10.78    1.28
   1   3  25    8.57    1.27
  -1  -3  26    4.41    0.96
   1   3  26    3.72    0.77
   1   3  26    5.56    0.95
   1   3  26    5.91    1.01
  -1  -3  26    4.90    0.87
  -1  -3  26    4.68    0.82
   1   3  26    4.87    0.91
  -1  -3  27    0.55    0.50
   1   3  27    1.87    0.56
  -1  -3  27    1.40    0.48
  -1  -3  27    2.19    0.57
   1   3  27    2.57    0.67
   1   3  27    1.75    0.55
  -1  -3  28    1.59    0.46
  -1  -3  28    1.08    0.41
   1   3  28    2.06    0.55
  -1  -3  28    1.44    0.50
  -1  -3  29   10.02    0.94
   1   3  29    9.75    0.98
  -1   4  29    3.04    0.49
  -1   4  28    4.52    0.67
   1  -4  28    4.30    0.67
   1  -4  28    4.87    0.70
  -1   4  27    2.90    0.60
   1  -4  27    2.94    0.66
   1  -4  27    2.88    0.62
  -1   4  26   21.22    1.79
   1  -4  26   20.68    1.76
   1  -4  26   17.02    1.56
   1  -4  26   21.56    1.76
  -1   4  25    4.89    0.90
  -1   4  25    4.49    0.89
   1  -4  25    4.11    0.82
   1  -4  25    4.23    0.81
   1  -4  25    5.26    0.99
   1  -4  25    3.83    0.81
  -1   4  24    2.61    0.71
  -1   4  24    2.07    0.67
  -1   4  24    1.56    0.66
   1  -4  24    2.23    0.73
   1  -4  24    1.60    0.70
   1  -4  24    1.90    0.62
   1  -4  24    2.72    0.77
  -1   4  23    2.64    0.75
  -1   4  23    1.87    0.66
  -1   4  23    1.41    0.61
   1  -4  23    1.56    0.82
   1  -4  23    1.65    0.61
   1  -4  23    1.31    0.64
   1  -4  23    1.79    0.68
   1  -4  23    2.61    0.74
  -1   4  22   17.04    1.88
  -1   4  22   24.33    2.06
  -1   4  22   21.12    1.95
   1  -4  22   17.99    1.95
   1  -4  22   17.65    1.75
   1  -4  22   19.07    1.90
   1  -4  22   18.19    1.75
   1  -4  22   19.47    1.84
  -1   4  21    2.02    0.72
  -1   4  21    1.64    0.68
   1  -4  21    1.95    0.85
   1  -4  21    1.48    0.62
   1  -4  21    2.07    0.75
   1  -4  21    2.07    0.69
  -1   4  21    2.41    0.76
  -1   4  20   64.21    3.97
  -1   4  20   61.48    3.83
   1  -4  20   59.01    3.79
   1  -4  20   57.04    3.88
   1  -4  20   56.28    3.52
   1  -4  20   61.00    3.72
  -1   4  19   78.26    4.48
  -1   4  19   58.22    4.05
  -1   4  19   79.92    4.42
   1  -4  19   65.15    4.31
   1  -4  19   70.14    4.25
   1  -4  19   74.11    4.08
   1  -4  19   77.53    4.26
  -1   4  18   28.35    2.26
  -1   4  18   19.35    1.98
  -1   4  18   28.16    2.23
   1  -4  18   23.70    2.21
   1  -4  18   23.03    2.04
   1  -4  18   22.68    2.33
   1  -4  18   24.65    1.94
   1  -4  18   27.05    2.11
   1  -4  18   23.40    2.43
  -1   4  17    1.57    0.62
  -1   4  17    1.59    0.61
  -1   4  17    1.53    0.69
   1  -4  17    1.88    0.64
  -1   4  17    1.43    0.60
   1  -4  17    1.97    0.60
   1  -4  17    1.23    0.62
   1  -4  17    2.21    0.66
   1  -4  17    2.90    0.84
   1  -4  17    1.25    0.68
   1  -4  17    2.75    0.72
  -1   4  16   78.99    4.18
  -1   4  16   86.38    4.47
  -1   4  16   75.68    4.46
  -1   4  16   73.78    4.56
   1  -4  16   81.22    4.37
  -1   4  16   67.39    4.16
  -1   4  16   61.65    4.08
   1  -4  16   72.13    4.21
   1  -4  16   74.63    4.43
   1  -4  16   77.69    4.11
   1  -4  16   79.74    4.89
   1  -4  16   79.91    4.71
   1  -4  16   80.14    4.28
  -1   4  15    9.79    1.11
  -1   4  15    9.15    1.27
  -1   4  15    9.83    1.29
   1  -4  15   10.31    1.17
   1  -4  15   10.49    1.31
   1  -4  15    9.74    1.15
   1  -4  15    9.37    1.32
   1  -4  15    8.71    1.38
  -1   4  15    7.65    1.07
  -1   4  15    7.26    1.09
   1  -4  15   10.51    1.23
  -1   4  14   11.87    1.36
  -1   4  14   11.95    1.36
   1  -4  14   12.38    1.25
   1  -4  14   13.30    1.42
   1  -4  14   14.93    1.65
   1  -4  14   11.60    1.42
  -1   4  14    8.19    1.15
  -1   4  14   10.95    1.21
   1  -4  14   12.16    1.30
  -1   4  13   53.26    3.28
  -1   4  13   55.22    3.33
   1  -4  13   52.39    3.07
   1  -4  13   49.85    3.24
   1  -4  13   61.94    3.72
   1  -4  13   60.78    3.55
  -1   4  13   43.56    3.04
   1  -4  13   59.38    3.25
  -1   4  13   49.07    3.02
   1  -4  12   32.05    2.42
   1  -4  12   31.13    2.32
  -1   4  12   27.05    2.10
  -1   4  12   31.97    2.26
  -1   4  11   41.65    2.70
  -1   4  11   39.30    2.59
   1  -4  11   48.86    3.02
  -1  -4 -11   38.35    3.56
  -1   4  10   54.10    3.29
   1  -4  10   62.88    3.68
  -1  -4 -10   59.36    4.45
  -1   4   9  465.74   19.93
  -1   4   9  485.27   20.13
   1  -4   9  472.25   20.27
  -1  -4  -9  477.17   21.42
  -1   4   9  472.69   20.93
  -1   4   8  509.81   21.17
   1  -4   8  504.09   21.30
  -1  -4  -8  499.81   22.34
  -1   4   8  484.29   22.06
  -1   4   7    1.07    0.44
  -1   4   7    0.51    0.71
  -1  -4  -7    1.32    0.79
   1  -4   7    1.62    0.51
   1  -4   7    1.16    0.42
  -1   4   6  132.21    6.12
  -1   4   6  118.75    7.13
  -1  -4  -6  125.86    6.96
   1  -4   6  125.73    6.19
   1  -4   6  122.95    6.16
   1   4  -6  137.86    6.30
  -1   4   6  141.00    6.26
  -1   4   5  416.39   17.30
  -1  -4  -5  381.67   18.14
  -1   4   5  367.18   18.63
   1  -4   5  411.60   17.46
   1  -4   5  401.29   17.35
  -1   4   5  450.49   17.50
  -1  -4  -5  406.38   17.43
  -1   4   4  282.99   11.93
  -1  -4  -4  267.77   12.73
   1  -4   4  264.42   11.93
   1  -4   4  264.93   12.07
  -1   4   4  303.68   12.16
  -1   4   3   58.25    3.03
   1  -4   3   56.75    3.22
  -1  -4  -3   57.17    3.66
   1  -4   3   55.92    3.19
   1  -4   3   55.99    3.05
  -1   4   3   62.00    3.22
  -1   4   2  245.12   10.51
  -1  -4  -2  224.90   11.17
   1  -4   2  246.33   10.82
   1  -4   2  235.67   10.55
  -1   4   2  264.89   10.81
   1  -4   1  444.28   19.63
  -1  -4  -1  448.23   20.03
  -1   4   1  460.34   19.31
  -1   4   1  507.75   19.70
  -1  -4   0  102.95    5.58
   1  -4   0  101.50    5.29
  -1  -4   0  103.57    6.92
  -1   4   0  121.09    5.40
  -1  -4   1  459.59   20.78
  -1  -4   1  475.01   22.18
  -1   4  -1  512.19   20.53
  -1  -4   2  266.80   11.78
  -1  -4   2  252.09   12.24
  -1  -4   2  259.32   12.66
  -1   4  -2  260.54   11.42
  -1  -4   3   53.37    3.68
  -1  -4   3   56.50    3.89
  -1   4  -3   62.61    3.28
  -1  -4   4  288.08   13.29
  -1  -4   4  292.26   13.19
  -1  -4   4  271.37   13.75
  -1   4  -4  301.04   12.69
  -1  -4   5  401.67   18.08
  -1  -4   5  394.88   18.63
  -1   4  -5  443.50   17.82
  -1  -4   6  125.49    6.52
  -1  -4   6  122.67    6.85
  -1   4  -6  139.02    6.37
   1   4   6  139.50    6.32
   1   4   7    0.65    0.42
  -1  -4   7    0.86    0.60
   1   4   8  455.58   19.45
  -1  -4   8  453.18   19.71
   1   4   9  468.18   19.76
  -1  -4   9  452.51   19.89
   1   4  10   60.64    3.58
  -1  -4  10   55.49    3.57
  -1  -4  10   63.83    3.43
   1   4  11   36.86    2.69
  -1  -4  11   40.96    2.77
  -1  -4  11   40.38    2.58
   1   4  12   42.49    2.92
  -1  -4  12   43.50    2.79
  -1  -4  12   37.42    2.76
   1   4  13   50.88    3.01
  -1  -4  13   56.58    3.42
   1   4  13   55.14    3.09
   1   4  13   56.56    3.59
   1   4  13   53.68    3.05
   1   4  13   52.81    3.01
   1   4  13   45.67    3.07
  -1  -4  13   54.44    3.38
  -1  -4  13   56.99    3.15
  -1  -4  13   57.11    3.53
   1   4  14   14.86    1.32
  -1  -4  14   14.73    1.56
   1   4  14   15.64    1.72
   1   4  14   12.31    1.25
  -1  -4  14   11.72    1.19
   1   4  14   11.96    1.36
  -1  -4  14   14.31    1.25
   1   4  14   10.95    1.18
   1   4  14   12.41    1.26
   1   4  14   11.00    1.28
  -1  -4  14   11.99    1.44
  -1  -4  14   15.40    1.37
  -1  -4  14   11.99    1.46
  -1  -4  15   12.24    1.48
   1   4  15   10.38    1.14
  -1  -4  15    9.08    1.05
  -1  -4  15   10.06    1.08
   1   4  15    9.22    1.21
   1   4  15    9.64    1.42
   1   4  15    9.45    1.10
   1   4  15   10.89    1.21
  -1  -4  15    8.55    1.24
   1   4  15    9.30    1.20
  -1  -4  15   12.34    1.25
  -1  -4  15    9.19    1.32
  -1  -4  16   63.96    3.63
   1   4  16   69.95    4.47
   1   4  16   63.40    3.99
  -1  -4  16   69.23    3.74
   1   4  16   67.22    3.79
   1   4  16   67.39    3.83
   1   4  16   76.19    4.05
   1   4  16   64.38    3.73
   1   4  16   61.09    3.82
  -1  -4  16   58.99    4.01
  -1  -4  16   74.25    3.95
   1   4  16   68.39    3.85
  -1  -4  16   64.90    4.24
  -1  -4  17    2.00    0.78
   1   4  17    1.98    0.72
  -1  -4  17    1.69    0.56
   1   4  17    1.51    0.62
   1   4  17    1.87    0.68
   1   4  17    1.63    0.68
  -1  -4  17    1.53    0.56
   1   4  17    1.74    0.59
   1   4  17    1.08    0.58
   1   4  17    1.60    0.69
   1   4  17    1.25    0.51
  -1  -4  18   27.39    2.49
   1   4  18   33.70    2.46
   1   4  18   32.82    2.45
   1   4  18   33.30    2.36
  -1  -4  18   31.64    2.36
   1   4  18   28.43    2.44
   1   4  18   27.96    2.73
   1   4  18   28.01    2.21
  -1  -4  19   68.67    4.55
   1   4  19   70.66    4.30
   1   4  19   80.74    4.49
   1   4  19   75.18    4.30
  -1  -4  19   84.42    4.47
   1   4  19   71.36    4.51
   1   4  20   67.57    4.02
  -1  -4  20   54.12    3.92
   1   4  20   62.29    3.87
   1   4  20   61.64    3.83
   1   4  20   63.35    3.77
  -1  -4  20   63.15    3.82
   1   4  20   58.09    3.92
   1   4  21    0.94    0.58
  -1  -4  21    2.19    0.77
   1   4  21    2.20    0.77
   1   4  21    2.12    0.74
  -1  -4  21    2.64    0.79
   1   4  21    1.76    0.63
   1   4  21    2.40    0.75
   1   4  22   19.37    1.86
  -1  -4  22   16.01    1.85
   1   4  22   14.90    1.73
   1   4  22   17.87    1.75
  -1  -4  22   19.70    1.83
   1   4  22   18.89    1.74
  -1  -4  22   16.17    1.66
   1   4  22   18.27    1.91
  -1  -4  23    2.66    0.81
   1   4  23    1.90    0.72
   1   4  23    0.93    0.56
   1   4  23    2.52    0.82
  -1  -4  23    3.03    0.76
   1   4  23    1.66    0.65
  -1  -4  23    2.23    0.62
   1   4  23    2.16    0.70
  -1  -4  24    2.77    0.84
   1   4  24    2.73    0.76
   1   4  24    3.35    0.86
  -1  -4  24    2.18    0.63
  -1  -4  24    2.33    0.64
   1   4  24    2.71    0.78
  -1  -4  25    3.40    0.82
   1   4  25    3.15    0.77
   1   4  25    2.85    0.81
  -1  -4  25    5.30    0.85
  -1  -4  25    4.15    0.79
   1   4  25    3.23    0.79
  -1  -4  26   21.07    1.81
   1   4  26   19.93    1.69
   1   4  26   19.27    1.69
  -1  -4  26   19.28    1.62
  -1  -4  26   19.36    1.66
   1   4  26   20.54    1.79
   1   4  27    3.57    0.72
  -1  -4  27    3.36    0.65
  -1  -4  27    2.93    0.59
   1   4  27    2.92    0.64
   1   4  27    2.86    0.64
  -1  -4  28    4.01    0.62
   1   4  28    4.50    0.69
  -1   5  28    0.58    0.26
   1  -5  28    0.85    0.32
  -1   5  27    8.21    0.94
   1  -5  27    9.92    1.00
   1  -5  27    9.41    1.00
  -1   5  26    0.54    0.40
   1  -5  26    0.09    0.35
   1  -5  26    0.08    0.36
  -1   5  25    5.95    0.92
  -1   5  25    5.52    0.85
  -1   5  25    5.07    0.86
   1  -5  25    6.26    0.93
   1  -5  25    5.21    0.88
  -1   5  24    1.17    0.49
  -1   5  24    1.70    0.58
  -1   5  24    2.54    0.71
   1  -5  24    2.27    0.64
   1  -5  24    2.35    0.69
  -1   5  23   11.67    1.43
  -1   5  23   11.68    1.37
  -1   5  23   12.19    1.39
   1  -5  23   12.83    1.46
   1  -5  23   10.25    1.29
  -1   5  22    4.28    0.90
  -1   5  22    3.07    0.79
  -1   5  22    4.52    0.93
   1  -5  22    3.45    0.81
   1  -5  22    3.09    0.79
   1  -5  22    2.95    0.78
  -1   5  21   13.48    1.57
  -1   5  21   12.02    1.48
  -1   5  21   10.15    1.33
   1  -5  21    9.53    1.35
   1  -5  21   10.74    1.53
   1  -5  21   11.29    1.30
   1  -5  21   12.13    1.39
  -1   5  20    3.60    0.73
  -1   5  20    2.90    0.82
   1  -5  20    3.56    0.83
  -1   5  20    2.83    0.77
   1  -5  20    2.55    0.87
   1  -5  20    3.79    0.89
   1  -5  20    4.67    0.91
   1  -5  20    4.43    0.89
  -1   5  19   42.27    2.90
  -1   5  19   34.06    2.49
   1  -5  19   38.91    2.79
  -1   5  19   35.74    2.69
   1  -5  19   33.44    2.62
   1  -5  19   35.68    2.87
   1  -5  19   34.29    2.49
   1  -5  19   38.38    2.71
  -1   5  18   10.25    1.34
  -1   5  18    7.53    1.10
   1  -5  18   10.37    1.35
  -1   5  18   12.36    1.44
   1  -5  18    8.62    1.21
   1  -5  18    7.44    1.31
   1  -5  18    7.81    1.18
   1  -5  18    9.62    1.20
  -1   5  17    3.51    0.91
  -1   5  17    6.97    1.00
  -1   5  17    3.14    0.77
   1  -5  17    5.63    1.04
  -1   5  17    5.72    1.03
  -1  -5 -17    2.90    1.02
   1  -5  17    5.25    0.96
   1  -5  17    5.09    1.08
   1  -5  17    4.98    0.95
   1  -5  17    4.45    0.85
   1  -5  17    4.54    1.05
   1  -5  17    5.68    1.21
  -1   5  16   33.71    2.49
  -1   5  16   39.12    2.94
  -1   5  16   35.75    2.61
  -1   5  16   30.85    2.53
   1  -5  16   40.96    2.79
   1  -5  16   35.16    2.57
   1  -5  16   35.57    2.80
   1  -5  16   41.60    2.57
   1  -5  16   39.54    2.68
   1  -5  16   39.67    3.22
   1  -5  16   37.54    2.99
  -1   5  15  188.88    8.24
  -1   5  15  177.29    8.55
   1  -5  15  167.71    8.09
   1  -5  15  163.82    8.37
   1  -5  15  168.63    8.81
   1  -5  15  183.54    8.74
   1  -5  15  182.56    7.99
   1  -5  15  181.45    8.21
  -1   5  15  133.54    7.94
   1  -5  15  179.35    8.32
  -1   5  15  153.27    7.99
  -1   5  14   20.26    1.92
  -1   5  14   16.90    1.60
   1  -5  14   21.40    1.82
  -1   5  14   16.42    1.68
   1  -5  14   17.10    1.78
   1  -5  14   18.57    1.91
   1  -5  14   21.14    2.11
  -1   5  13   69.42    3.56
  -1   5  13   62.22    3.65
   1  -5  13   60.57    3.44
  -1   5  13   47.69    3.11
  -1   5  13   40.74    3.12
   1  -5  13   48.75    3.37
   1  -5  13   61.81    3.73
   1  -5  13   58.27    3.83
  -1   5  12   74.62    3.94
  -1   5  12   67.84    3.98
  -1   5  12   59.43    3.57
   1  -5  12   72.90    3.89
   1  -5  12   69.95    4.01
   1  -5  12   71.93    4.27
   1  -5  12   79.58    4.27
  -1  -5 -11   54.56    4.50
  -1   5  11   54.75    3.12
  -1   5  11   51.01    3.13
   1  -5  11   46.79    3.04
   1  -5  11   47.59    2.74
   1  -5  11   52.99    3.36
   1  -5  11   47.54    2.92
  -1   5  10    6.57    0.97
   1  -5  10    6.40    1.04
  -1   5  10    6.14    1.28
  -1  -5 -10    6.55    1.60
  -1   5   9  371.40   16.08
   1  -5   9  374.62   16.28
  -1  -5  -9  363.19   17.64
  -1   5   9  360.94   17.02
  -1   5   8    7.98    0.98
   1  -5   8    6.24    0.95
  -1  -5  -8    5.09    1.46
  -1   5   8    3.82    1.25
  -1   5   7   18.26    1.52
  -1   5   7   14.53    2.07
  -1  -5  -7   18.62    2.26
   1  -5   7   17.34    1.57
   1  -5   7   17.74    1.59
  -1   5   6   31.15    2.05
  -1   5   6   24.84    2.79
  -1  -5  -6   28.35    2.80
   1  -5   6   25.66    2.02
   1  -5   6   27.80    2.09
  -1   5   6   30.64    2.20
   1   5  -6   28.32    2.16
  -1   5   5  160.56    7.38
  -1  -5  -5  158.76    8.53
  -1   5   5  141.82    8.76
   1  -5   5  150.78    7.44
   1  -5   5  154.35    7.55
  -1   5   4   38.06    2.34
  -1  -5  -4   33.02    3.01
   1  -5   4   35.10    2.36
   1  -5   4   36.51    2.49
  -1   5   3   91.07    4.54
  -1  -5  -3   86.20    5.42
   1  -5   3   87.03    4.79
   1  -5   3   92.67    4.82
  -1   5   3   97.64    4.96
   1  -5   2   56.02    3.45
  -1  -5  -2   56.95    3.98
  -1   5   2   66.29    3.64
   1  -5   1  132.02    6.85
  -1  -5  -1  140.31    7.47
  -1   5   1  155.89    7.08
  -1  -5   0    7.02    1.27
   1  -5   0    7.18    0.99
  -1   5   0    8.67    1.13
   1  -5  -1  147.12    7.64
  -1  -5   1  159.78    8.10
  -1  -5   1  160.56    8.64
  -1   5  -1  175.51    7.84
  -1  -5   2   59.57    4.33
  -1   5  -2   70.16    3.89
  -1  -5   3   94.01    5.68
  -1  -5   3   93.75    5.52
  -1  -5   3   96.36    6.37
  -1   5  -3  106.10    5.29
  -1  -5   4   38.74    2.96
  -1  -5   4   37.38    3.32
  -1   5  -4   36.10    2.55
  -1  -5   5  179.33    9.36
  -1  -5   5  198.62    9.96
  -1   5  -5  204.21    9.18
  -1  -5   6   25.72    2.23
  -1  -5   6   27.41    2.49
   1   5   6   28.31    2.08
  -1   5  -6   27.01    2.11
  -1  -5   7   15.29    1.82
   1   5   8    5.46    0.93
  -1  -5   8    5.98    1.10
   1   5   9  345.56   15.65
  -1  -5   9  363.44   15.96
   1   5  10    4.76    0.91
  -1  -5  10    4.80    0.98
  -1  -5  11   50.31    3.27
   1   5  11   47.65    2.72
  -1  -5  11   46.11    2.65
   1   5  11   44.74    3.10
   1   5  11   40.75    2.53
  -1  -5  11   46.25    3.01
   1   5  11   42.66    2.68
   1   5  11   38.66    2.53
   1   5  12   62.68    3.53
  -1  -5  12   70.61    4.21
   1   5  12   70.36    3.69
  -1  -5  12   63.29    3.55
   1   5  12   66.88    4.13
   1   5  12   61.76    3.49
  -1  -5  12   58.67    3.82
  -1  -5  12   72.09    3.68
   1   5  12   64.61    3.65
   1   5  13   49.85    3.13
  -1  -5  13   60.93    3.85
  -1  -5  13   57.33    3.24
   1   5  13   64.21    3.95
   1   5  13   56.92    3.29
   1   5  13   48.03    3.09
  -1  -5  13   56.61    3.60
  -1  -5  13   62.77    3.37
   1   5  13   56.57    3.32
  -1  -5  14   18.03    1.92
  -1  -5  14   14.85    1.45
  -1  -5  14   20.01    1.63
   1   5  14   18.18    1.61
   1   5  14   18.20    1.97
   1   5  14   17.50    1.54
   1   5  14   16.83    1.56
  -1  -5  14   17.82    1.82
  -1  -5  14   21.82    1.73
   1   5  14   16.85    1.54
  -1  -5  15  178.91    8.31
   1   5  15  179.48    9.12
   1   5  15  169.94    8.34
  -1  -5  15  173.40    8.25
   1   5  15  174.71    8.65
   1   5  15  170.95    8.26
   1   5  15  199.02    8.67
   1   5  15  169.40    8.31
  -1  -5  15  177.00    8.75
  -1  -5  15  189.14    8.47
  -1  -5  15  172.46    8.94
  -1  -5  16   35.62    2.43
   1   5  16   34.60    2.64
  -1  -5  16   32.33    2.35
   1   5  16   35.63    2.51
  -1  -5  16   41.83    2.75
   1   5  16   30.59    2.42
   1   5  16   39.87    2.71
  -1  -5  16   31.85    2.66
  -1  -5  16   35.89    2.54
  -1  -5  16   35.29    2.90
  -1  -5  17    6.71    1.18
   1   5  17    4.72    0.90
   1   5  17    6.58    1.12
  -1  -5  17    6.48    1.08
  -1  -5  17    6.02    0.99
   1   5  17    5.91    0.96
  -1  -5  17    5.33    0.91
   1   5  17    4.93    0.93
   1   5  17    7.39    1.17
  -1  -5  18    9.61    1.48
   1   5  18   10.29    1.33
   1   5  18   11.67    1.41
  -1  -5  18   12.50    1.45
   1   5  18   11.21    1.33
  -1  -5  18   10.13    1.30
   1   5  18    8.38    1.16
   1   5  18   10.17    1.38
  -1  -5  19   43.44    3.25
   1   5  19   46.32    3.13
   1   5  19   40.46    2.96
  -1  -5  19   47.48    3.15
   1   5  19   42.43    2.96
  -1  -5  19   48.47    3.14
   1   5  19   42.16    3.15
  -1  -5  20    3.22    0.91
   1   5  20    3.93    0.90
  -1  -5  20    4.30    0.88
   1   5  20    4.83    1.00
  -1  -5  20    3.64    0.86
   1   5  20    4.48    0.87
   1   5  20    2.45    0.80
  -1  -5  21   10.77    1.50
   1   5  21   14.88    1.62
   1   5  21   11.18    1.44
   1   5  21   13.06    1.50
   1   5  21   13.67    1.46
  -1  -5  21   12.59    1.46
   1   5  21   13.24    1.61
   1   5  22    3.04    0.83
   1   5  22    4.85    1.01
   1   5  22    3.09    0.81
  -1  -5  22    3.67    0.86
   1   5  22    3.09    0.72
   1   5  22    2.90    0.80
   1   5  23   12.03    1.41
   1   5  23    9.57    1.25
   1   5  23   12.96    1.49
  -1  -5  23   12.92    1.42
   1   5  23   12.69    1.34
   1   5  23   11.15    1.41
   1   5  24    1.85    0.64
   1   5  24    1.98    0.72
  -1  -5  24    2.37    0.67
   1   5  24    1.23    0.47
   1   5  24    1.58    0.63
  -1  -5  25    5.54    0.90
   1   5  25    5.99    0.96
   1   5  25    5.66    0.89
  -1  -5  26    0.60    0.41
   1   5  26    0.19    0.33
   1   5  26    0.25    0.36
   1   5  27   11.54    1.10
  -1  -5  27    9.10    0.98
   1   5  27    8.54    0.94
  -1  -5  28    0.33    0.27
  -1   6  26   18.20    1.40
   1  -6  26   17.92    1.40
   1  -6  26   18.25    1.37
  -1   6  25    3.05    0.60
  -1   6  25    3.07    0.61
  -1   6  25    3.04    0.60
   1  -6  25    3.46    0.67
   1  -6  25    3.74    0.69
  -1   6  24    2.10    0.58
  -1   6  24    1.93    0.56
  -1   6  24    2.17    0.56
   1  -6  24    2.89    0.65
   1  -6  24    1.82    0.59
  -1   6  23    1.17    0.47
  -1   6  23    2.31    0.63
  -1   6  23    0.97    0.47
   1  -6  23    1.28    0.53
   1  -6  23    1.81    0.61
  -1   6  22    7.89    0.97
  -1   6  22    6.25    1.01
   1  -6  22    8.39    1.16
  -1   6  22    7.84    1.11
  -1   6  22    7.25    1.04
   1  -6  22    6.85    1.05
   1  -6  22    7.44    1.06
  -1   6  21    0.10    0.33
   1  -6  21    0.25    0.43
  -1   6  21    0.11    0.40
   1  -6  21    0.24    0.50
   1  -6  21    0.22    0.43
  -1   6  20    3.37    0.75
   1  -6  20    3.84    0.85
  -1   6  20    3.45    0.80
   1  -6  20    3.90    0.82
   1  -6  20    3.88    0.88
   1  -6  19    8.67    1.22
  -1   6  19    8.15    1.09
   1  -6  19    7.74    1.15
   1  -6  19    8.81    1.19
  -1   6  18    3.18    0.71
   1  -6  18    2.97    0.77
   1  -6  18    1.64    0.64
  -1   6  17    2.53    0.68
   1  -6  17    2.03    0.68
   1  -6  17    1.22    0.62
  -1   6  16   28.67    2.26
   1  -6  16   30.89    2.36
   1  -6  16   28.09    2.36
   1  -6  15   68.44    4.07
  -1   6  15   56.01    3.72
  -1   6  15   67.22    4.30
  -1   6  15   69.84    3.97
   1  -6  15   60.79    4.41
   1  -6  15   70.19    4.42
   1  -6  15   71.32    4.01
  -1   6  14   60.37    3.81
   1  -6  14   74.28    4.19
  -1   6  14   70.91    4.37
   1  -6  14   67.59    4.53
   1  -6  14   71.55    4.45
   1  -6  13   45.44    3.10
  -1   6  13   43.83    3.27
   1  -6  13   51.05    3.63
   1  -6  13   49.37    3.44
   1  -6  13   49.53    2.95
   1  -6  12  180.74    8.53
  -1   6  12  206.28    9.00
  -1   6  12  179.26    9.02
   1  -6  12  180.50    8.77
   1  -6  12  193.28    9.22
   1  -6  12  175.44    9.24
  -1  -6 -12  174.99   10.72
  -1  -6 -11    9.11    2.03
  -1   6  11   11.94    1.38
  -1   6  11    7.94    1.19
   1  -6  11   10.94    1.23
   1  -6  11    8.20    1.09
   1  -6  11   11.12    1.46
   1  -6  11   10.64    1.13
  -1  -6 -10   33.27    3.69
  -1   6  10   31.65    3.08
  -1   6  10   36.90    2.59
  -1   6  10   36.50    2.63
   1  -6  10   34.82    2.43
   1  -6  10   32.91    2.35
   1  -6  10   34.60    2.29
   1  -6  10   38.96    2.85
  -1  -6  -9   16.51    2.52
  -1   6   9   13.56    2.00
  -1   6   9   14.83    1.52
  -1   6   9   13.93    1.47
   1  -6   9   10.63    1.24
  -1   6   9   12.12    1.31
   1  -6   9   12.40    1.29
   1  -6   9   13.42    1.57
   1  -6   9   13.80    1.27
  -1  -6  -8  142.67    8.77
  -1   6   8  144.39    8.39
  -1   6   8  152.21    7.41
  -1   6   8  157.13    7.42
  -1   6   8  147.75    7.18
   1  -6   8  152.74    7.15
   1  -6   8  159.37    7.62
   1  -6   8  143.78    6.96
   1  -6   8  154.09    7.18
  -1  -6  -8  124.98    9.08
  -1   6   7    4.83    1.47
  -1  -6  -7    5.00    1.45
  -1   6   7    4.51    0.82
  -1  -6  -7    4.02    1.73
   1  -6   7    4.11    0.75
   1  -6   7    4.18    0.81
   1  -6   7    4.23    0.85
  -1   6   6  115.35    5.93
  -1  -6  -6  124.87    6.15
  -1  -6  -6  105.72    7.10
  -1   6   6  102.76    7.08
   1  -6   6  123.79    6.16
   1  -6   6  117.23    6.11
   1   6  -6  126.30    6.38
  -1   6   5  147.86    7.42
  -1  -6  -5  149.66    8.71
  -1   6   5  154.36    9.10
  -1  -6  -5  161.00    7.67
   1  -6   5  152.16    7.65
   1   6  -5  153.84    7.81
  -1   6   5  176.60    8.05
  -1  -6  -4   36.94    3.47
  -1  -6  -4   50.11    3.05
   1  -6   4   41.41    2.93
  -1   6   4   48.75    3.23
  -1  -6  -3  103.85    6.54
  -1  -6  -3  109.91    5.70
   1  -6   3  106.89    5.76
  -1   6   3  118.50    6.07
  -1  -6  -2  185.03    9.75
  -1  -6  -2  176.12    8.71
   1  -6   2  193.40    8.98
   1  -6   2  178.18    8.85
  -1   6   2  200.64    9.21
   1  -6   1  135.90    7.01
  -1  -6  -1  135.76    7.67
  -1  -6  -1  128.67    6.80
  -1  -6   0  163.32    8.11
  -1  -6   0  185.41    9.15
   1  -6   0  161.79    8.31
  -1  -6   0  164.24    9.46
  -1   6   0  191.39    8.70
  -1  -6   1  145.90    7.72
  -1  -6   1  138.89    6.90
   1  -6  -1  131.07    7.06
  -1  -6   1  132.60    7.96
  -1   6  -1  158.75    7.47
  -1  -6   2  189.67    9.84
   1  -6  -2  170.28    8.91
  -1  -6   2  181.24    8.66
  -1  -6   2  184.06   10.41
  -1   6  -2  206.13    9.27
  -1  -6   3  103.85    6.23
  -1  -6   3  104.49    5.41
   1  -6  -3   98.63    5.70
  -1  -6   3   93.72    6.54
  -1   6  -3  118.12    5.94
  -1  -6   4   50.03    3.64
  -1  -6   4   49.83    3.05
  -1  -6   4   39.26    3.66
  -1   6  -4   48.41    3.33
  -1  -6   5  143.41    7.94
   1   6   5  160.64    7.75
  -1   6  -5  158.07    7.85
  -1  -6   5  146.08    8.36
  -1  -6   5  155.76    7.43
   1   6   6  120.67    6.27
  -1  -6   6  116.80    5.99
  -1  -6   6  118.79    6.81
  -1  -6   7    4.18    1.08
   1   6   7    6.27    0.82
   1   6   7    3.48    0.80
  -1  -6   8  175.52    8.97
  -1  -6   8  191.72    8.39
   1   6   8  173.66    8.06
  -1  -6   8  168.84    7.93
   1   6   8  165.24    8.54
  -1  -6   9   15.26    1.81
   1   6   9   13.53    1.32
  -1  -6   9   14.26    1.29
   1   6   9   11.47    1.46
  -1  -6  10   32.50    2.76
   1   6  10   32.51    2.23
  -1  -6  10   32.83    2.22
   1   6  10   32.30    2.64
   1   6  10   33.06    2.29
   1   6  11    8.38    1.01
   1  -6 -11   10.12    1.39
  -1  -6  11    9.60    1.41
   1   6  11    7.35    1.03
   1   6  11    9.93    1.39
   1   6  11    8.49    1.06
  -1  -6  11   10.12    1.14
   1   6  12  159.41    7.38
   1   6  12  154.37    7.96
  -1  -6  12  157.42    7.34
  -1  -6  12  160.59    8.14
   1  -6 -12  172.42    8.06
   1   6  12  138.31    7.10
   1   6  12  144.34    7.16
   1   6  12  150.62    7.39
  -1  -6  13   46.98    2.95
   1   6  13   45.66    2.95
  -1  -6  13   47.16    3.50
   1   6  13   44.85    2.85
   1   6  13   49.50    3.07
   1   6  14   72.15    4.19
  -1  -6  14   74.23    4.17
  -1  -6  14   73.92    4.79
  -1  -6  14   79.80    4.40
   1   6  14   76.26    4.34
   1   6  15   71.96    4.09
  -1  -6  15   67.32    3.94
  -1  -6  15   66.31    3.93
  -1  -6  15   71.74    4.05
  -1  -6  15   60.40    4.44
   1   6  15   72.93    4.18
  -1  -6  15   78.19    4.30
  -1  -6  16   35.08    2.57
   1   6  16   33.90    2.52
   1   6  16   27.04    2.24
  -1  -6  16   30.83    2.26
  -1  -6  16   29.18    2.22
  -1  -6  16   29.06    2.29
  -1  -6  17    1.99    0.70
   1   6  17    3.43    0.88
   1   6  17    2.80    0.76
  -1  -6  17    1.78    0.58
  -1  -6  17    2.57    0.64
   1   6  17    2.12    0.64
  -1  -6  17    2.46    0.69
  -1  -6  18    1.07    0.58
   1   6  18    1.41    0.67
   1   6  18    0.84    0.56
  -1  -6  18    0.53    0.43
   1   6  18    1.42    0.56
   1   6  18    1.08    0.56
  -1  -6  18    1.44    0.57
   1   6  19    7.56    1.18
   1   6  19    8.86    1.26
  -1  -6  19   10.57    1.36
  -1  -6  19    9.72    1.28
   1   6  19    8.56    1.20
  -1  -6  20    5.38    0.98
   1   6  20    3.58    0.85
   1   6  20    5.92    1.04
  -1  -6  20    4.49    0.89
   1   6  20    4.54    0.89
   1   6  20    3.84    0.86
   1   6  21    0.50    0.59
   1   6  21   -0.47    0.66
   1   6  21    0.35    0.54
  -1  -6  21    0.24    0.48
  -1  -6  21    0.35    0.43
   1   6  21    0.22    0.45
   1   6  21    0.25    0.41
   1   6  22    8.32    1.19
   1   6  22    8.08    1.11
   1   6  22    5.55    0.99
  -1  -6  22    7.48    1.08
  -1  -6  22    6.06    1.00
   1   6  22    8.22    1.07
   1   6  22    7.56    1.12
   1   6  23    0.95    0.53
   1   6  23    0.82    0.57
   1   6  23    1.11    0.54
  -1  -6  23    1.77    0.59
   1   6  23    1.37    0.47
   1   6  24    1.31    0.55
   1   6  24    1.09    0.45
  -1  -6  24    1.50    0.52
   1   6  24    1.61    0.50
  -1  -6  25    2.88    0.61
   1   6  25    3.25    0.65
  -1  -6  26   21.19    1.51
   1   6  26   19.30    1.47
   1  -7  25    5.53    0.67
  -1   7  25    6.45    0.71
   1  -7  24    3.12    0.57
  -1   7  24    2.03    0.50
   1  -7  23    5.22    0.78
  -1   7  23    5.47    0.83
   1  -7  23    7.13    0.97
  -1   7  22    2.31    0.55
   1  -7  22    1.98    0.56
  -1   7  22    1.00    0.49
   1  -7  22    2.04    0.61
  -1   7  21   10.46    1.15
   1  -7  21   12.38    1.41
   1  -7  21   11.25    1.24
  -1   7  20    0.98    0.44
   1  -7  20    1.73    0.58
   1  -7  20    2.14    0.73
  -1   7  19   30.22    2.25
   1  -7  19   34.00    2.38
   1  -7  19   28.42    2.40
  -1   7  18   34.14    2.47
   1  -7  18   33.65    2.63
   1  -7  18   34.54    2.49
  -1   7  17    4.50    0.85
   1  -7  17    4.18    0.86
   1  -7  17    4.09    0.94
  -1   7  16   28.46    2.20
   1  -7  16   24.20    2.09
   1  -7  16   23.86    2.16
  -1   7  15   63.39    3.85
   1  -7  15   64.83    3.70
   1  -7  15   65.04    3.86
   1  -7  15   57.83    3.86
   1  -7  14    6.87    0.98
  -1   7  14    6.31    1.06
   1  -7  14    6.96    1.12
  -1  -7 -13   63.90    6.33
   1  -7  13   80.22    4.54
  -1   7  13   73.03    4.68
   1  -7  13   78.01    5.01
   1  -7  13   78.05    4.27
  -1  -7 -12   20.81    3.17
   1  -7  12   24.10    1.93
  -1   7  12   22.29    2.18
   1  -7  12   24.59    2.10
  -1  -7 -12   20.45    3.60
   1  -7  12   23.15    2.36
  -1  -7 -11   82.15    6.38
  -1   7  11   93.75    4.83
  -1   7  11   78.16    4.85
  -1  -7 -11   68.43    6.51
   1  -7  11   82.22    4.67
   1  -7  11   82.08    4.57
   1  -7  11   83.21    4.41
   1  -7  11   77.45    5.00
  -1  -7 -10   72.49    6.12
  -1   7  10   91.14    4.83
  -1   7  10   84.19    4.93
  -1  -7 -10   66.08    6.31
   1  -7  10   80.83    4.63
   1  -7  10   82.54    4.61
   1  -7  10   88.87    4.50
   1  -7  10   83.90    5.10
  -1   7   9   96.11    6.09
  -1  -7  -9   87.31    6.53
  -1   7   9  105.44    5.19
  -1   7   9   86.27    5.08
  -1  -7  -9   78.10    6.74
   1  -7   9   88.00    4.87
  -1   7   9   87.62    4.86
   1  -7   9   93.05    4.90
   1  -7   9   85.39    4.65
  -1  -7  -8   16.30    2.60
  -1   7   8   13.01    2.09
  -1   7   8   15.42    1.60
  -1   7   8   16.03    1.68
   1  -7   8   15.11    1.56
   1  -7   8   15.53    1.52
  -1   7   8   15.52    1.53
  -1  -7  -8   11.13    2.63
   1  -7   8   14.03    1.36
  -1   7   7    2.50    1.14
  -1  -7  -7    2.85    1.32
  -1   7   7    1.79    0.67
  -1   7   7    2.42    0.68
   1  -7   7    1.87    0.65
  -1   7   7    1.11    0.51
  -1  -7  -7    2.24    1.78
   1  -7   7    1.46    0.54
   1  -7   7    1.36    0.49
   1  -7   6    6.98    0.91
  -1   7   6    5.23    0.98
  -1   7   6    7.17    1.77
  -1  -7  -6    4.91    1.54
  -1  -7  -6    7.28    2.23
  -1   7   6    7.47    1.07
   1  -7   6    6.74    0.96
   1  -7   6    7.94    1.11
   1  -7   5   31.91    2.41
  -1  -7  -5   27.35    3.45
   1  -7   5   31.01    2.13
   1   7  -5   32.16    2.68
   1  -7   5   27.98    2.13
  -1   7   5   29.35    2.23
  -1  -7  -5   29.08    2.44
  -1   7   5   27.92    3.38
  -1  -7  -5   30.80    3.26
   1  -7   4   65.63    3.82
  -1  -7  -4   50.87    4.78
   1  -7   4   55.53    3.35
   1   7  -4   60.18    4.03
   1  -7   4   60.67    3.49
  -1   7   4   56.25    3.51
  -1   7   4   53.74    4.96
  -1  -7  -4   67.85    3.97
  -1  -7  -4   65.88    4.89
   1  -7   3   12.80    1.50
   1  -7   3    8.74    1.28
   1   7  -3   14.70    1.70
  -1   7   3   11.57    1.28
   1  -7   3   10.46    1.18
  -1  -7  -3    8.93    2.01
  -1  -7  -3   12.48    1.46
  -1  -7  -3    9.56    1.82
  -1  -7  -2    6.76    1.13
  -1  -7  -2    7.56    1.66
   1  -7   2    7.69    1.23
  -1  -7  -2    9.10    1.90
   1   7  -2    8.90    1.34
  -1  -7  -2    8.34    1.25
   1  -7   2    9.12    1.08
  -1   7   2    8.31    1.09
  -1  -7  -2    6.02    1.79
   1  -7   2    7.70    1.20
  -1  -7  -1    2.88    0.76
   1  -7   1    1.89    0.67
  -1  -7  -1    0.66    0.90
   1  -7   1    2.15    0.80
  -1  -7  -1    2.99    1.24
   1   7  -1    3.64    0.90
  -1  -7  -1    2.38    1.41
   1  -7   1    2.46    0.60
  -1  -7  -1    2.80    0.81
   1  -7   1    1.56    0.64
  -1  -7   0    0.52    0.46
   1  -7   0   -0.15    0.47
   1  -7   0   -0.28    0.61
  -1  -7   0    0.26    0.93
  -1  -7   0    0.25    0.57
  -1  -7   0    0.22    0.99
  -1  -7   0   -0.29    0.97
  -1  -7   1    3.86    0.86
   1  -7  -1    4.39    0.95
   1  -7  -1    3.71    0.93
  -1  -7   1    4.30    1.29
   1   7   1    4.40    0.99
  -1  -7   1    4.76    1.40
  -1  -7   1    4.36    0.92
  -1  -7   1    5.14    1.54
  -1  -7   2    9.82    1.28
   1  -7  -2    8.84    1.33
   1  -7  -2    9.43    1.42
   1  -7  -2    8.81    1.18
  -1  -7   2   12.73    1.91
   1   7   2    8.31    1.32
  -1  -7   2    9.64    1.32
  -1  -7   2    8.62    1.93
  -1  -7   3    7.11    1.11
   1  -7  -3    6.87    1.21
   1  -7  -3   11.59    1.32
   1  -7  -3    8.19    1.39
  -1  -7   3    9.03    1.64
   1   7   3    7.98    1.29
  -1  -7   3    6.80    1.16
   1   7   3    6.63    0.88
  -1  -7   3    8.11    1.63
  -1  -7   4   59.48    3.71
   1  -7  -4   56.51    3.96
   1  -7  -4   60.00    3.68
   1  -7  -4   57.63    3.97
  -1  -7   4   56.90    4.21
   1   7   4   59.39    3.97
  -1  -7   4   54.36    4.39
   1   7   4   57.56    3.30
  -1  -7   4   62.62    3.73
  -1  -7   5   38.01    3.31
   1  -7  -5   34.22    2.57
   1  -7  -5   34.68    2.88
   1   7   5   29.84    2.63
  -1  -7   5   35.44    2.61
   1  -7  -5   28.75    2.70
   1   7   5   29.91    2.18
  -1  -7   5   39.42    2.69
  -1  -7   6    8.06    1.54
  -1  -7   6    8.38    0.95
   1  -7  -6    4.96    1.06
   1   7   6    8.27    1.29
   1  -7  -6    6.93    1.31
  -1  -7   6    6.61    1.06
  -1  -7   6    8.64    1.19
   1  -7  -6    6.89    1.32
   1   7   6    5.84    0.87
   1  -7  -7    1.77    0.76
  -1  -7   7    3.31    0.64
   1   7   7    0.62    0.53
  -1  -7   7    1.17    0.80
  -1  -7   7    1.81    0.65
   1   7   7    3.00    0.65
   1  -7  -8   14.87    1.74
  -1  -7   8   15.63    1.44
   1   7   8   15.42    1.79
  -1  -7   8   15.33    1.99
  -1  -7   8   20.23    1.80
   1   7   8   16.15    1.51
   1  -7  -9   94.59    5.56
  -1  -7   9   95.30    5.05
  -1  -7   9  103.56    6.05
   1   7   9   96.56    5.17
  -1  -7   9  107.02    5.42
  -1  -7  10   87.95    4.66
   1  -7 -10   89.40    5.13
  -1  -7  10   84.04    4.51
  -1  -7  10   81.19    5.27
   1   7  10   78.38    4.55
   1  -7 -11   84.76    5.04
  -1  -7  11   86.60    4.64
  -1  -7  11   84.38    4.49
   1   7  11   81.81    4.46
  -1  -7  11   76.58    5.15
   1   7  11   76.69    4.49
  -1  -7  12   23.23    1.97
   1  -7 -12   19.41    2.12
   1   7  12   20.48    1.81
  -1  -7  12   24.00    1.90
  -1  -7  12   20.85    2.28
   1   7  12   19.15    1.83
   1  -7 -13   75.99    4.75
   1   7  13   73.76    4.24
  -1  -7  13   77.08    4.37
   1   7  13   70.62    4.17
  -1  -7  13   75.61    4.22
  -1  -7  13   71.24    4.85
   1   7  13   73.16    4.27
  -1  -7  14    5.51    0.99
   1   7  14    6.48    1.01
  -1  -7  14    5.56    1.02
   1  -7 -14    5.52    1.20
   1   7  14    7.99    1.11
  -1  -7  15   60.43    3.80
   1   7  15   64.00    3.89
  -1  -7  15   67.28    3.90
   1   7  15   71.29    4.06
  -1  -7  15   71.33    4.17
   1   7  16   20.12    1.85
  -1  -7  16   18.26    1.73
  -1  -7  16   21.16    1.84
  -1  -7  16   23.06    2.05
   1   7  16   21.98    1.93
  -1  -7  17    4.20    0.82
  -1  -7  17    4.59    0.89
   1   7  17    4.89    0.91
   1   7  17    5.99    1.03
  -1  -7  17    5.69    1.06
  -1  -7  18   33.76    2.59
   1   7  18   33.80    2.51
  -1  -7  18   33.39    2.35
   1   7  18   30.17    2.36
  -1  -7  19   31.84    2.43
   1   7  19   27.68    2.27
  -1  -7  19   28.29    2.11
  -1  -7  19   28.87    2.20
   1   7  19   30.33    2.24
  -1  -7  20    2.43    0.64
   1   7  20    1.23    0.54
  -1  -7  20    1.32    0.59
   1   7  20    1.68    0.61
   1   7  21   12.43    1.27
  -1  -7  21   12.53    1.31
  -1  -7  21   12.78    1.41
   1   7  21    9.92    1.24
   1   7  21   12.68    1.38
   1   7  22    1.52    0.52
  -1  -7  22    1.77    0.55
  -1  -7  22    1.20    0.51
   1   7  22    2.24    0.66
  -1  -7  23    5.00    0.78
   1   7  23    5.88    0.79
  -1  -7  23    6.70    0.89
   1   7  23    6.63    0.90
   1   7  24    2.14    0.51
  -1  -7  24    2.16    0.49
  -1  -7  24    2.23    0.52
   1   7  25    6.40    0.74
  -1  -7  25    5.22    0.66
   1  -8  23    1.01    0.38
  -1   8  23    1.02    0.37
  -1   8  22    4.98    0.73
   1  -8  22    4.76    0.78
  -1   8  21    1.45    0.51
   1  -8  21    0.60    0.44
  -1   8  21    0.52    0.31
   1  -8  20    0.88    0.49
  -1   8  20    0.92    0.44
   1  -8  20    0.82    0.42
   1  -8  19    2.23    0.73
  -1   8  19    1.38    0.47
   1  -8  19    1.71    0.51
   1  -8  18    1.23    0.60
  -1   8  18    1.50    0.52
   1  -8  18    2.24    0.63
  -1   8  17   17.16    1.63
   1  -8  17   18.24    1.56
   1  -8  17   18.42    1.82
   1  -8  17   16.06    1.57
   1  -8  16    7.02    1.12
   1  -8  16    6.79    0.97
  -1   8  16    8.14    1.11
   1  -8  16    6.84    1.04
  -1   8  15   13.40    1.43
   1  -8  15   11.68    1.31
   1  -8  15   12.93    1.50
   1  -8  15   12.26    1.40
   1  -8  14    6.32    1.07
   1  -8  14    5.32    0.92
  -1   8  14    6.03    1.01
  -1  -8 -13    0.66    1.50
   1  -8  13    1.18    0.64
  -1   8  13    2.88    0.76
   1  -8  13    2.61    0.70
  -1  -8 -12   79.88    6.57
   1  -8  12   91.76    5.06
   1  -8  12   87.52    4.79
  -1  -8 -11   33.48    4.17
   1  -8  11   39.98    2.83
   1  -8  11   41.80    2.73
   1  -8  11   35.65    2.51
  -1  -8 -10   50.45    5.10
   1  -8  10   61.70    3.72
   1  -8  10   58.45    3.64
   1  -8  10   58.11    3.43
  -1   8   9   64.47    3.71
   1  -8   9   59.53    3.60
   1  -8   9   53.27    3.30
   1  -8   8   52.42    3.26
  -1  -8  -8   48.19    4.75
  -1  -8  -8   46.20    4.78
  -1   8   8   56.60    3.56
   1  -8   8   56.36    3.52
  -1  -8  -7   33.92    3.89
   1  -8   7   46.86    3.04
  -1  -8  -7   35.56    4.05
   1  -8   7   43.36    2.85
  -1   8   7   33.46    2.66
  -1  -8  -6   83.27    6.15
   1  -8   6   84.71    4.60
  -1   8   6   73.45    4.53
   1  -8   6   91.44    4.89
  -1  -8  -6   69.41    5.84
   1   8  -5   11.63    1.74
  -1  -8  -5   13.19    1.70
   1  -8   5   13.10    1.42
  -1   8   5   13.04    1.49
  -1  -8  -5    9.33    2.23
   1  -8   5   14.24    1.63
  -1  -8  -4  109.61    7.09
   1  -8   4  110.97    5.91
  -1  -8  -4   98.80    7.13
   1   8  -4  111.78    6.42
  -1   8   4   99.50    5.59
   1  -8   4  100.07    5.44
  -1  -8  -4  111.84    6.09
   1  -8   3   20.99    2.07
  -1  -8  -3   21.84    2.93
   1   8  -3   20.13    2.26
  -1  -8  -3   17.50    2.66
   1  -8   3   22.46    1.86
  -1   8   3   19.40    1.87
  -1  -8  -3   20.94    2.10
   1  -8   2  127.65    6.69
  -1  -8  -2  128.69    7.67
  -1  -8  -2  115.38    7.76
   1   8  -2  140.49    7.33
  -1  -8  -2  128.61    6.57
   1  -8   2  115.28    6.12
  -1   8   2  111.27    6.27
  -1  -8  -2  131.00    6.83
   1  -8   1   27.03    2.37
  -1  -8  -1   26.36    2.90
  -1  -8  -1   26.56    3.09
   1   8  -1   26.26    2.56
   1  -8   1   24.17    1.94
  -1  -8  -1   20.94    2.07
  -1   8   1   20.81    1.96
  -1  -8  -1   23.24    2.24
   1  -8   0   22.90    2.22
  -1  -8   0   30.47    2.94
  -1  -8   0   17.81    2.52
   1   8   0   21.96    2.37
  -1   8   0   21.54    1.95
  -1  -8   0   21.94    2.07
  -1  -8   0   29.37    2.45
   1  -8  -1   23.52    2.27
  -1  -8   1   29.95    2.82
  -1  -8   1   28.37    3.03
   1   8   1   25.06    2.54
  -1  -8   1   22.83    2.10
  -1  -8   1   23.43    2.27
  -1  -8   2  117.92    6.46
   1  -8  -2  115.04    6.16
   1  -8  -2  127.01    6.65
  -1  -8   2  104.79    6.98
   1   8   2  117.15    6.80
  -1  -8   2  121.68    6.32
  -1  -8   2  121.53    7.38
  -1  -8   3   19.43    1.99
   1  -8  -3   18.82    1.87
   1  -8  -3   16.73    1.96
  -1  -8   3   15.65    2.17
   1   8   3   23.14    2.35
  -1  -8   3   16.86    2.31
  -1  -8   3   20.55    1.93
  -1  -8   4  115.42    7.06
   1   8   4  115.96    6.71
   1  -8  -4  109.51    6.44
   1  -8  -4  121.34    6.29
  -1  -8   4  111.18    6.30
  -1  -8   4  123.42    6.27
  -1  -8   5   10.74    1.82
   1  -8  -5    9.92    1.58
   1  -8  -5   11.81    1.49
   1   8   5   12.09    1.72
  -1  -8   5   11.32    1.53
  -1  -8   5   14.98    1.62
   1   8   5   11.12    1.24
   1  -8  -6   69.28    4.63
   1  -8  -6   67.34    4.35
  -1  -8   6   70.24    3.88
  -1  -8   6   73.45    5.01
   1   8   6   69.24    4.00
  -1  -8   6   79.46    4.41
   1  -8  -7   37.95    3.16
   1  -8  -7   39.06    3.04
  -1  -8   7   38.01    2.51
  -1  -8   7   41.75    3.48
  -1  -8   7   40.19    2.88
   1   8   7   36.66    2.60
   1  -8  -8   53.11    3.69
  -1  -8   8   49.81    3.12
  -1  -8   8   53.56    4.07
  -1  -8   8   56.70    3.54
   1   8   8   51.46    3.27
   1  -8  -9   53.37    3.75
  -1  -8   9   49.80    3.19
  -1  -8   9   60.74    4.24
   1   8   9   51.82    3.34
  -1  -8   9   56.00    3.53
  -1  -8  10   58.44    3.55
  -1  -8  10   61.85    3.81
   1   8  10   61.43    3.73
   1  -8 -10   61.74    4.13
  -1  -8  11   43.16    2.82
   1   8  11   35.55    2.74
  -1  -8  11   43.34    2.91
   1  -8 -11   45.16    3.33
  -1  -8  12   85.24    4.87
   1   8  12   87.91    5.04
   1  -8 -12   98.90    5.63
  -1  -8  12   97.81    5.15
  -1  -8  13    1.54    0.60
   1   8  13    1.31    0.60
  -1  -8  13    2.10    0.64
  -1  -8  14    6.27    1.00
   1   8  14    5.39    0.91
  -1  -8  14    5.98    1.04
   1  -8 -14    7.68    1.34
  -1  -8  15   11.46    1.33
  -1  -8  15   14.60    1.46
   1   8  15   12.87    1.38
  -1  -8  15   13.78    1.54
   1  -8 -15   14.73    1.79
  -1  -8  16    7.12    1.00
  -1  -8  16    4.19    0.85
   1   8  16    6.08    0.99
  -1  -8  16    5.23    0.99
   1   8  16    6.66    1.02
  -1  -8  17   16.51    1.53
   1   8  17   16.60    1.60
  -1  -8  17   17.34    1.72
  -1  -8  18    2.81    0.77
   1   8  18    1.55    0.62
  -1  -8  18    1.78    0.54
   1   8  18    2.52    0.67
   1   8  19    0.78    0.51
  -1  -8  19    1.66    0.58
   1   8  19    1.96    0.56
  -1  -8  19    1.97    0.54
   1   8  20    0.51    0.39
  -1  -8  20    0.61    0.43
   1   8  20    1.65    0.59
   1   8  21    0.75    0.40
  -1  -8  21    0.92    0.47
   1   8  21    1.20    0.46
   1   8  22    4.92    0.68
  -1  -8  22    5.97    0.82
   1   8  22    5.88    0.79
   1   8  23    0.70    0.29
  -1  -8  23    0.87    0.37
   1   8  23    1.25    0.38
   1  -9  21    7.02    0.85
  -1   9  21    7.06    0.80
  -1   9  20    0.08    0.30
   1  -9  20    0.34    0.37
   1  -9  19   19.60    1.62
  -1   9  19   17.55    1.41
   1  -9  18    5.41    0.90
   1  -9  18    5.16    0.73
  -1   9  18    6.69    0.86
   1  -9  17    2.92    0.73
   1  -9  17    3.75    0.66
  -1   9  17    3.34    0.68
  -1  -9 -16    2.96    0.87
   1  -9  16    2.71    0.74
   1  -9  16    3.45    0.67
  -1   9  16    2.83    0.65
   1  -9  15   26.52    2.16
   1  -9  15   27.19    2.00
  -1   9  15   24.65    1.98
  -1  -9 -15   27.06    2.40
  -1   9  14    2.29    0.62
   1  -9  14    1.58    0.61
  -1  -9 -14    0.91    0.98
   1  -9  14    2.17    0.67
   1  -9  13    4.64    0.84
  -1   9  13    3.43    0.73
  -1  -9 -13    2.94    1.42
   1  -9  13    5.78    0.95
   1  -9  12    2.54    0.66
  -1   9  12    1.64    0.61
  -1  -9 -12    0.52    1.14
   1  -9  12    1.99    0.67
  -1   9  11   19.51    1.77
   1  -9  11   20.26    1.78
  -1  -9 -11   16.53    2.61
   1  -9  10    7.83    1.08
  -1   9  10    6.46    1.02
  -1  -9 -10    5.95    1.84
   1  -9   9   16.90    1.59
  -1  -9  -9   14.33    2.45
   1  -9   8   58.38    3.71
  -1   9   8   62.85    3.80
  -1  -9  -8   58.40    4.89
  -1   9   7   25.51    2.25
   1  -9   7   31.28    2.37
  -1  -9  -7   24.48    3.14
  -1   9   6   10.44    1.35
   1  -9   6    8.89    1.24
  -1  -9  -6   10.10    2.04
   1  -9   6   11.17    1.46
  -1   9   5   79.61    4.79
   1  -9   5   83.13    4.71
  -1  -9  -5   81.65    5.78
   1  -9   5   91.80    5.09
  -1   9   4    1.23    0.56
   1  -9   4    1.42    0.58
  -1  -9  -4    3.05    1.35
   1  -9   4    2.39    0.84
  -1   9   3   10.57    1.41
   1  -9   3   10.98    1.32
  -1  -9  -3    8.99    1.76
   1  -9   3   11.21    1.54
  -1  -9  -2    9.19    1.31
  -1   9   2    7.14    1.16
   1  -9   2    8.05    1.14
  -1  -9  -2    6.70    1.61
   1  -9   2    9.21    1.42
   1  -9   1   93.01    5.13
  -1   9   1   92.79    5.37
  -1  -9  -1   95.13    5.37
   1  -9   1  104.25    5.73
  -1  -9  -1  103.86    6.23
  -1  -9   0   12.01    1.51
  -1   9   0   11.16    1.43
   1  -9   0   16.03    1.84
  -1  -9   0   14.35    2.01
  -1  -9   1  102.50    5.45
   1  -9  -1  100.73    5.67
  -1  -9   1  107.67    6.05
  -1   9  -2    8.85    1.27
  -1  -9   2    8.83    1.33
  -1  -9   2   11.93    1.71
   1  -9  -2   11.38    1.59
  -1  -9   3   10.02    1.37
   1  -9  -3    8.69    1.29
   1  -9  -3    7.60    1.36
  -1  -9   4    1.20    0.68
   1  -9  -4    1.97    0.83
   1  -9  -4    1.00    0.60
  -1  -9   5   92.86    5.02
   1  -9  -5   83.35    5.15
   1  -9  -5   80.10    4.95
  -1  -9   6   10.66    1.39
   1   9   6    8.84    1.16
   1  -9  -6    6.95    1.27
   1  -9  -6    9.37    1.50
  -1  -9   7   28.19    2.08
  -1  -9   7   34.28    2.53
   1   9   7   26.27    2.16
   1  -9  -7   26.19    2.54
   1  -9  -7   29.88    2.60
  -1  -9   8   56.35    3.41
  -1  -9   8   64.00    3.84
   1   9   8   55.58    3.53
   1  -9  -8   55.62    3.97
   1  -9  -8   63.30    4.05
  -1  -9   9   16.85    1.59
   1   9   9   18.04    1.73
  -1  -9   9   21.46    1.94
   1  -9  -9   20.96    2.11
  -1  -9  10    6.42    0.97
  -1  -9  10    7.88    1.18
   1   9  10    5.44    1.00
   1  -9 -10    7.09    1.30
  -1  -9  11   23.31    1.87
  -1  -9  11   20.82    1.90
   1  -9 -11   22.19    2.22
  -1  -9  12    1.95    0.60
  -1  -9  12    0.80    0.55
   1  -9 -12    1.59    0.72
  -1  -9  13    6.27    0.96
  -1  -9  13    6.12    1.01
  -1  -9  14    0.69    0.43
  -1  -9  14    1.89    0.63
  -1  -9  14    1.12    0.56
   1  -9 -14    1.65    0.75
  -1  -9  15   26.18    2.00
  -1  -9  15   25.99    2.03
  -1  -9  15   27.99    2.14
   1  -9 -15   30.88    2.48
  -1  -9  16    2.50    0.61
  -1  -9  16    3.58    0.74
   1  -9 -16    3.41    0.86
  -1  -9  17    4.22    0.80
  -1  -9  17    4.48    0.71
   1   9  17    3.64    0.70
  -1  -9  18    5.74    0.89
   1   9  18    6.52    0.86
  -1  -9  18    6.90    0.84
   1   9  19   20.46    1.61
  -1  -9  19   21.34    1.67
   1   9  19   22.07    1.57
  -1  -9  19   20.13    1.49
   1   9  20    0.19    0.26
  -1  -9  20    0.15    0.30
   1   9  20    0.07    0.28
   1   9  21    5.23    0.63
   1   9  21    5.52    0.69
  -1  -9  21    7.20    0.80
   1 -10  19    2.17    0.45
  -1  10  19    2.27    0.43
   1 -10  18   10.51    1.03
  -1  10  18   10.49    0.92
   1 -10  17    1.16    0.44
  -1 -10 -17    1.61    0.52
   1 -10  17    0.91    0.34
  -1  10  17    1.19    0.37
   1 -10  16   18.87    1.54
  -1 -10 -16   17.15    1.65
   1 -10  16   17.96    1.39
  -1  10  16   21.95    1.51
   1 -10  15    1.84    0.53
  -1 -10 -15    1.93    0.67
   1 -10  15    1.99    0.50
  -1  10  15    2.34    0.55
  -1 -10 -14    1.59    0.78
  -1 -10 -14    1.11    0.60
   1 -10  14    1.94    0.53
  -1  10  14    1.13    0.44
  -1 -10 -13    7.08    1.18
  -1  10  13    8.73    1.00
   1 -10  13    7.00    0.93
  -1 -10 -13    7.27    1.37
  -1 -10 -12    8.95    1.34
  -1  10  12   12.51    1.24
   1 -10  12   12.36    1.23
  -1 -10 -12   10.91    1.69
  -1 -10 -11    7.16    1.17
   1 -10  11    4.91    0.82
  -1 -10 -11    4.32    1.25
   1 -10  10    0.10    0.42
  -1 -10 -10   -0.20    0.77
   1 -10   9    2.77    0.65
  -1 -10  -9    3.03    1.18
  -1 -10  -8   41.64    3.53
   1 -10   8   40.14    2.67
   1 -10   7    3.52    0.75
  -1 -10  -7    4.49    1.31
  -1  10   7    2.68    0.76
  -1 -10  -6   47.59    3.78
   1 -10   6   45.88    2.86
  -1  10   6   40.40    2.95
  -1 -10  -5   23.27    2.54
   1 -10   5   23.74    2.01
  -1  10   5   25.85    2.18
  -1 -10  -4   13.68    1.97
   1 -10   4   13.85    1.66
  -1  10   4   12.46    1.52
   1 -10   4   14.39    1.50
  -1 -10  -3   21.57    2.38
   1 -10   3   24.57    2.17
   1 -10   3   26.96    2.03
  -1 -10  -2   56.90    4.00
   1 -10   2   56.35    3.65
  -1 -10  -2   56.84    3.44
  -1  10   2   47.38    3.37
   1 -10   2   46.45    3.17
   1 -10   1   13.49    1.66
  -1 -10  -1   12.23    1.75
  -1  10   1   10.72    1.43
  -1 -10  -1   13.59    1.57
   1 -10   0   32.80    2.65
  -1 -10   0   33.51    2.85
  -1  10   0   28.02    2.43
  -1 -10   0   34.17    2.54
  -1 -10   1   12.72    1.71
   1 -10  -1   12.01    1.56
  -1 -10   1   12.19    1.45
  -1  10  -1    9.16    1.32
   1 -10  -2   49.63    3.50
  -1 -10   2   52.33    3.60
  -1 -10   2   53.61    3.37
  -1  10  -2   45.61    3.29
   1 -10  -3   18.95    2.02
  -1 -10   3   22.31    1.97
  -1  10  -3   18.40    1.86
   1 -10  -4   10.91    1.44
   1 -10  -4   13.47    1.65
  -1  10  -4    9.33    1.36
  -1 -10   4   14.24    1.56
   1 -10  -5   22.53    2.20
   1 -10  -5   22.37    2.10
  -1  10  -5   20.73    1.99
  -1 -10   5   26.78    2.14
   1 -10  -6   45.74    3.27
   1 -10  -6   45.86    3.20
  -1 -10   6   55.90    3.25
   1 -10  -7    3.06    0.97
   1 -10  -7    5.41    1.10
  -1 -10   7    5.44    0.98
   1 -10  -8   36.92    2.91
   1 -10  -8   41.59    3.05
  -1 -10   8   39.88    2.56
  -1 -10   8   40.73    2.82
   1 -10  -9    1.99    0.81
  -1 -10   9    2.78    0.63
  -1 -10   9    3.90    0.84
   1 -10 -10    0.42    0.55
  -1 -10  10    0.36    0.40
  -1 -10  10    0.22    0.45
   1 -10 -11    4.93    1.04
  -1 -10  11    5.59    0.83
  -1 -10  11    4.69    0.86
   1 -10 -12   12.81    1.55
  -1 -10  12   12.17    1.20
  -1 -10  12   12.01    1.29
  -1 -10  13    5.49    0.82
  -1 -10  13    8.67    1.02
   1 -10 -13    6.29    1.06
  -1 -10  14    0.77    0.41
   1 -10 -14    1.06    0.57
  -1 -10  15    2.42    0.56
  -1 -10  15    1.76    0.50
   1 -10 -15    1.73    0.59
  -1 -10  16   19.67    1.51
   1  10  16   20.78    1.55
  -1 -10  16   21.35    1.60
   1 -10 -16   23.21    1.81
  -1 -10  17    1.08    0.39
   1  10  17    1.22    0.37
  -1 -10  17    1.47    0.40
  -1 -10  18   10.78    0.92
   1  10  18   10.65    0.94
  -1 -10  18   11.28    1.03
   1  10  18   10.91    0.97
   1  10  19    1.48    0.33
  -1 -10  19    2.52    0.45
   1 -11  15    2.25    0.41
  -1 -11 -15    2.19    0.51
   1 -11  14    0.72    0.32
  -1 -11 -14    0.24    0.36
   1 -11  13    1.66    0.42
  -1 -11 -13    1.20    0.53
  -1 -11 -13    2.59    0.63
  -1 -11 -12    1.93    0.57
  -1 -11 -12    0.84    0.54
   1 -11  11    6.52    0.82
  -1 -11 -11    4.96    0.90
  -1 -11 -11    6.17    1.02
   1 -11  10    5.87    0.79
  -1 -11 -10    6.29    1.13
  -1 -11 -10    5.66    0.97
   1 -11   9    1.33    0.45
  -1 -11  -9    1.47    0.63
  -1 -11  -9    1.33    0.68
   1 -11   8    2.49    0.58
  -1 -11  -8    2.68    0.70
  -1 -11  -8    1.52    0.78
   1 -11   7   17.07    1.42
  -1 -11  -7   14.48    1.75
  -1 -11  -7   15.46    1.61
   1 -11   6    3.23    0.66
  -1  11   6    4.32    0.80
   1  11  -6    3.39    0.73
  -1 -11  -6    2.36    0.72
  -1 -11  -6    5.17    1.15
   1 -11   5   51.15    2.95
   1  11  -5   45.20    3.05
  -1  11   5   51.64    3.16
  -1 -11  -5   54.53    3.56
  -1 -11  -5   50.87    3.25
   1 -11   4    5.75    0.82
  -1  11   4    3.50    0.77
  -1 -11  -4    5.26    1.12
  -1  11   3   20.59    1.87
  -1 -11  -3   24.55    2.20
  -1  11   2    7.33    1.11
  -1 -11  -2    7.52    1.26
   1 -11   2    8.53    1.21
  -1  11   1   28.85    2.35
  -1 -11  -1   34.04    2.38
   1 -11   1   38.88    2.64
  -1 -11  -1   33.36    2.60
  -1  11   0    0.82    0.52
  -1 -11   0   -0.21    0.53
   1 -11   0    0.12    0.58
  -1 -11   0   -0.26    0.63
  -1  11  -1   28.90    2.35
  -1 -11   1   36.79    2.46
  -1 -11   1   34.08    2.55
   1 -11  -1   34.59    2.57
  -1 -11   2    7.89    1.10
  -1  11  -2    6.25    1.04
   1 -11  -2    7.35    1.17
  -1  11  -3   27.53    2.20
  -1 -11   3   29.11    2.16
   1 -11  -3   27.36    2.26
  -1  11  -4    4.21    0.87
  -1 -11   4    3.83    0.81
   1 -11  -4    4.71    0.96
  -1 -11   5   51.22    3.09
   1 -11  -5   56.25    3.34
   1 -11  -5   50.12    3.15
  -1 -11   6    3.89    0.78
  -1  11  -6    3.33    0.76
   1 -11  -6    3.72    0.82
   1 -11  -6    5.34    0.96
  -1 -11   7   17.85    1.56
  -1  11  -7   13.75    1.47
   1 -11  -7   14.15    1.51
   1 -11  -7   16.59    1.61
  -1  11  -8    1.28    0.51
  -1 -11   8    1.59    0.52
   1 -11  -8    1.12    0.57
   1 -11  -8    1.28    0.54
  -1  11  -9    0.41    0.42
  -1 -11   9    1.43    0.53
   1 -11  -9    1.42    0.62
  -1 -11  10    6.20    0.75
  -1  11 -10    4.78    0.83
  -1 -11  10    4.52    0.75
   1 -11 -10    6.11    0.96
  -1 -11  11    6.43    0.81
  -1  11 -11    5.42    0.85
   1 -11 -11    5.81    0.94
  -1 -11  12    2.75    0.56
  -1  11 -12    1.97    0.55
   1 -11 -12    2.73    0.68
  -1 -11  13    2.65    0.49
  -1  11 -13    1.41    0.45
   1 -11 -13    2.42    0.59
  -1 -11  14    0.46    0.29
   1  11  14    0.36    0.26
  -1  11 -14    0.23    0.33
   1 -11 -14    0.55    0.36
   1  11  15    1.92    0.40
  -1 -11  15    1.87    0.39
   1 -11 -15    1.77    0.45
   1 -12  11    1.52    0.32
  -1 -12 -11    1.16    0.36
  -1 -12 -10    1.59    0.43
  -1 -12 -10    1.27    0.44
   1 -12  10    1.08    0.28
   1 -12  10    1.34    0.32
   1  12 -10    1.08    0.37
  -1 -12  -9    3.48    0.62
  -1 -12  -9    3.74    0.61
   1 -12   9    3.48    0.51
   1  12  -9    3.21    0.54
  -1 -12  -8    3.36    0.66
  -1 -12  -8    3.27    0.59
   1 -12   8    4.30    0.56
   1  12  -8    2.44    0.51
  -1 -12  -7    4.45    0.68
  -1 -12  -7    3.46    0.68
   1 -12   7    3.92    0.57
   1  12  -7    3.15    0.58
  -1 -12  -6    3.60    0.73
   1 -12   6    3.62    0.54
  -1 -12  -5    0.81    0.45
   1  12  -5    0.47    0.32
   1  12  -4    1.96    0.51
  -1 -12  -4    1.54    0.53
  -1  12   4    1.31    0.44
   1  12  -3    5.13    0.79
  -1 -12  -3    3.07    0.66
  -1  12   3    3.60    0.64
  -1 -12  -2   11.84    1.25
  -1  12   2   11.43    1.17
   1  12  -1   24.36    1.84
  -1 -12  -1   22.88    1.75
  -1  12   1   19.33    1.59
   1  12   0    0.86    0.46
  -1 -12   0    0.17    0.34
  -1 -12   0    0.80    0.41
  -1  12   0    0.66    0.39
   1  12   1   25.46    1.89
  -1 -12   1   25.21    1.72
  -1  12  -1   19.64    1.64
   1  12   2   16.73    1.44
  -1 -12   2   14.43    1.25
   1  12   3    3.87    0.69
  -1 -12   3    4.16    0.66
  -1  12  -3    3.75    0.68
   1  12   4    2.00    0.52
   1 -12  -4    2.26    0.57
  -1 -12   4    1.46    0.49
  -1  12  -4    1.90    0.52
   1  12   5    0.23    0.29
   1 -12  -5    0.40    0.36
  -1 -12   5    0.29    0.32
  -1  12  -5    0.24    0.33
   1 -12  -6    2.16    0.55
  -1 -12   6    2.96    0.57
  -1  12  -6    3.02    0.60
   1 -12  -7    3.53    0.61
   1 -12  -7    3.60    0.62
  -1  12  -7    3.69    0.64
   1 -12  -8    5.27    0.71
  -1 -12   8    5.15    0.64
  -1  12  -8    4.26    0.67
   1 -12  -9    3.02    0.55
  -1 -12   9    3.18    0.51
  -1  12  -9    3.94    0.62
   1 -12 -10    1.63    0.43
  -1 -12  10    1.20    0.32
  -1  12 -10    0.83    0.32
   1 -12 -11    1.83    0.41
  -1 -12  11    1.22    0.30
  -2   0   0    1.12    0.50
   2   0   1  311.31   12.87
  -2   0   1  297.68   13.41
   2   0   2   79.04    3.57
   2   0   2   68.78    3.52
  -2   0   2   73.25    4.10
   2   0   3   45.30    2.35
   2   0   3   41.23    2.26
   2   0   3   43.08    2.11
  -2   0  -3   40.85    2.49
  -2   0   3   43.23    2.85
  -2   0   4   33.54    2.66
   2   0   4   37.80    2.12
   2   0   4   36.25    2.02
   2   0   4   37.24    1.94
  -2   0   4   37.95    2.61
  -2   0  -4   37.91    2.27
   2   0   5    1.97    0.39
   2   0   5    1.11    0.30
  -2   0   5    0.60    0.53
   2   0   5    0.73    0.25
  -2   0  -5    1.02    0.39
  -2   0   5    1.59    0.65
   2   0   6   42.57    2.40
   2   0   6   42.63    2.32
  -2   0   6   37.96    2.92
   2   0   6   45.23    2.46
   2   0   6   44.29    2.24
  -2   0  -6   40.66    2.50
   2   0   7    9.49    0.92
   2   0   7    9.77    0.90
  -2   0   7    6.57    1.35
  -2   0   7    8.71    1.22
   2   0   7    9.88    0.95
  -2   0   7    8.70    0.86
   2   0   7   10.43    0.85
  -2   0  -7    7.84    0.92
   2   0   8   23.47    1.63
   2   0   8   25.09    1.68
  -2   0   8   24.79    2.04
  -2   0   8   23.80    1.61
   2   0   8   24.06    1.69
  -2   0   8   21.94    2.10
   2   0   8   24.83    1.55
  -2   0  -8   20.50    1.68
   2   0   9   -0.14    0.30
   2   0   9    0.08    0.27
  -2   0   9    0.68    0.46
  -2   0   9    0.28    0.26
  -2   0   9    0.37    0.57
   2   0   9    0.06    0.24
  -2   0  -9    0.09    0.22
   2   0  10   25.66    1.86
   2   0  10   24.74    1.78
  -2   0  10   27.01    2.15
  -2   0  10   24.73    1.75
   2   0  10   27.98    1.91
   2   0  10   25.09    1.73
  -2   0 -10   22.08    1.85
   2   0  11  498.07   20.40
   2   0  11  486.05   20.55
  -2   0  11  494.51   20.77
  -2   0  11  489.33   20.28
   2   0  11  494.93   20.49
   2   0  11  514.86   20.36
   2   0  12    2.48    0.62
   2   0  12    3.46    0.68
  -2   0  12    2.27    0.69
   2   0  12    3.50    0.64
  -2   0 -12    2.50    0.67
   2   0  13   33.26    2.50
   2   0  13   35.22    2.38
  -2   0  13   38.03    2.59
   2   0  13   36.59    2.41
   2   0  14   10.80    1.25
  -2   0 -14    7.44    1.29
  -2   0  14   11.88    1.34
   2   0  14    8.96    1.17
  -2   0  15   77.94    3.83
  -2   0  15   67.62    4.05
   2   0  15   71.54    3.63
  -2   0  15   61.61    3.70
  -2   0  15   55.71    3.57
   2   0  15   68.93    3.66
   2   0  15   65.77    3.52
   2   0  15   60.20    3.68
  -2   0  15   80.40    3.78
   2   0  15   57.87    3.63
   2   0  15   69.58    4.03
  -2   0  16    2.33    0.59
  -2   0  16    1.80    0.60
  -2   0  16    1.76    0.65
  -2   0  16    2.21    0.64
   2   0  16    3.00    0.67
   2   0  16    2.90    0.68
  -2   0  16    2.23    0.60
   2   0  16    2.11    0.63
   2   0  16    2.59    0.68
   2   0  16    3.98    0.67
   2   0  16    2.36    0.72
  -2   0  17    6.64    1.16
   2   0  17    7.26    1.02
  -2   0  17    8.44    1.14
   2   0  17    9.27    1.09
   2   0  17    8.17    1.02
  -2   0  17    8.04    1.03
   2   0  17    5.77    0.99
   2   0  17    8.30    1.15
  -2   0  17    7.98    1.13
  -2   0  17    8.46    1.07
   2   0  18   18.22    1.66
  -2   0  18   14.24    1.57
   2   0  18   20.47    1.62
  -2   0  18   18.61    1.58
   2   0  18   14.86    1.59
   2   0  18   19.09    1.76
  -2   0  18   12.73    1.65
  -2   0  18   14.57    1.65
  -2   0  18   18.73    1.65
   2   0  19   48.66    3.05
  -2   0  19   49.04    3.17
   2   0  19   39.32    2.97
  -2   0  19   44.69    2.87
   2   0  19   39.79    2.95
   2   0  19   48.13    2.93
  -2   0  19   44.86    2.96
  -2   0  19   47.70    3.44
   2   0  20   14.74    1.60
  -2   0  20   19.28    1.83
   2   0  20   17.51    1.62
  -2   0  20   19.20    1.67
   2   0  20   13.97    1.61
   2   0  20   14.46    1.61
  -2   0  20   18.25    1.71
   2   0  21   41.62    3.06
   2   0  21   40.69    2.70
   2   0  21   33.39    2.70
  -2   0  21   38.83    2.67
  -2   0  21   38.72    2.74
   2   0  21   39.18    2.79
  -2   0  22   -0.12    0.47
   2   0  22   -0.15    0.59
   2   0  22   -0.27    0.55
  -2   0  22   -0.11    0.50
   2   0  22   -0.22    0.55
   2   0  22   -0.12    0.64
  -2   0  23    3.77    0.82
   2   0  23    4.80    1.06
  -2   0  23    5.22    0.92
   2   0  23    3.83    0.92
   2   0  23    4.38    0.93
   2   0  23    3.80    0.90
  -2   0  23    5.38    1.11
   2   0  23    5.04    1.04
  -2   0  24   88.55    4.95
  -2   0  24   92.89    4.89
   2   0  24   79.16    4.87
   2   0  24  105.09    5.42
   2   0  24   83.59    4.77
   2   0  24   86.16    4.87
  -2   0  24   95.30    5.35
   2   0  24   86.19    4.87
  -2   0  25    1.41    0.60
  -2   0  25    1.60    0.60
   2   0  25    2.59    0.87
   2   0  25    2.41    0.77
   2   0  25    0.89    0.56
  -2   0  25    1.46    0.73
   2   0  25    0.89    0.63
  -2   0  26    4.84    0.97
   2   0  26    3.92    0.80
  -2   0  26    4.24    0.83
   2   0  26    4.73    0.90
  -2   0  26    2.68    0.66
   2   0  26    3.74    0.92
   2   0  27    2.00    0.59
  -2   0  27    1.08    0.58
  -2   0  27    0.68    0.39
   2   0  27    0.44    0.50
   2   0  27    1.98    0.65
  -2   0  27    0.88    0.43
  -2   0  28    2.87    0.68
  -2   0  28    1.66    0.45
   2   0  28    2.51    0.62
   2   0  28    1.43    0.51
  -2   0  29    1.25    0.47
  -2   0  29    1.64    0.40
   2   0  29    1.65    0.50
  -2   1  29    0.64    0.39
   2  -1  29    0.37    0.38
  -2   1  28    8.53    1.08
   2  -1  28    8.79    1.07
   2  -1  28    7.05    0.91
  -2   1  27    1.40    0.59
   2  -1  27    0.61    0.56
  -2   1  27    0.49    0.35
   2  -1  27    0.76    0.50
  -2   1  27    1.40    0.48
  -2   1  26    4.54    0.81
   2  -1  26    3.70    0.79
  -2   1  26    4.51    0.96
  -2   1  26    3.61    0.77
   2  -1  26    2.72    0.76
  -2   1  26    4.15    0.74
   2  -1  26    3.81    0.91
   2  -1  26    3.66    0.79
  -2   1  25    6.40    1.05
  -2   1  25    8.85    1.34
   2  -1  25    6.34    1.01
  -2   1  25    7.52    1.10
   2  -1  25    6.57    1.05
   2  -1  25    5.88    1.00
  -2   1  25    6.79    0.99
   2  -1  25    6.86    1.18
   2  -1  25    7.02    1.06
   2  -1  25    6.26    1.04
  -2   1  24   16.97    1.65
  -2   1  24   17.12    1.70
   2  -1  24   17.38    1.67
   2  -1  24   13.43    1.60
   2  -1  24   14.51    1.61
   2  -1  24   14.17    1.70
   2  -1  24   16.45    1.60
  -2   1  24   15.55    1.52
   2  -1  24   15.40    1.61
  -2   1  23   24.49    2.07
  -2   1  23   25.78    2.16
  -2   1  23   19.00    1.96
   2  -1  23   24.28    2.05
  -2   1  23   24.08    1.97
   2  -1  23   26.49    2.34
   2  -1  23   26.62    2.09
   2  -1  23   24.26    2.14
   2  -1  23   21.02    2.03
   2  -1  23   22.46    2.02
   2  -1  23   23.18    1.94
  -2   1  22    1.95    0.67
  -2   1  22    2.36    0.76
   2  -1  22    3.21    0.85
   2  -1  22    2.56    0.77
   2  -1  22    2.86    0.73
   2  -1  22    2.70    0.77
   2  -1  22    0.82    0.53
   2  -1  22    2.45    0.76
  -2   1  22    1.97    0.62
   2  -1  22    3.14    0.93
  -2   1  22    2.45    0.76
  -2   1  21   58.63    3.77
  -2   1  21   57.50    3.59
   2  -1  21   58.84    3.60
  -2   1  21   59.53    3.52
   2  -1  21   61.93    3.94
   2  -1  21   60.11    3.56
   2  -1  21   54.40    3.66
   2  -1  21   59.20    3.78
   2  -1  21   56.10    3.59
   2  -1  21   55.84    3.45
  -2   1  20   14.60    1.61
  -2   1  20   15.50    1.76
  -2   1  20   14.14    1.51
   2  -1  20   13.31    1.47
  -2   1  20   13.60    1.40
   2  -1  20   16.88    1.78
   2  -1  20   11.49    1.45
   2  -1  20   13.48    1.43
   2  -1  20   11.27    1.48
   2  -1  20   12.43    1.37
   2  -1  20   15.57    1.56
  -2   1  19   37.51    2.83
  -2   1  19   40.43    3.08
  -2   1  19   45.49    2.88
  -2   1  19   39.51    2.83
   2  -1  19   42.02    2.81
  -2   1  19   43.05    2.73
   2  -1  19   47.22    3.14
   2  -1  19   37.55    2.84
   2  -1  19   44.71    2.78
   2  -1  19   37.88    2.85
   2  -1  19   42.42    3.28
   2  -1  19   43.29    2.74
   2  -1  19   38.66    2.75
  -2   1  18   13.19    1.45
  -2   1  18   12.34    1.33
  -2   1  18   13.65    1.59
  -2   1  18   11.92    1.36
   2  -1  18   13.57    1.40
  -2  -1 -18    7.16    1.83
  -2   1  18   10.78    1.20
   2  -1  18   12.31    1.28
   2  -1  18    9.57    1.36
   2  -1  18   11.74    1.39
   2  -1  18   10.99    1.35
   2  -1  18   12.96    1.32
   2  -1  18   14.11    1.70
   2  -1  18   12.11    1.34
  -2   1  17  131.05    6.62
  -2   1  17  139.92    6.53
  -2   1  17  145.44    6.96
  -2   1  17  118.45    6.42
   2  -1  17  135.52    6.48
   2  -1  17  117.61    6.48
   2  -1  17  130.82    6.33
   2  -1  17  135.85    6.75
  -2   1  17  145.67    6.44
   2  -1  17  120.98    6.55
   2  -1  17  145.73    7.14
   2  -1  17  140.82    6.41
   2  -1  17  132.57    6.44
  -2   1  16   15.71    1.45
  -2   1  16   15.80    1.54
  -2   1  16   17.58    1.52
  -2   1  16   20.48    1.83
  -2   1  16   14.75    1.43
   2  -1  16   15.61    1.45
  -2  -1 -16   10.22    1.88
  -2   1  16   16.27    1.42
   2  -1  16   18.05    1.45
   2  -1  16   13.50    1.44
   2  -1  16   16.57    1.62
   2  -1  16   16.27    1.56
   2  -1  16   17.02    1.76
   2  -1  16   18.37    1.48
   2  -1  16   17.36    1.50
  -2   1  15   39.74    2.54
  -2   1  15   51.32    3.07
  -2   1  15   46.64    2.70
  -2   1  15   41.54    2.68
  -2   1  15   36.87    2.51
   2  -1  15   43.72    2.61
   2  -1  15   39.95    2.68
  -2   1  15   47.03    2.62
   2  -1  15   43.55    2.50
   2  -1  15   33.74    2.52
   2  -1  15   47.06    3.02
   2  -1  14   31.67    2.28
  -2   1  14   30.20    2.22
   2  -1  14   29.81    2.23
   2  -1  13  203.88    9.16
  -2   1  13  207.32    9.22
   2  -1  13  203.96    9.15
  -2  -1 -12    4.31    0.90
   2  -1  12    6.09    0.87
   2  -1  12    5.87    0.89
  -2   1  12    6.48    1.00
   2  -1  12    7.58    0.96
   2  -1  11  177.25    8.18
  -2   1  11  192.61    8.53
  -2   1  11  183.21    8.21
   2  -1  11  180.23    8.28
   2  -1  11  192.49    8.25
  -2  -1 -10    0.86    0.45
   2  -1  10    2.42    0.59
  -2   1  10    1.64    0.70
  -2   1  10    1.51    0.51
  -2   1  10    1.91    0.48
   2  -1  10    2.01    0.51
   2  -1  10    1.17    0.45
   2  -1   9  220.85    9.75
   2  -1   9  237.26    9.90
  -2   1   9  214.44   10.18
  -2   1   9  225.70   10.22
  -2   1   9  223.89    9.71
   2  -1   9  228.68    9.73
  -2  -1  -8   34.63    2.50
   2  -1   8   42.00    2.45
   2  -1   8   43.28    2.54
  -2   1   8   41.31    2.93
  -2   1   8   44.49    2.46
  -2   1   8   44.54    2.89
  -2  -1  -7  209.29   10.45
   2  -1   7  242.67   10.35
   2  -1   7  232.50   10.22
  -2   1   7  239.95   10.65
  -2   1   7  245.18   10.97
   2  -1   7  249.28   10.44
  -2   1   7  243.24   10.32
  -2   1   7  231.12   11.18
  -2  -1  -6    0.99    0.42
   2  -1   6    0.87    0.33
   2  -1   6    1.70    0.37
  -2  -1  -6    1.59    0.38
  -2   1   6    1.05    0.36
  -2   1   6    0.46    0.42
   2  -1   6    0.81    0.33
  -2   1   6    0.59    0.54
  -2   1   6    1.03    0.33
  -2   1   5  184.50    9.39
  -2   1   5  201.28    8.70
   2  -1   5  200.27    8.78
  -2   1   5  207.74    8.75
  -2   1   5  189.89    9.16
   2  -1   5  200.34    8.58
  -2  -1  -5  195.37    8.94
   2  -1   4   52.12    2.67
   2   1  -4   49.93    2.61
  -2   1   4   46.79    2.56
  -2   1   4   42.72    3.03
  -2   1   4   50.02    2.64
   2  -1   4   51.10    2.52
  -2   1   4   45.45    2.98
  -2  -1  -4   48.58    2.83
   2   1  -3  824.66   32.84
  -2   1   3  797.23   32.76
   2  -1   3  793.82   32.82
  -2   1   3  847.50   32.90
   2  -1   3  790.07   32.68
  -2  -1  -3  803.01   33.13
  -2   1   3  741.64   33.36
   2  -1   2   75.74    3.52
   2   1  -2   74.37    3.54
  -2   1   2   67.07    3.41
  -2   1   2   77.92    3.62
   2  -1   2   68.61    3.40
   2  -1   2   69.23    3.39
  -2   1   2   71.36    4.00
  -2  -1  -2   73.18    3.82
   2   1  -1   88.36    3.95
  -2   1   1   79.88    3.79
   2  -1   1   80.95    3.84
  -2   1   1   84.91    4.00
   2  -1   1   77.15    3.80
  -2   1   1   80.65    4.37
   2   1   0   52.68    2.69
   2  -1   0   52.41    2.59
  -2   1   0   56.56    2.79
   2  -1   0   47.64    2.60
  -2   1   0   50.27    3.02
   2   1   1   85.17    4.00
   2  -1  -1   79.89    3.82
  -2   1  -1   92.62    4.13
  -2   1  -1   79.44    4.23
  -2  -1   1   83.52    4.39
   2   1   2   74.31    3.52
   2  -1  -2   68.66    3.30
  -2   1  -2   75.25    3.60
  -2  -1   2   69.15    3.99
   2   1   3  761.64   31.31
   2   1   3  738.10   31.38
  -2   1  -3  799.96   31.53
  -2  -1   3  790.85   32.23
   2   1   4   58.04    2.78
   2   1   4   51.76    2.78
  -2  -1   4   53.58    3.94
  -2   1  -4   54.86    2.88
  -2  -1   4   55.44    3.45
  -2   1  -4   51.91    2.95
   2   1   5  199.94    8.49
   2   1   5  188.05    8.45
  -2  -1   5  195.66    9.53
  -2   1  -5  197.89    8.58
  -2  -1   5  202.10    9.27
  -2   1  -5  187.78    8.65
   2   1   6    2.19    0.45
   2   1   6    1.99    0.41
  -2  -1   6    1.19    0.88
  -2  -1   6    1.19    0.75
   2   1   6    1.16    0.33
  -2  -1   6    1.51    0.69
  -2   1  -6    1.41    0.37
  -2  -1   6    1.41    0.40
  -2   1  -6    1.05    0.37
  -2  -1   6    1.55    0.68
  -2   1  -7  236.19   11.08
   2   1   7  241.87   10.89
  -2  -1   7  264.49   12.19
  -2  -1   7  246.70   11.74
   2   1   7  278.82   11.20
   2   1   7  261.12   11.04
   2   1   7  266.33   11.10
  -2   1  -8   36.89    2.41
   2   1   8   41.28    2.39
   2   1   8   41.35    2.46
  -2  -1   8   44.84    3.10
  -2  -1   8   42.38    2.87
   2   1   8   42.87    2.50
   2   1   9  216.94    9.64
   2   1   9  217.36    9.78
  -2  -1   9  217.63   10.31
   2   1   9  224.45    9.80
  -2  -1   9  228.55   10.23
  -2  -1   9  211.13    9.60
   2   1  10    3.29    0.60
   2   1  10    2.01    0.54
  -2  -1  10    2.42    0.73
   2   1  10    2.05    0.53
  -2  -1  10    3.26    0.56
  -2  -1  10    1.77    0.64
   2   1  11  202.13    9.29
   2   1  11  207.92    9.57
  -2  -1  11  214.43    9.83
   2   1  11  206.89    9.44
   2   1  12    4.81    0.78
   2   1  12    5.71    0.93
  -2  -1  12    6.41    0.99
   2   1  13  198.34    9.51
   2   1  13  209.70    9.91
  -2  -1  13  222.75    9.95
   2   1  14   34.45    2.43
   2   1  14   33.98    2.65
  -2  -1  14   37.44    2.68
   2   1  15   39.35    2.93
   2   1  15   30.83    2.39
   2   1  15   37.48    2.36
  -2  -1  15   36.81    2.50
   2   1  15   34.90    2.34
   2   1  15   43.10    2.38
  -2  -1  15   40.61    2.44
   2   1  15   33.16    2.27
   2   1  15   31.76    2.36
  -2  -1  15   39.97    2.47
  -2  -1  15   38.73    2.80
   2   1  16   18.26    1.94
   2   1  16   18.18    1.66
   2   1  16   16.45    1.49
  -2  -1  16   15.72    1.56
   2   1  16   16.99    1.52
  -2  -1  16   19.45    1.57
   2   1  16   15.02    1.49
   2   1  16   15.40    1.43
   2   1  16   17.61    1.44
  -2  -1  16   18.86    1.57
  -2  -1  16   19.19    1.91
   2   1  17  113.58    6.33
   2   1  17  131.43    6.23
   2   1  17  124.36    6.24
   2   1  17  119.10    6.13
  -2  -1  17  135.70    6.24
   2   1  17  135.15    6.14
   2   1  17  107.12    6.16
  -2  -1  17  127.86    6.80
  -2  -1  17  135.53    6.32
   2   1  18   11.25    1.36
   2   1  18   10.49    1.26
   2   1  18   11.30    1.33
  -2  -1  18   11.18    1.24
   2   1  18   10.72    1.23
   2   1  18    9.01    1.20
   2   1  18   11.99    1.25
  -2  -1  18   13.01    1.62
  -2  -1  18   10.28    1.24
   2   1  19   36.89    2.85
   2   1  19   43.40    2.79
   2   1  19   38.62    2.77
   2   1  19   44.24    2.73
  -2  -1  19   43.76    2.76
   2   1  19   32.44    2.66
  -2  -1  19   42.22    3.26
  -2  -1  19   43.95    2.84
   2   1  20   10.50    1.45
  -2  -1  20   11.33    1.62
   2   1  20   14.40    1.49
   2   1  20   13.44    1.52
  -2  -1  20   14.13    1.69
  -2  -1  20   13.40    1.38
   2   1  20    9.31    1.33
   2   1  20   10.78    1.29
  -2  -1  20   11.79    1.35
   2   1  21   56.92    3.79
   2   1  21   60.55    3.66
  -2  -1  21   60.62    4.02
   2   1  21   56.88    3.69
   2   1  21   60.47    3.59
   2   1  21   53.27    3.65
  -2  -1  21   61.11    3.66
  -2  -1  21   70.25    3.88
  -2  -1  22    2.76    0.78
   2   1  22    2.79    0.79
   2   1  22    3.12    0.82
   2   1  22    5.27    1.03
  -2  -1  22    3.34    1.03
   2   1  22    2.19    0.74
  -2  -1  22    3.13    0.76
   2   1  22    2.74    0.80
   2   1  23   21.66    2.08
   2   1  23   23.95    2.02
   2   1  23   20.90    1.97
   2   1  23   25.51    2.33
   2   1  23   22.68    1.97
  -2  -1  23   26.94    2.10
  -2  -1  23   25.76    2.13
   2   1  23   25.44    2.17
  -2  -1  23   25.34    2.35
   2   1  24   16.51    1.61
  -2  -1  24   14.19    1.76
   2   1  24   15.79    1.66
  -2  -1  24   17.63    1.71
  -2  -1  24   14.10    1.52
   2   1  24   16.25    1.58
   2   1  24   16.69    1.82
  -2  -1  25    7.94    1.26
   2   1  25    6.29    1.08
  -2  -1  25    7.23    1.08
  -2  -1  25    8.85    1.15
   2   1  25    8.14    1.27
   2   1  25    8.63    1.16
   2   1  26    4.11    0.87
  -2  -1  26    4.12    0.92
  -2  -1  26    4.27    0.83
   2   1  26    2.57    0.71
  -2  -1  26    4.89    0.85
   2   1  26    4.93    0.96
  -2  -1  27    1.06    0.61
  -2  -1  27    0.28    0.36
   2   1  27    1.00    0.47
  -2  -1  27    0.36    0.34
   2   1  27    0.97    0.55
  -2  -1  28    7.88    0.92
  -2  -1  28    7.17    1.02
  -2  -1  29    0.44    0.32
   2   1  29    0.66    0.41
  -2  -1  29    0.08    0.35
   2  -2  29    2.80    0.55
  -2   2  29    2.83    0.54
  -2   2  29    2.33    0.45
   2  -2  28    6.76    0.93
   2  -2  28    6.18    0.81
  -2   2  28    6.36    0.91
  -2   2  28    7.20    0.88
  -2   2  27   -0.09    0.30
  -2   2  27    0.33    0.43
  -2   2  27    0.93    0.44
   2  -2  27    0.58    0.44
   2  -2  27    0.21    0.47
   2  -2  27   -0.09    0.40
  -2   2  26    3.12    0.68
  -2   2  26    3.66    0.86
   2  -2  26    3.01    0.74
   2  -2  26    4.13    0.87
   2  -2  26    4.00    0.79
   2  -2  26    4.37    0.81
  -2   2  26    4.62    0.85
  -2   2  25    4.20    0.85
  -2   2  25    5.11    0.97
   2  -2  25    7.14    1.06
   2  -2  25    4.97    0.95
   2  -2  25    6.63    1.13
   2  -2  25    5.67    0.98
  -2   2  24   28.80    2.28
  -2   2  24   36.59    2.58
  -2   2  24   32.78    2.45
   2  -2  24   26.47    2.27
   2  -2  24   29.20    2.47
   2  -2  24   29.95    2.42
   2  -2  24   31.99    2.31
   2  -2  24   28.68    2.20
   2  -2  24   29.94    2.35
  -2   2  23   15.01    1.55
  -2   2  23   13.84    1.58
  -2   2  23   12.38    1.53
   2  -2  23   13.66    1.48
   2  -2  23   16.07    1.79
   2  -2  23   17.21    1.62
   2  -2  23   12.51    1.52
   2  -2  23   13.13    1.58
   2  -2  23   12.48    1.42
   2  -2  23   13.84    1.52
  -2   2  22    5.36    0.93
  -2   2  22    4.46    0.97
   2  -2  22    5.05    0.97
   2  -2  22    4.83    0.98
   2  -2  22    5.59    1.00
   2  -2  22    6.09    1.03
   2  -2  22    3.10    0.85
   2  -2  22    5.33    1.01
   2  -2  22    7.36    1.26
  -2   2  22    4.53    0.97
  -2   2  21   -0.28    0.54
  -2   2  21    0.35    0.37
  -2   2  21    0.26    0.49
   2  -2  21    0.22    0.51
   2  -2  21    0.57    0.54
   2  -2  21    0.67    0.54
   2  -2  21    0.59    0.60
   2  -2  21    0.48    0.57
   2  -2  21    0.11    0.52
   2  -2  21    0.11    0.51
  -2   2  20   87.57    5.02
  -2   2  20   97.43    4.94
   2  -2  20   89.21    4.80
  -2   2  20   80.82    4.86
   2  -2  20   92.40    4.81
   2  -2  20   92.83    5.18
   2  -2  20   72.64    4.76
   2  -2  20   89.08    5.10
   2  -2  20   86.62    4.72
   2  -2  20   92.65    4.91
  -2   2  19   19.60    1.85
  -2   2  19   19.74    2.01
  -2   2  19   17.07    1.62
  -2   2  19   13.56    1.55
   2  -2  19   19.58    1.71
   2  -2  19   19.58    1.82
   2  -2  19   19.26    1.91
   2  -2  19   18.61    1.83
   2  -2  19   16.17    1.55
   2  -2  19   17.88    2.03
   2  -2  19   17.13    1.59
   2  -2  19   15.95    1.62
  -2   2  18   14.88    1.44
  -2   2  18   13.31    1.54
  -2   2  18   18.19    1.84
  -2   2  18   16.32    1.51
  -2   2  18   10.84    1.35
   2  -2  18   16.14    1.52
  -2  -2 -18   11.06    2.26
   2  -2  18   13.23    1.55
   2  -2  18   13.87    1.51
   2  -2  18   14.03    1.61
   2  -2  18   16.50    1.48
   2  -2  18   13.27    1.39
   2  -2  18   16.49    1.88
   2  -2  18   14.26    1.47
  -2   2  17   56.29    3.44
  -2   2  17   62.57    3.71
  -2   2  17   65.99    3.58
  -2   2  17   65.30    3.96
  -2   2  17   53.78    3.45
   2  -2  17   66.40    3.59
  -2  -2 -17   40.43    4.34
   2  -2  17   50.05    3.48
   2  -2  17   56.67    3.68
   2  -2  17   57.00    3.65
   2  -2  17   64.53    3.46
   2  -2  17   64.03    4.06
   2  -2  17   61.94    3.45
   2  -2  17   63.10    3.57
  -2   2  16    8.86    1.11
  -2   2  16    9.99    1.23
  -2   2  16   11.40    1.38
  -2   2  16   12.38    1.23
  -2  -2 -16    6.31    1.45
   2  -2  16    9.23    1.12
   2  -2  16   11.01    1.12
   2  -2  16    8.26    1.11
   2  -2  16    8.47    1.21
   2  -2  16    8.28    1.15
   2  -2  16    9.47    1.33
   2  -2  16    9.95    1.19
  -2   2  15   97.51    5.04
  -2   2  15   97.25    5.14
   2  -2  15  101.73    5.02
  -2   2  15  108.15    5.50
  -2   2  15  107.25    5.11
   2  -2  15  105.53    4.95
   2  -2  15   91.84    5.05
   2  -2  15   99.00    5.23
   2  -2  15   87.55    5.06
   2  -2  15  103.67    5.53
   2  -2  15  103.35    5.06
   2  -2  14    6.26    0.85
   2  -2  14    6.25    1.00
   2  -2  14    5.93    0.81
  -2  -2 -14    5.45    1.17
   2  -2  14    5.11    0.89
   2  -2  14    5.64    0.88
   2  -2  14    6.24    0.80
   2  -2  14    5.11    0.81
  -2   2  14    4.12    0.71
   2  -2  13   10.62    1.20
   2  -2  13    9.33    1.17
  -2   2  13    9.91    1.14
   2  -2  13    7.45    1.12
   2  -2  13   11.08    1.27
  -2  -2 -12    0.15    0.39
   2  -2  12    0.39    0.37
   2  -2  12    1.65    0.55
  -2   2  12    0.58    0.37
   2  -2  12    0.58    0.44
   2  -2  12    1.45    0.50
   2  -2  11   87.06    4.42
   2  -2  11   80.90    4.44
  -2   2  11   89.04    4.51
   2  -2  11   82.03    4.55
   2  -2  11   91.02    4.53
   2  -2  10   11.66    1.14
   2  -2  10   12.59    1.22
  -2   2  10   12.32    1.23
   2  -2  10   10.97    1.22
   2  -2   9   29.20    2.02
  -2   2   9   27.46    2.00
  -2  -2  -9   23.98    2.03
   2  -2   9   31.10    1.96
  -2   2   9   27.12    2.25
   2  -2   9   26.24    1.96
   2  -2   8   75.23    3.96
  -2   2   8   71.80    3.96
  -2  -2  -8   68.86    4.07
   2  -2   8   77.24    3.87
  -2   2   8   75.83    4.40
   2  -2   8   78.85    4.01
   2  -2   7  466.36   19.56
  -2   2   7  490.11   19.97
  -2  -2  -7  411.82   19.66
   2  -2   7  476.97   19.43
  -2   2   7  462.29   20.20
   2  -2   7  470.74   19.53
  -2   2   6  184.80    8.64
   2  -2   6  183.28    8.23
   2  -2   6  185.94    8.08
  -2  -2  -6  174.23    8.41
   2  -2   6  185.45    8.12
  -2   2   6  192.36    8.22
  -2  -2  -6  179.26    8.14
  -2   2   6  175.30    8.95
   2  -2   6  178.46    8.16
   2  -2   6  181.14    8.12
   2  -2   5   61.48    3.28
  -2   2   5   58.30    3.64
   2   2  -5   64.71    3.25
   2  -2   5   63.40    3.21
  -2   2   5   65.15    3.25
  -2  -2  -5   64.03    3.52
   2  -2   5   58.14    3.15
  -2   2   5   64.31    3.31
  -2  -2  -5   64.22    3.29
  -2   2   5   60.35    4.07
   2  -2   5   59.33    3.20
   2  -2   5   62.01    3.23
   2  -2   4   34.37    2.05
  -2   2   4   35.47    2.55
   2   2  -4   37.56    2.12
  -2   2   4   37.05    2.07
   2  -2   4   33.81    2.08
  -2  -2  -4   32.86    2.06
  -2   2   4   35.64    2.14
   2  -2   4   35.29    2.02
   2  -2   4   31.91    2.02
  -2  -2  -4   34.84    2.30
   2  -2   3  127.07    5.85
  -2   2   3  113.21    6.38
   2   2  -3  137.81    5.92
  -2   2   3  129.97    5.80
   2  -2   3  126.05    5.84
   2  -2   3  122.04    5.84
  -2  -2  -3  130.81    5.92
   2  -2   3  127.28    5.71
   2  -2   3  126.79    5.85
  -2  -2  -3  128.17    6.17
  -2   2   2  226.08   10.43
  -2  -2  -2  240.24   10.49
   2   2  -2  233.17   10.19
   2  -2   2  234.33   10.14
   2   2  -2  246.85   10.18
  -2   2   2  236.55   10.04
   2  -2   2  233.72   10.08
   2  -2   2  223.30   10.11
  -2  -2  -2  231.14   10.17
   2   2  -1  168.66    7.58
  -2   2   1  160.17    7.83
   2  -2   1  169.08    7.52
  -2   2   1  170.94    7.37
   2  -2   1  172.53    7.43
   2  -2   1  164.32    7.53
  -2  -2  -1  171.66    7.58
  -2   2   0   87.31    4.54
   2   2   0   81.20    4.21
  -2   2   0   89.96    4.04
   2  -2   0   87.18    4.08
   2  -2   0   91.92    4.25
   2  -2   0   83.41    4.25
  -2  -2   0   86.47    4.25
   2   2   1  184.36    7.97
  -2  -2   1  165.17    8.19
   2  -2  -1  179.99    7.89
   2  -2  -1  181.78    7.71
  -2   2  -1  173.31    7.64
  -2  -2   1  182.81    7.96
  -2  -2   2  230.72   10.40
   2   2   2  217.57    9.84
   2  -2  -2  232.49    9.85
  -2  -2   2  227.10    9.86
  -2  -2   3  149.40    7.27
   2  -2  -3  145.83    6.58
  -2  -2   3  148.60    7.08
  -2  -2   3  127.17    8.28
  -2  -2   3  146.04    6.61
  -2  -2   4   38.68    2.74
  -2   2  -4   30.86    2.18
  -2  -2   4   39.71    2.21
  -2  -2   4   40.77    3.49
   2  -2  -4   36.85    2.15
  -2  -2   4   38.08    2.39
  -2  -2   5   54.30    3.56
   2   2   5   55.27    3.04
  -2   2  -5   52.71    3.11
  -2  -2   5   59.79    3.03
   2  -2  -5   62.20    3.05
  -2  -2   5   54.00    3.99
  -2  -2   5   56.55    3.11
   2  -2  -6  210.60    8.96
  -2  -2   6  198.01    9.78
  -2  -2   6  217.51   10.17
  -2  -2   6  197.87    9.85
  -2  -2   6  198.66    9.56
  -2   2  -6  189.31    9.08
  -2  -2   6  215.61    8.97
   2   2   6  203.15    9.03
   2   2   6  199.44    8.86
  -2  -2   6  197.01    9.60
   2   2   7  443.04   18.60
   2   2   7  458.32   18.82
  -2  -2   7  429.60   19.06
  -2  -2   7  455.04   19.68
  -2  -2   7  437.66   19.42
   2   2   8   85.49    4.20
   2   2   8   87.16    4.43
  -2  -2   8   83.63    4.90
  -2  -2   8   85.49    4.76
   2   2   9   26.21    1.78
   2   2   9   28.43    2.01
   2   2   9   29.16    2.01
  -2  -2   9   28.08    2.29
   2   2  10   13.05    1.17
   2   2  10   12.75    1.31
  -2  -2  10   12.04    1.45
   2   2  10   12.85    1.26
   2   2  11   85.73    4.40
   2   2  11   87.65    4.74
  -2  -2  11   87.70    4.86
   2   2  12    0.24    0.40
  -2  -2  12    0.24    0.46
   2   2  13    8.61    1.20
  -2  -2  13   11.21    1.34
   2   2  14    8.26    1.08
   2   2  14   12.20    1.45
   2   2  14    8.29    0.98
   2   2  14    9.37    1.00
   2   2  14    7.94    0.97
  -2  -2  14    8.77    1.16
  -2  -2  14   10.33    1.07
   2   2  14    8.29    0.97
  -2  -2  14    9.20    1.26
   2   2  15  107.08    5.88
  -2  -2  15   96.23    5.07
   2   2  15   93.87    5.33
   2   2  15  110.96    5.24
   2   2  15  106.08    5.10
   2   2  15   95.37    5.14
  -2  -2  15   94.71    5.46
  -2  -2  15  117.02    5.28
   2   2  15   96.08    5.11
  -2  -2  15  108.94    5.21
  -2  -2  15  105.29    5.73
   2   2  16   13.04    1.68
  -2  -2  16   11.08    1.20
   2   2  16   10.66    1.33
   2   2  16   15.43    1.41
   2   2  16   12.04    1.24
   2   2  16   12.31    1.33
  -2  -2  16   12.25    1.49
  -2  -2  16   11.84    1.24
   2   2  16   15.15    1.38
  -2  -2  16   12.79    1.29
  -2  -2  16   13.44    1.61
   2   2  17   62.15    4.39
   2   2  17   61.52    3.96
   2   2  17   66.09    3.68
   2   2  17   71.82    3.87
   2   2  17   62.81    3.80
  -2  -2  17   63.74    4.09
  -2  -2  17   69.69    3.82
  -2  -2  17   69.06    3.78
   2   2  17   61.45    3.72
  -2  -2  17   68.18    4.35
  -2  -2  17   69.96    3.82
   2   2  18   16.39    2.00
   2   2  18   13.61    1.62
   2   2  18   17.70    1.66
   2   2  18   16.56    1.68
  -2  -2  18   17.15    1.87
  -2  -2  18   16.23    1.55
  -2  -2  18   22.75    1.75
   2   2  18   13.57    1.48
  -2  -2  18   18.81    2.03
  -2  -2  18   17.45    1.61
   2   2  19   15.38    1.72
   2   2  19   20.77    1.80
   2   2  19   15.87    1.70
  -2  -2  19   16.78    1.89
  -2  -2  19   18.01    1.65
  -2  -2  19   15.78    1.57
   2   2  19   17.63    1.66
  -2  -2  19   14.69    1.89
  -2  -2  19   15.27    1.55
   2   2  20   82.70    5.08
   2   2  20   96.58    5.01
   2   2  20   84.82    4.96
  -2  -2  20   90.47    5.30
   2   2  20   87.22    4.86
  -2  -2  20   82.37    4.75
  -2  -2  20   96.01    4.92
  -2  -2  20   89.74    4.90
   2   2  21    0.15    0.45
   2   2  21   -0.12    0.61
  -2  -2  21    1.12    0.70
   2   2  21    0.39    0.67
  -2  -2  21    0.23    0.42
  -2  -2  21    0.22    0.39
  -2  -2  21    0.37    0.39
   2   2  22    4.27    0.96
   2   2  22    5.33    1.05
  -2  -2  22    5.26    1.13
   2   2  22    6.53    1.15
  -2  -2  22    6.23    1.01
  -2  -2  22    5.07    0.94
  -2  -2  22    5.08    0.95
   2   2  23   15.11    1.71
   2   2  23   16.37    1.65
   2   2  23   14.87    1.68
  -2  -2  23   15.32    1.85
  -2  -2  23   16.78    1.64
  -2  -2  23   14.10    1.58
   2   2  24   36.27    2.76
   2   2  24   37.85    2.65
  -2  -2  24   39.67    2.68
  -2  -2  24   37.80    2.67
  -2  -2  24   35.73    2.87
   2   2  24   34.84    2.67
   2   2  25    4.04    0.85
   2   2  25    6.86    1.19
  -2  -2  25    6.62    0.99
  -2  -2  25    5.73    0.93
   2   2  25    5.53    1.03
  -2  -2  25    4.50    1.01
   2   2  26    4.29    0.84
   2   2  26    4.73    0.94
  -2  -2  26    4.27    0.79
  -2  -2  26    3.47    0.72
  -2  -2  26    4.10    0.91
  -2  -2  27    0.45    0.46
   2   2  27    0.58    0.45
  -2  -2  27    0.35    0.40
   2   2  27    0.82    0.55
   2   2  28    8.04    0.98
  -2  -2  28    7.43    0.89
  -2  -2  28    7.53    1.01
  -2  -2  29    3.51    0.56
   2   2  29    3.70    0.60
  -2  -2  29    3.25    0.60
  -2   3  28    0.80    0.32
   2  -3  28    1.47    0.45
  -2   3  28    1.32    0.44
  -2   3  27   16.95    1.49
   2  -3  27   16.03    1.35
   2  -3  27   17.55    1.57
   2  -3  27   16.36    1.45
   2  -3  27   18.12    1.49
  -2   3  27   18.16    1.58
  -2   3  26    6.56    1.01
   2  -3  26    8.48    1.08
   2  -3  26    8.42    1.02
   2  -3  26    8.25    1.14
   2  -3  26    7.80    1.05
  -2   3  25    6.92    1.04
   2  -3  25    4.89    0.89
   2  -3  25    5.66    1.04
   2  -3  25    4.37    0.88
   2  -3  25    5.40    0.94
  -2   3  25    5.50    0.94
  -2   3  24    2.14    0.70
   2  -3  24    0.90    0.64
   2  -3  24    0.40    0.59
   2  -3  24    2.27    0.73
   2  -3  24    1.39    0.62
   2  -3  24    1.45    0.63
  -2   3  24    1.22    0.62
  -2   3  23    3.84    0.89
  -2   3  23    4.20    0.90
   2  -3  23    4.84    1.02
   2  -3  23    4.05    0.86
   2  -3  23    3.94    1.02
   2  -3  23    3.14    0.81
   2  -3  23    3.66    0.84
   2  -3  23    4.11    0.87
  -2   3  22    3.14    0.82
  -2   3  22    2.33    0.73
  -2   3  22    1.93    0.66
   2  -3  22    3.07    0.81
   2  -3  22    2.03    0.72
   2  -3  22    2.17    0.78
   2  -3  22    1.79    0.72
   2  -3  22    2.48    0.71
   2  -3  22    1.82    0.69
  -2   3  21   59.25    3.70
  -2   3  21   48.94    3.39
   2  -3  21   51.25    3.29
   2  -3  21   58.29    3.50
   2  -3  21   53.72    3.64
   2  -3  21   54.92    3.33
   2  -3  21   49.07    3.39
   2  -3  21   49.95    3.53
  -2   3  21   58.72    3.69
  -2   3  20    4.98    0.97
   2  -3  20    4.06    0.89
   2  -3  20    5.22    0.95
   2  -3  20    6.20    1.01
   2  -3  20    6.06    1.10
   2  -3  20    4.34    0.92
   2  -3  20    4.51    1.04
  -2   3  20    5.32    1.02
  -2   3  19   12.23    1.48
   2  -3  19   11.83    1.34
   2  -3  19   10.57    1.32
   2  -3  19   13.22    1.35
   2  -3  19    8.95    1.16
   2  -3  19    8.74    1.25
   2  -3  19    9.99    1.41
   2  -3  19   10.57    1.41
  -2   3  19   10.28    1.26
  -2   3  18    0.32    0.42
  -2   3  18    1.06    0.62
  -2   3  18    0.79    0.56
   2  -3  18   -0.10    0.52
  -2  -3 -18    0.34    0.59
   2  -3  18    0.66    0.57
   2  -3  18    0.36    0.49
   2  -3  18    0.14    0.61
   2  -3  18    0.10    0.51
   2  -3  18   -0.10    0.51
   2  -3  18    0.85    0.57
   2  -3  18    1.01    0.55
  -2   3  17   94.56    4.88
  -2   3  17   94.16    5.10
   2  -3  17   94.34    4.82
  -2   3  17   93.40    5.28
   2  -3  17   91.24    4.69
   2  -3  17   78.27    4.77
   2  -3  17   97.65    5.21
   2  -3  17   79.28    4.89
   2  -3  17  103.18    5.58
   2  -3  17   98.14    4.95
  -2   3  16   33.63    2.41
  -2  -3 -16   26.55    3.10
   2  -3  16   34.66    2.36
  -2   3  16   37.37    2.75
   2  -3  16   36.40    2.31
   2  -3  16   36.31    2.64
   2  -3  16   29.40    2.32
   2  -3  16   31.09    2.45
   2  -3  16   37.65    2.88
   2  -3  16   37.68    2.48
   2  -3  16   33.16    2.88
  -2   3  15    4.57    0.83
  -2  -3 -15    5.17    1.25
  -2   3  15    5.99    0.99
   2  -3  15    4.17    0.81
   2  -3  15    4.72    0.83
   2  -3  15    4.61    0.90
   2  -3  15    6.06    0.88
   2  -3  15    4.93    1.06
   2  -3  15    5.29    1.04
   2  -3  15    6.31    0.93
   2  -3  15    5.53    0.81
  -2   3  14   36.08    2.42
   2  -3  14   39.11    2.41
  -2  -3 -14   26.59    2.83
  -2   3  14   37.28    2.66
  -2   3  14   38.98    2.66
   2  -3  14   33.19    2.38
   2  -3  14   38.28    2.29
   2  -3  14   34.11    2.52
   2  -3  14   32.45    2.41
   2  -3  14   39.29    2.80
   2  -3  14   38.63    2.55
   2  -3  14   37.10    2.85
   2  -3  14   37.28    2.42
  -2   3  13   52.66    3.14
  -2   3  13   64.08    3.55
   2  -3  13   51.95    3.38
  -2   3  13   57.36    3.41
   2  -3  13   52.13    3.16
   2  -3  13   49.95    3.20
   2  -3  13   52.92    3.05
  -2  -3 -13   46.19    3.67
   2  -3  13   53.26    3.53
   2  -3  13   56.35    3.50
  -2  -3 -12    6.00    1.11
   2  -3  12    9.37    1.20
  -2   3  12   12.43    1.30
   2  -3  12    8.72    1.18
   2  -3  12   10.33    1.23
   2  -3  11    5.96    0.93
  -2   3  11    4.98    0.83
  -2  -3 -11    3.70    0.85
   2  -3  11    5.05    0.81
  -2  -3 -11    5.36    1.27
   2  -3  11    4.08    0.82
   2  -3  10    3.50    0.74
  -2   3  10    5.19    0.84
  -2  -3 -10    4.30    0.87
   2  -3  10    5.22    0.76
  -2   3  10    4.94    1.12
   2  -3  10    4.28    0.80
   2  -3   9  142.55    6.68
  -2   3   9  145.94    6.70
   2  -3   9  138.55    6.41
  -2   3   9  144.27    7.35
   2  -3   9  132.05    6.61
   2  -3   8   35.14    2.27
  -2   3   8   36.98    2.33
  -2  -3  -8   26.59    2.23
   2  -3   8   30.62    2.00
  -2   3   8   32.11    2.76
   2  -3   8   29.89    2.14
   2  -3   7  966.45   38.51
  -2   3   7  945.70   38.54
  -2  -3  -7  852.74   38.62
   2  -3   7  929.30   38.19
  -2   3   7  915.53   39.59
   2  -3   7  942.59   38.42
   2  -3   7  959.29   38.45
   2  -3   6   25.13    1.85
  -2   3   6   26.86    1.91
   2   3  -6   28.91    1.97
  -2  -3  -6   24.39    1.99
   2  -3   6   24.14    1.64
  -2   3   6   25.52    2.62
  -2  -3  -6   27.09    1.86
   2  -3   6   27.10    1.81
   2  -3   6   25.86    1.85
   2  -3   5   40.95    2.50
  -2   3   5   44.87    2.70
   2   3  -5   45.76    2.56
   2  -3   5   41.29    2.45
  -2  -3  -5   42.17    2.53
   2  -3   5   39.20    2.39
   2  -3   5   38.44    2.49
  -2  -3  -5   40.24    2.70
   2   3  -5   45.30    2.65
   2  -3   4   77.86    3.87
   2  -3   4   73.81    3.87
  -2   3   4   80.18    4.13
  -2  -3  -4   73.63    3.91
   2  -3   4   71.32    3.91
  -2  -3  -4   71.15    4.11
   2   3  -4   81.01    4.06
   2  -3   3  181.08    8.23
   2  -3   3  185.74    8.27
  -2  -3  -3  185.34    8.34
   2  -3   3  177.22    8.35
   2  -3   3  177.38    8.35
   2   3  -3  196.78    8.47
  -2  -3  -3  188.49    8.65
   2   3  -2  192.12    8.45
  -2  -3  -2  183.68    8.62
   2  -3   2  188.96    8.24
   2  -3   2  181.93    8.26
  -2  -3  -2  181.84    8.36
   2  -3   2  180.33    8.39
   2   3  -1   96.92    4.69
   2  -3   1   94.89    4.57
   2  -3   1   92.03    4.46
   2  -3   1   91.58    4.68
  -2  -3  -1   88.68    4.60
   2   3   0   79.08    4.18
   2  -3   0   85.35    4.02
   2  -3   0   82.85    4.11
  -2  -3   0   84.61    4.20
   2  -3   0   75.64    4.20
   2   3   1  105.08    5.12
   2  -3  -1  101.19    5.02
   2  -3  -1  108.82    4.94
  -2  -3   1  102.74    5.08
   2   3   2  186.89    8.39
  -2  -3   2  180.27    8.77
   2  -3  -2  187.99    8.31
  -2  -3   2  184.08    8.36
   2   3   3  173.56    7.74
  -2  -3   3  171.87    8.29
  -2  -3   3  168.04    8.39
  -2  -3   3  153.38    9.54
   2  -3  -3  171.71    7.65
  -2  -3   3  163.59    7.66
   2   3   4   69.50    3.72
  -2  -3   4   71.07    4.27
   2  -3  -4   71.96    3.68
  -2  -3   4   69.74    4.51
  -2  -3   4   66.77    5.09
  -2  -3   4   72.37    4.20
  -2  -3   4   70.61    3.71
   2   3   5   43.31    2.63
  -2  -3   5   46.80    2.66
   2  -3  -5   46.29    2.64
  -2  -3   5   43.94    3.21
  -2  -3   5   43.70    3.62
  -2  -3   5   45.11    2.93
  -2  -3   6   25.25    1.98
  -2  -3   6   25.33    2.50
  -2  -3   6   30.00    2.40
   2   3   6   29.13    1.94
  -2  -3   6   30.99    1.95
   2   3   6   27.57    1.99
  -2  -3   6   25.98    2.47
   2   3   7  964.26   39.54
  -2  -3   7  945.01   40.14
  -2  -3   7  960.51   40.01
   2   3   8   35.01    2.36
  -2  -3   8   31.34    2.47
  -2  -3   8   34.77    2.56
   2   3   9  133.05    6.46
  -2  -3   9  122.50    6.44
  -2  -3   9  134.90    6.65
   2   3  10    6.36    0.95
  -2  -3  10    6.85    1.05
   2   3  11   11.06    1.31
  -2  -3  11   11.68    1.38
   2   3  12    9.28    1.27
  -2  -3  12   11.54    1.39
  -2  -3  13   57.84    3.60
  -2  -3  13   50.03    3.00
   2   3  13   57.21    3.67
   2   3  13   47.70    3.19
   2   3  13   59.12    3.12
   2   3  13   54.09    3.03
   2   3  13   50.39    3.06
  -2  -3  13   54.94    3.44
   2   3  13   57.85    3.15
   2   3  13   51.86    3.02
  -2  -3  14   46.63    3.12
  -2  -3  14   41.44    2.54
   2   3  14   39.55    3.01
   2   3  14   38.23    2.72
   2   3  14   40.09    2.51
   2   3  14   42.70    2.60
   2   3  14   34.63    2.48
  -2  -3  14   37.38    2.80
  -2  -3  14   44.05    2.56
   2   3  14   40.89    2.58
   2   3  14   37.87    2.46
   2   3  15    4.25    0.96
   2   3  15    3.52    0.78
  -2  -3  15    3.48    0.69
  -2  -3  15    6.95    1.13
   2   3  15    6.59    0.91
   2   3  15    6.31    0.92
  -2  -3  15    4.64    0.97
   2   3  15    5.01    0.88
  -2  -3  15    4.60    0.74
   2   3  15    4.43    0.77
   2   3  15    3.64    0.70
  -2  -3  16   38.25    2.92
  -2  -3  16   34.73    2.37
   2   3  16   29.99    2.49
   2   3  16   38.21    3.04
   2   3  16   35.62    2.37
   2   3  16   37.35    2.47
   2   3  16   32.41    2.41
  -2  -3  16   32.96    2.66
  -2  -3  16   36.49    2.36
   2   3  16   32.96    2.37
   2   3  16   30.71    2.24
   2   3  17   91.60    5.76
  -2  -3  17   92.52    5.00
   2   3  17   90.80    5.30
   2   3  17  104.84    5.19
   2   3  17   95.45    4.99
   2   3  17   88.13    5.06
  -2  -3  17   91.67    5.43
  -2  -3  17  107.74    5.22
  -2  -3  17   93.80    4.97
   2   3  17   96.50    5.10
  -2  -3  17  101.06    5.74
  -2  -3  18    0.46    0.56
   2   3  18   -0.12    0.62
   2   3  18    0.61    0.52
   2   3  18    1.25    0.65
   2   3  18    0.23    0.52
  -2  -3  18    0.89    0.53
   2   3  18    1.02    0.52
  -2  -3  18    0.52    0.50
   2   3  18    0.19    0.44
   2   3  18    1.15    0.58
  -2  -3  18    0.75    0.52
  -2  -3  18    0.18    0.48
  -2  -3  19   10.45    1.52
   2   3  19   11.29    1.46
   2   3  19   12.56    1.37
   2   3  19   12.18    1.43
   2   3  19   12.09    1.43
  -2  -3  19   13.71    1.45
  -2  -3  19   10.21    1.26
   2   3  19   10.17    1.28
   2   3  19   10.98    1.46
  -2  -3  20    4.02    1.04
   2   3  20    6.04    1.03
   2   3  20    4.14    1.07
   2   3  20    4.97    0.89
   2   3  20    5.31    1.03
  -2  -3  20    5.00    0.93
   2   3  20    4.77    0.92
  -2  -3  20    5.76    0.97
   2   3  20    3.34    0.92
   2   3  21   46.56    3.31
  -2  -3  21   53.43    3.67
   2   3  21   54.67    3.41
  -2  -3  21   56.74    3.38
   2   3  21   47.77    3.23
  -2  -3  21   52.13    3.28
   2   3  21   44.52    3.40
   2   3  22    2.46    0.88
  -2  -3  22    2.07    0.83
   2   3  22    2.86    0.88
  -2  -3  22    1.62    0.61
  -2  -3  22    2.10    0.65
   2   3  22    0.75    0.61
  -2  -3  23    3.07    0.91
   2   3  23    2.50    0.89
   2   3  23    4.10    1.00
  -2  -3  23    4.04    0.83
  -2  -3  23    3.67    0.82
   2   3  23    4.32    0.93
  -2  -3  24    1.74    0.72
   2   3  24    1.71    0.69
  -2  -3  24    1.27    0.52
  -2  -3  24    0.88    0.50
   2   3  24    2.02    0.78
  -2  -3  25    6.83    1.14
   2   3  25    6.98    1.04
  -2  -3  25    6.04    0.92
  -2  -3  25    5.74    0.94
  -2  -3  26   10.31    1.28
   2   3  26    8.54    1.09
  -2  -3  26    7.75    0.97
  -2  -3  26   10.10    1.14
   2   3  26    7.36    1.10
  -2  -3  27   19.25    1.68
   2   3  27   16.23    1.44
   2   3  27   18.93    1.61
  -2  -3  27   17.60    1.45
  -2  -3  28    1.36    0.47
  -2  -3  28    0.91    0.36
   2   3  28    2.21    0.52
   2   3  28    1.09    0.41
  -2   4  28    9.24    0.89
   2  -4  28    8.75    0.87
  -2   4  27    0.54    0.33
   2  -4  27    0.43    0.35
  -2   4  26    0.78    0.40
  -2   4  26    0.46    0.34
   2  -4  26    0.27    0.37
  -2   4  25    0.30    0.45
  -2   4  25    0.64    0.46
   2  -4  25    0.42    0.40
   2  -4  25    0.48    0.47
  -2   4  24   13.40    1.46
  -2   4  24   14.51    1.52
   2  -4  24   11.57    1.46
   2  -4  24   11.04    1.36
   2  -4  24   13.92    1.36
   2  -4  24   13.08    1.39
  -2   4  23   13.05    1.52
  -2   4  23   13.09    1.51
   2  -4  23   13.92    1.64
   2  -4  23   13.31    1.53
   2  -4  23   13.79    1.41
   2  -4  23   14.53    1.50
  -2   4  22    1.61    0.61
  -2   4  22    1.47    0.65
   2  -4  22    0.93    0.58
   2  -4  22    1.27    0.77
   2  -4  22    1.74    0.70
   2  -4  22    1.67    0.66
  -2   4  21    2.65    0.82
  -2   4  21    3.40    0.87
   2  -4  21    2.61    0.78
   2  -4  21    3.33    0.76
   2  -4  21    1.74    0.77
   2  -4  21    2.14    0.73
   2  -4  21    3.11    0.80
  -2   4  20   36.06    2.76
  -2   4  20   41.93    2.88
   2  -4  20   34.47    2.71
   2  -4  20   33.27    2.43
   2  -4  20   37.73    2.63
  -2   4  19   18.98    1.95
   2  -4  19   18.92    1.98
   2  -4  19   19.42    1.93
   2  -4  19   19.81    1.78
   2  -4  19   22.66    1.95
  -2   4  19   21.95    2.01
   2  -4  18    6.94    1.06
   2  -4  18    7.42    1.12
   2  -4  18    7.47    1.18
   2  -4  18    6.20    1.24
  -2   4  18    6.82    1.03
  -2   4  17    6.59    1.04
   2  -4  17    8.45    1.22
  -2  -4 -17    5.99    1.51
  -2   4  17    8.60    1.29
   2  -4  17    5.37    1.01
   2  -4  17    7.72    1.27
   2  -4  17    8.59    1.47
   2  -4  17    6.83    1.26
   2  -4  17    9.19    1.18
  -2   4  16   90.51    4.83
  -2   4  16   88.88    5.15
   2  -4  16   91.79    5.11
   2  -4  16   85.24    4.89
   2  -4  16   90.71    5.02
   2  -4  16   89.49    5.32
   2  -4  16   98.39    4.93
   2  -4  16   87.90    5.48
  -2   4  15    0.32    0.39
   2  -4  15    0.12    0.43
  -2  -4 -15    0.23    0.53
  -2   4  15   -0.40    0.45
   2  -4  15    0.23    0.42
   2  -4  15    0.10    0.39
   2  -4  15    0.13    0.51
   2  -4  15   -0.32    0.45
   2  -4  15   -0.34    0.46
   2  -4  15   -0.16    0.52
  -2   4  14   51.69    3.41
  -2   4  14   60.40    3.72
  -2   4  14   60.17    3.77
  -2  -4 -14   49.38    4.12
   2  -4  14   63.85    3.46
   2  -4  14   58.59    3.67
   2  -4  14   56.91    3.49
   2  -4  14   61.34    4.05
   2  -4  14   65.79    4.01
   2  -4  14   63.66    3.70
  -2   4  13   67.91    3.91
  -2   4  13   71.35    4.09
  -2   4  13   72.11    4.20
  -2   4  13   69.91    3.98
   2  -4  13   71.03    3.81
  -2  -4 -13   56.29    4.42
   2  -4  13   66.31    4.02
   2  -4  13   65.80    3.86
   2  -4  13   69.91    4.38
   2  -4  13   76.29    4.12
   2  -4  13   75.17    4.36
  -2   4  12    7.85    1.04
  -2  -4 -12    9.87    1.86
  -2   4  12    8.66    1.15
   2  -4  12    9.06    1.00
  -2  -4 -12    4.98    1.08
  -2   4  12    9.69    1.17
  -2   4  12    8.44    1.17
   2  -4  12    8.17    1.12
   2  -4  12    8.02    1.07
   2  -4  12    8.96    1.26
  -2   4  11  121.49    5.79
  -2   4  11  116.99    5.90
  -2  -4 -11  104.54    6.92
   2  -4  11  117.26    6.05
   2  -4  11  110.06    5.39
   2  -4  11  116.04    5.69
  -2  -4 -11   93.74    6.02
  -2   4  10   18.57    1.65
  -2   4  10   15.12    1.93
  -2  -4 -10   12.27    2.00
   2  -4  10   16.25    1.60
  -2  -4 -10   13.41    1.63
  -2   4   9   17.94    1.62
  -2  -4  -9   16.20    2.13
  -2   4   9   19.84    2.26
   2  -4   9   18.75    1.66
  -2  -4  -9   13.64    1.61
  -2   4   8   38.18    2.55
  -2  -4  -8   39.57    3.29
  -2   4   8   40.37    3.45
   2  -4   8   37.65    2.54
   2  -4   8   38.06    2.59
  -2  -4  -8   35.55    2.70
  -2   4   7   72.50    3.82
  -2   4   7   67.92    4.91
  -2  -4  -7   65.83    4.46
   2  -4   7   63.89    3.66
   2  -4   7   70.21    3.86
  -2  -4  -7   58.90    3.86
  -2   4   6   10.15    1.13
  -2  -4  -6   10.90    1.57
  -2   4   6    7.72    1.82
   2  -4   6    9.29    1.14
   2   4  -6   13.47    1.34
  -2   4   6    9.42    1.10
  -2  -4  -6    7.21    1.09
  -2   4   5   11.90    1.25
  -2  -4  -5   14.31    1.73
   2  -4   5   13.39    1.34
  -2   4   5   13.61    1.31
   2   4  -5   15.82    1.47
  -2  -4  -5   13.61    1.45
  -2   4   4    5.15    0.80
  -2  -4  -4    4.70    1.08
   2  -4   4    4.34    0.76
   2   4  -4    4.84    0.81
  -2  -4  -4    4.13    0.81
  -2   4   3  673.37   29.68
   2  -4   3  734.94   29.99
  -2  -4  -3  689.93   30.39
   2  -4   3  709.93   29.93
  -2  -4  -3  737.36   30.16
   2   4  -3  756.88   29.98
  -2  -4  -2   96.47    5.42
   2  -4   2   99.47    5.13
  -2   4   2  100.31    4.92
   2   4  -2   95.41    5.04
   2  -4   1  241.70   11.11
  -2  -4  -1  251.25   11.46
  -2   4   1  242.92   10.82
   2   4  -1  250.43   11.08
  -2  -4   0  253.58   11.13
   2  -4   0  229.56   10.82
   2   4   0  235.02   10.73
   2  -4  -1  217.83   10.49
  -2  -4   1  240.65   10.66
   2   4   1  234.50   10.36
  -2  -4   1  208.11   12.70
   2   4   2  102.43    5.25
  -2  -4   2   94.48    7.11
  -2  -4   2  110.25    6.29
   2   4   3  699.13   29.62
  -2  -4   3  726.46   30.69
  -2  -4   3  716.47   31.97
   2   4   4    3.79    0.71
  -2  -4   4    3.72    1.02
  -2  -4   4    1.94    1.16
  -2   4  -5   11.01    1.19
   2   4   5   13.87    1.31
  -2  -4   5   13.86    2.01
  -2  -4   5   11.08    1.48
   2   4   6   13.47    1.33
  -2   4  -6   10.50    1.16
  -2  -4   6   12.28    1.86
  -2  -4   6   10.88    1.37
  -2  -4   6   13.85    1.90
   2   4   7   65.18    3.78
  -2  -4   7   61.10    4.24
   2   4   8   37.20    2.65
  -2  -4   8   40.50    3.05
   2   4   9   15.20    1.57
  -2  -4   9   17.57    1.81
   2   4  10   18.56    1.78
  -2  -4  10   20.06    1.75
  -2  -4  10   16.81    1.78
  -2  -4  11  133.57    6.38
   2   4  11  119.62    6.41
  -2  -4  11  117.07    6.21
   2   4  11  123.55    5.82
  -2  -4  11  112.88    6.28
  -2  -4  12    7.11    0.89
   2   4  12    7.01    1.01
   2   4  12    8.86    0.99
  -2  -4  12    7.20    0.92
   2   4  12   10.44    1.36
   2   4  12    8.09    0.94
   2   4  12    8.78    0.97
  -2  -4  12    6.77    1.11
  -2  -4  12   10.15    1.25
   2   4  12    8.01    0.96
  -2  -4  13   74.24    3.95
   2   4  13   65.73    4.09
   2   4  13   70.28    4.49
   2   4  13   75.54    3.91
   2   4  13   74.08    3.89
  -2  -4  13   73.40    4.33
   2   4  13   71.93    4.02
  -2  -4  13   78.62    4.45
   2   4  13   67.44    3.84
  -2  -4  14   60.08    3.59
   2   4  14   68.65    4.37
   2   4  14   63.20    3.91
   2   4  14   64.72    3.64
   2   4  14   67.14    3.65
  -2  -4  14   65.99    4.09
   2   4  14   63.46    3.74
  -2  -4  14   72.57    4.25
   2   4  14   63.62    3.63
   2   4  15    0.26    0.37
  -2  -4  15    0.15    0.44
  -2  -4  15    0.49    0.44
   2   4  15    1.22    0.59
   2   4  15    0.38    0.45
   2   4  15   -0.10    0.42
  -2  -4  15    0.43    0.52
   2   4  15    0.33    0.57
   2   4  15   -0.10    0.41
   2   4  15    0.29    0.44
  -2  -4  16   92.68    5.39
   2   4  16   85.97    5.49
  -2  -4  16   86.81    4.72
   2   4  16   81.09    4.95
   2   4  16   89.25    4.73
   2   4  16   92.50    4.82
   2   4  16   80.42    4.77
  -2  -4  16   85.86    5.16
  -2  -4  16   98.88    4.96
   2   4  16   95.26    4.89
   2   4  16   84.44    4.66
   2   4  17   11.23    1.64
   2   4  17    7.86    1.26
  -2  -4  17    9.55    1.47
  -2  -4  17    7.30    1.05
   2   4  17   10.15    1.24
   2   4  17    8.98    1.23
  -2  -4  17    6.86    1.27
   2   4  17    8.12    1.23
  -2  -4  17   10.42    1.26
   2   4  17    8.20    1.12
   2   4  17    7.37    1.05
   2   4  18    8.77    1.28
  -2  -4  18    9.30    1.45
   2   4  18    9.84    1.31
   2   4  18    9.81    1.26
   2   4  18   11.03    1.37
  -2  -4  18   12.81    1.42
   2   4  18   11.11    1.33
   2   4  18   10.79    1.45
  -2  -4  18    7.49    1.10
   2   4  19   20.59    1.96
  -2  -4  19   19.07    2.08
   2   4  19   23.27    1.94
   2   4  19   23.13    2.00
   2   4  19   20.56    1.95
  -2  -4  19   22.94    1.97
   2   4  19   23.02    1.96
  -2  -4  19   21.61    1.86
   2   4  19   17.48    1.93
  -2  -4  20   41.12    3.23
   2   4  20   37.46    2.90
   2   4  20   43.69    3.03
   2   4  20   48.85    3.11
  -2  -4  20   45.88    3.02
   2   4  20   42.37    2.92
   2   4  20   40.93    3.15
   2   4  21    2.75    0.79
  -2  -4  21    3.05    0.90
   2   4  21    3.75    0.92
   2   4  21    4.69    0.96
  -2  -4  21    3.11    0.79
   2   4  21    4.09    0.84
   2   4  21    4.19    0.95
  -2  -4  22    1.24    0.69
   2   4  22    0.95    0.51
   2   4  22    1.24    0.78
   2   4  22    0.92    0.56
  -2  -4  22   -0.12    0.47
   2   4  22    0.79    0.49
  -2  -4  22    1.43    0.52
   2   4  22    0.58    0.51
   2   4  23   14.56    1.53
  -2  -4  23   14.28    1.71
   2   4  23   15.07    1.59
   2   4  23   14.99    1.51
  -2  -4  23   16.97    1.59
  -2  -4  23   15.90    1.52
   2   4  23   12.83    1.58
   2   4  24   13.02    1.40
  -2  -4  24   14.57    1.64
   2   4  24   14.59    1.53
  -2  -4  24   13.49    1.42
  -2  -4  24   15.11    1.45
  -2  -4  25    0.86    0.51
   2   4  25    1.45    0.52
   2   4  25    0.80    0.55
  -2  -4  25    0.75    0.45
  -2  -4  25    0.98    0.45
  -2  -4  26    0.96    0.51
   2   4  26    0.79    0.44
  -2  -4  26    0.33    0.33
   2   4  26    1.17    0.52
  -2  -4  26    0.55    0.35
  -2  -4  27    0.27    0.35
   2   4  27    0.36    0.37
  -2  -4  27   -0.07    0.25
   2   4  27    0.49    0.39
   2   4  28    8.43    0.88
  -2  -4  28    8.77    0.95
  -2   5  27    7.44    0.80
   2  -5  27    7.64    0.82
  -2   5  26    0.29    0.33
  -2   5  26    1.31    0.43
   2  -5  26    0.69    0.38
   2  -5  26    1.02    0.43
  -2   5  25   11.43    1.19
  -2   5  25   11.74    1.22
   2  -5  25   12.19    1.24
   2  -5  25   12.02    1.21
  -2   5  24    1.33    0.51
  -2   5  24    1.66    0.56
   2  -5  24    2.38    0.65
   2  -5  24    2.35    0.67
   2  -5  24    1.49    0.57
  -2   5  23    9.97    1.28
  -2   5  23   10.22    1.27
   2  -5  23   11.84    1.37
   2  -5  23   10.72    1.20
   2  -5  23   11.09    1.27
  -2   5  22    3.76    0.85
  -2   5  22    4.29    0.86
   2  -5  22    2.68    0.79
   2  -5  22    3.83    0.83
   2  -5  22    3.88    0.80
  -2   5  21    4.28    0.92
  -2   5  21    4.74    0.96
   2  -5  21    3.56    0.83
   2  -5  21    5.19    0.96
   2  -5  21    4.58    0.87
  -2   5  20   14.41    1.71
  -2   5  20   14.65    1.62
   2  -5  20   13.49    1.68
   2  -5  20   15.18    1.63
   2  -5  20   15.08    1.51
   2  -5  20   15.11    1.58
   2  -5  20   14.99    1.67
   2  -5  19    2.67    0.73
  -2   5  19    2.22    0.71
   2  -5  19    2.63    0.75
   2  -5  19    1.63    0.77
   2  -5  19    1.58    0.68
   2  -5  19    2.12    0.73
   2  -5  18    3.53    0.90
   2  -5  18    2.21    0.70
   2  -5  18    1.19    0.76
  -2   5  18    1.93    0.70
   2  -5  18    3.06    0.81
   2  -5  18    2.65    0.77
  -2   5  17   40.90    2.71
  -2   5  17   41.58    2.86
   2  -5  17   39.54    2.66
   2  -5  17   40.53    2.96
   2  -5  17   43.89    2.87
   2  -5  17   34.05    2.85
   2  -5  17   33.94    2.68
  -2   5  17   36.65    2.67
  -2   5  16   27.62    2.24
  -2   5  16   30.65    2.56
  -2  -5 -16   20.40    2.74
   2  -5  16   27.31    2.44
   2  -5  16   28.01    2.28
   2  -5  16   31.64    2.73
   2  -5  16   28.86    2.76
   2  -5  16   33.16    2.41
   2  -5  16   30.99    2.46
  -2   5  15    2.56    0.70
  -2   5  15    2.07    0.67
  -2   5  15    1.75    0.67
   2  -5  15    1.87    0.67
  -2  -5 -15    0.47    0.54
   2  -5  15    2.66    0.86
   2  -5  15    1.28    0.67
   2  -5  15    1.01    0.64
  -2   5  14   38.45    2.70
  -2   5  14   41.87    2.82
  -2   5  14   39.35    2.94
  -2  -5 -14   31.43    3.18
   2  -5  14   35.37    2.81
   2  -5  14   44.42    3.23
   2  -5  14   38.87    3.16
   2  -5  14   43.35    2.92
  -2   5  13   87.83    4.82
  -2   5  13   98.86    5.23
  -2   5  13   96.69    5.01
   2  -5  13   83.88    4.94
   2  -5  13   91.38    5.36
   2  -5  13   92.03    5.28
   2  -5  13   93.23    4.99
  -2   5  12   27.80    2.13
  -2   5  12   30.80    2.40
  -2   5  12   26.21    2.20
  -2  -5 -12   28.35    3.39
  -2  -5 -12   18.12    2.25
   2  -5  12   27.26    2.23
   2  -5  12   26.42    2.40
   2  -5  12   27.67    1.96
   2  -5  12   26.57    2.15
  -2   5  11  221.27   10.33
  -2   5  11  250.90   10.77
  -2   5  11  216.08   10.52
  -2  -5 -11  231.91   12.42
  -2   5  11  242.29   11.74
  -2  -5 -11  201.08   10.92
   2  -5  11  214.95   10.44
   2  -5  11  236.33   10.87
   2  -5  11  225.88   10.11
   2  -5  11  228.06   10.43
  -2  -5 -10   19.97    2.63
  -2   5  10   19.28    2.38
  -2   5  10   14.57    1.62
  -2   5  10   18.36    1.71
  -2  -5 -10   13.87    1.73
  -2   5  10   14.59    1.48
   2  -5  10   16.75    1.41
   2  -5  10   14.28    1.61
   2  -5  10   14.89    1.26
   2  -5  10   14.86    1.51
  -2   5   9   12.05    2.02
  -2  -5  -9    9.67    1.95
  -2   5   9   13.25    1.43
  -2   5   9   12.22    1.28
   2  -5   9   11.35    1.13
   2  -5   9   10.07    1.19
   2  -5   9   11.25    1.36
  -2   5   9   12.16    1.50
  -2   5   8   27.36    2.11
   2  -5   8   28.60    2.24
  -2   5   8   22.57    2.95
  -2  -5  -8   21.83    2.74
  -2   5   7   82.74    4.56
  -2  -5  -7   83.78    5.70
  -2   5   7   82.77    5.96
   2  -5   7   86.17    4.79
  -2   5   6   36.03    2.45
  -2   5   6   32.65    3.65
  -2  -5  -6   33.12    3.22
   2  -5   6   32.30    2.51
   2   5  -6   36.87    2.69
  -2   5   6   38.45    2.60
  -2   5   5   24.57    1.92
  -2  -5  -5   23.05    2.54
   2  -5   5   24.97    2.10
   2   5  -5   24.94    2.11
  -2   5   5   29.28    2.17
  -2   5   4  159.83    7.46
  -2  -5  -4  150.97    8.44
   2  -5   4  157.56    7.74
   2   5  -4  145.79    7.65
  -2   5   4  165.91    7.72
  -2   5   3  202.54    9.43
  -2  -5  -3  199.67   10.46
   2  -5   3  207.11    9.83
   2  -5   3  204.58    9.80
   2   5  -3  207.43    9.79
  -2   5   3  224.74    9.85
   2  -5   2   18.67    1.79
  -2  -5  -2   20.22    2.18
   2   5  -2   18.52    1.75
  -2   5   2   21.18    1.82
   2  -5   1  104.18    5.88
  -2  -5  -1  111.19    6.39
   2   5  -1  110.27    5.85
  -2   5   1  128.30    6.05
   2  -5   0    2.29    0.64
  -2  -5   0    1.46    0.81
  -2  -5   0   -0.37    1.59
  -2   5   0    1.97    0.62
   2   5   0    1.60    0.55
   2  -5  -1  119.25    6.48
  -2  -5   1  114.13    8.23
   2   5   1  125.18    6.35
  -2   5  -1  133.95    6.48
   2  -5  -2   18.93    1.94
  -2  -5   2   18.99    2.39
  -2  -5   2   25.28    3.23
  -2   5  -2   22.36    1.91
   2   5   2   21.20    1.86
  -2  -5   3  218.36   12.16
  -2  -5   3  225.48   11.49
   2   5   3  225.34   10.60
  -2   5  -3  239.62   10.69
  -2  -5   4  145.59    8.53
  -2  -5   4  151.31    8.06
   2   5   4  151.62    7.37
  -2   5  -4  142.45    7.27
  -2  -5   5   22.17    2.58
  -2  -5   5   26.48    2.47
  -2  -5   5   22.30    2.81
   2   5   5   25.86    2.09
  -2   5  -5   25.44    2.07
  -2  -5   6   31.38    2.74
  -2  -5   6   42.04    3.56
   2   5   6   36.51    2.62
  -2   5  -6   34.84    2.54
   2   5   7   77.88    4.58
  -2  -5   7   80.66    5.26
   2   5   8   22.91    2.05
  -2  -5   8   24.08    2.44
  -2  -5   9   13.26    1.74
  -2  -5   9   11.51    1.11
   2   5   9   13.74    1.58
   2  -5  -9   14.40    1.46
  -2  -5   9   13.07    1.51
   2   5   9   12.91    1.20
   2   5   9   13.04    1.24
  -2  -5  10   16.00    1.90
   2   5  10   19.41    1.53
  -2  -5  10   18.03    1.46
   2   5  10   18.03    1.87
   2   5  10   15.03    1.36
   2  -5 -10   18.93    1.74
  -2  -5  10   19.56    1.87
   2   5  10   20.32    1.54
   2   5  10   20.58    1.60
  -2  -5  11  220.90   10.71
  -2  -5  11  211.10    9.85
   2   5  11  211.02    9.89
   2   5  11  231.36   10.78
   2   5  11  218.21    9.84
  -2  -5  11  218.22   10.47
   2   5  11  231.20    9.97
   2   5  11  229.48   10.02
  -2  -5  12   27.81    2.40
  -2  -5  12   24.26    1.88
   2   5  12   26.64    1.97
  -2  -5  12   27.49    1.99
   2   5  12   25.41    2.38
   2   5  12   24.91    1.87
  -2  -5  12   26.00    2.29
   2   5  12   24.36    1.93
   2   5  12   26.63    1.96
  -2  -5  13   78.37    4.35
   2   5  13   81.40    4.46
  -2  -5  13   88.66    4.53
   2   5  13   80.69    5.08
   2   5  13   84.14    4.40
  -2  -5  13   81.35    4.89
   2   5  13   84.08    4.49
   2   5  13   82.68    4.42
  -2  -5  14   38.30    2.98
   2   5  14   40.85    2.62
  -2  -5  14   37.24    2.57
   2   5  14   37.10    2.81
   2   5  14   36.38    3.13
   2   5  14   43.65    2.70
   2   5  15    1.86    0.73
   2   5  15    1.66    0.65
  -2  -5  15    2.12    0.64
   2   5  15    1.13    0.61
   2   5  15    1.23    0.57
  -2  -5  15    2.62    0.85
  -2  -5  15    2.72    0.71
   2   5  15    1.04    0.53
  -2  -5  16   32.92    2.32
   2   5  16   23.10    2.28
   2   5  16   30.81    2.90
   2   5  16   29.65    2.25
   2   5  16   29.02    2.25
  -2  -5  16   30.06    2.61
  -2  -5  16   38.35    2.53
   2   5  16   31.90    2.37
   2   5  16   28.27    2.22
  -2  -5  17   31.52    2.74
   2   5  17   35.93    2.49
   2   5  17   29.83    2.37
  -2  -5  17   35.57    2.54
   2   5  17   32.28    2.41
  -2  -5  17   32.22    2.37
   2   5  17   28.61    2.53
  -2  -5  18    2.79    0.89
   2   5  18    2.48    0.77
   2   5  18    2.73    0.79
   2   5  18    1.93    0.73
  -2  -5  18    2.67    0.70
   2   5  18    2.01    0.65
   2   5  18    2.51    0.77
  -2  -5  18    1.90    0.63
  -2  -5  19    1.96    0.82
   2   5  19    2.19    0.78
  -2  -5  19    1.14    0.60
   2   5  19    3.06    0.80
  -2  -5  19    2.32    0.71
   2   5  19    2.00    0.65
   2   5  19    2.06    0.72
  -2  -5  19    2.66    0.70
  -2  -5  20   17.14    1.88
   2   5  20   15.27    1.61
  -2  -5  20   15.11    1.60
   2   5  20   16.12    1.64
  -2  -5  20   16.04    1.62
   2   5  20   14.13    1.51
   2   5  20   12.75    1.59
  -2  -5  20   12.87    1.41
  -2  -5  21    3.08    0.87
   2   5  21    5.42    0.98
  -2  -5  21    4.64    0.86
   2   5  21    3.11    0.82
   2   5  21    5.10    0.95
  -2  -5  21    3.51    0.89
   2   5  21    3.43    0.77
   2   5  21    4.76    0.99
  -2  -5  22    5.38    1.09
   2   5  22    3.79    0.83
   2   5  22    4.61    0.93
   2   5  22    3.45    0.80
  -2  -5  22    4.46    0.89
   2   5  22    4.28    0.81
   2   5  22    3.99    0.87
  -2  -5  23   12.14    1.32
   2   5  23   10.47    1.18
   2   5  23   11.49    1.34
   2   5  23   10.27    1.21
   2   5  23    9.34    1.19
  -2  -5  23   12.47    1.50
  -2  -5  24    1.52    0.57
   2   5  24    1.20    0.56
   2   5  24    2.26    0.59
  -2  -5  24    1.08    0.55
   2   5  24    1.40    0.51
  -2  -5  25   11.15    1.13
   2   5  25    9.20    1.10
   2   5  25   10.02    1.08
  -2  -5  25   11.32    1.28
   2   5  26    1.38    0.50
  -2  -5  26    1.00    0.40
   2   5  26    0.81    0.45
  -2  -5  26    0.70    0.39
   2   5  26    1.40    0.44
   2   5  27    6.45    0.77
  -2  -5  27    7.01    0.75
  -2  -5  27    6.83    0.79
   2  -6  26    0.22    0.27
  -2   6  26    0.17    0.26
  -2   6  25    5.59    0.77
   2  -6  25    5.16    0.73
   2  -6  25    6.29    0.77
  -2   6  24    8.52    1.00
   2  -6  24    8.60    0.97
   2  -6  24    6.29    0.90
  -2   6  23    0.39    0.44
   2  -6  23    0.09    0.39
   2  -6  23    0.53    0.43
   2  -6  23    0.19    0.36
  -2   6  22    1.00    0.54
   2  -6  22    1.46    0.57
   2  -6  22    0.42    0.45
   2  -6  22    1.67    0.63
   2  -6  22    1.13    0.56
   2  -6  21    2.25    0.77
  -2   6  21    2.43    0.77
   2  -6  21    3.53    0.72
   2  -6  21    2.12    0.64
   2  -6  21    1.77    0.59
  -2   6  20    9.24    1.32
   2  -6  20    9.34    1.29
   2  -6  20    8.22    1.08
   2  -6  20    8.89    1.18
   2  -6  19    0.28    0.47
   2  -6  19    0.83    0.55
   2  -6  19    0.59    0.49
  -2   6  19    0.21    0.33
   2  -6  18    2.44    0.76
   2  -6  18    0.97    0.57
   2  -6  18    1.42    0.56
  -2   6  18    1.85    0.60
   2  -6  17    1.58    0.70
  -2   6  17    0.91    0.46
   2  -6  17    0.82    0.51
   2  -6  17    2.72    0.76
   2  -6  16   10.64    1.47
   2  -6  16   10.68    1.38
  -2   6  16   13.65    1.48
  -2   6  15    2.07    0.65
   2  -6  15    2.68    0.83
  -2   6  14   18.86    1.97
  -2   6  14   17.51    1.73
   2  -6  14   15.87    1.78
   2  -6  14   19.45    2.14
   2  -6  14   18.69    2.06
  -2   6  14   16.58    1.72
  -2  -6 -13   14.12    2.71
  -2   6  13   12.57    1.59
  -2   6  13   12.43    1.46
   2  -6  13   14.26    1.81
   2  -6  13   13.69    1.57
   2  -6  13   14.49    1.79
  -2   6  13   16.32    1.69
  -2  -6 -12   34.94    4.06
  -2   6  12   34.13    2.63
  -2   6  12   35.44    2.74
  -2   6  12   37.55    2.61
   2  -6  12   30.49    2.28
   2  -6  12   31.50    2.50
  -2   6  11    1.92    1.09
  -2  -6 -11    1.99    1.35
  -2   6  11    1.35    0.69
  -2   6  11    2.50    0.76
   2  -6  11    2.85    0.75
  -2   6  11    2.34    0.73
   2  -6  11    1.75    0.54
  -2   6  10  222.45   11.58
  -2  -6 -10  225.68   12.28
  -2   6  10  223.80   10.30
  -2   6  10  207.83    9.97
   2  -6  10  207.57    9.77
   2  -6  10  222.23   10.13
  -2   6  10  208.92   10.26
  -2   6   9   54.28    4.62
  -2  -6  -9   56.34    4.96
  -2   6   9   57.36    3.68
  -2   6   9   58.12    3.55
   2  -6   9   57.72    3.36
   2  -6   9   61.84    3.64
  -2   6   9   58.45    3.82
  -2   6   8   88.79    6.33
  -2  -6  -8  101.29    6.74
  -2   6   8   99.60    5.15
  -2   6   8   89.94    4.88
   2  -6   8   86.13    4.65
   2  -6   8   92.58    4.92
   2  -6   8   87.64    5.17
  -2   6   8   83.79    5.15
  -2  -6  -7   57.59    4.76
  -2   6   7   48.27    4.60
  -2   6   7   54.68    3.75
  -2   6   7   58.01    3.51
  -2   6   7   48.83    3.25
   2  -6   7   51.55    3.14
   2  -6   7   58.41    3.40
   2  -6   7   58.95    3.72
  -2  -6  -6   39.29    3.79
  -2   6   6   37.03    4.07
  -2   6   6   45.13    2.84
  -2   6   6   36.69    3.03
  -2   6   6   43.21    3.07
  -2   6   6   33.25    2.51
   2  -6   6   38.12    2.50
   2  -6   6   39.86    2.94
  -2   6   5   19.35    3.18
  -2  -6  -5   19.14    2.59
  -2   6   5   20.92    1.80
  -2   6   5   16.28    2.02
  -2   6   5   24.38    2.15
   2   6  -5   22.35    2.10
   2  -6   5   17.53    1.56
   2  -6   5   20.65    1.98
   2  -6   5   18.68    1.59
  -2   6   5   19.64    1.71
   2  -6   5   18.20    1.69
   2  -6   4    3.15    0.72
   2  -6   4    1.55    0.58
   2   6  -4    2.04    0.76
  -2   6   4    3.09    0.88
  -2   6   4    2.03    0.58
   2  -6   4    2.73    0.59
  -2  -6  -4    3.65    1.33
   2  -6   3  102.74    5.01
   2   6  -3   90.31    5.24
  -2   6   3  110.41    5.57
   2  -6   3   93.04    5.26
  -2   6   3   80.59    4.72
  -2  -6  -3   77.52    5.78
  -2  -6  -2   49.58    4.08
   2  -6   2   51.33    3.55
   2  -6   2   52.07    3.57
   2   6  -2   52.65    3.56
  -2   6   2   61.65    3.80
   2   6  -1   79.52    4.70
  -2   6   1   86.12    4.90
   2  -6   1   73.94    4.67
  -2  -6  -1   76.71    5.29
   2   6   0    2.52    0.76
  -2   6   0    2.25    0.75
   2  -6   0    1.36    0.58
  -2  -6   0    1.68    1.18
   2   6   1   82.58    4.83
  -2   6  -1   92.96    5.09
   2  -6  -1   74.66    4.81
  -2  -6   1   76.30    5.71
   2   6   2   60.39    3.90
  -2   6  -2   66.03    4.10
   2  -6  -2   60.83    4.05
  -2  -6   2   55.25    4.57
  -2   6  -3  102.91    5.71
   2   6   3  103.17    5.64
  -2  -6   3   92.19    6.16
   2  -6  -3   97.81    5.81
   2  -6  -4    3.86    0.95
  -2  -6   4    4.99    1.32
  -2   6  -4    6.19    1.15
   2   6   4    6.42    1.09
   2  -6  -4    4.56    0.86
  -2  -6   4    5.07    1.10
  -2  -6   4    5.34    1.63
  -2  -6   5   24.31    2.44
   2   6   5   18.54    1.91
  -2   6  -5   16.43    1.87
   2  -6  -5   18.89    1.75
  -2  -6   5   19.70    2.02
  -2  -6   5   20.78    2.74
  -2  -6   6   43.83    3.48
   2  -6  -6   43.54    2.98
   2   6   6   52.81    3.42
  -2  -6   6   45.99    3.99
  -2  -6   6   43.81    3.20
  -2  -6   7   51.42    3.04
   2   6   7   56.43    3.80
   2  -6  -7   54.61    3.52
  -2  -6   7   64.13    3.94
  -2  -6   7   60.93    4.48
   2   6   7   58.95    3.33
  -2  -6   8   86.11    5.45
  -2  -6   8   72.37    4.07
   2   6   8   79.48    4.87
   2  -6  -8   80.21    4.62
  -2  -6   8   90.30    4.97
   2   6   8   83.35    4.21
   2   6   8   80.72    4.33
  -2  -6   9   61.22    4.34
   2   6   9   60.22    4.06
  -2  -6   9   55.08    3.31
   2  -6  -9   63.06    3.84
  -2  -6   9   69.03    4.11
   2   6   9   60.06    3.40
   2   6   9   61.89    3.53
  -2  -6  10  209.33   10.80
  -2  -6  10  208.92    9.74
   2   6  10  223.45   10.68
   2  -6 -10  207.55   10.24
  -2  -6  10  224.16   10.51
   2   6  10  220.98    9.82
   2   6  10  220.98    9.96
  -2  -6  11    1.78    0.75
   2   6  11    1.53    0.67
  -2  -6  11    2.79    0.67
   2   6  11    1.36    0.49
   2   6  11    2.79    0.65
   2  -6 -11    2.49    0.79
  -2  -6  11    3.72    0.91
   2   6  11    3.14    0.71
   2   6  11    1.99    0.60
  -2  -6  12   33.02    2.84
  -2  -6  12   30.42    2.21
   2   6  12   29.71    2.22
  -2  -6  12   31.94    2.29
   2   6  12   30.98    2.76
   2   6  12   29.95    2.14
   2  -6 -12   31.79    2.57
  -2  -6  12   29.77    2.59
   2   6  12   27.62    2.14
   2   6  12   31.72    2.31
  -2  -6  13   14.88    1.85
  -2  -6  13   12.15    1.34
   2   6  13   13.16    1.41
  -2  -6  13   17.59    1.59
   2   6  13   10.99    1.66
   2   6  13   14.94    1.43
  -2  -6  13   15.22    1.77
   2   6  13   15.56    1.56
   2   6  13   10.43    1.29
   2   6  14   20.06    1.78
  -2  -6  14   17.95    1.66
   2   6  14   18.58    2.13
   2   6  14   18.03    1.63
  -2  -6  14   13.16    1.74
  -2  -6  14   18.02    1.69
   2   6  14   18.98    1.68
   2   6  15    1.85    0.60
  -2  -6  15    2.25    0.67
   2   6  15    2.21    0.70
  -2  -6  15    2.58    0.82
  -2  -6  15    2.98    0.73
   2   6  15    1.74    0.66
  -2  -6  16   11.65    1.37
   2   6  16   10.71    1.31
  -2  -6  16   14.32    1.74
  -2  -6  16   13.35    1.47
   2   6  16   11.39    1.36
   2   6  16   10.39    1.29
  -2  -6  17    0.98    0.57
  -2  -6  17    2.11    0.72
   2   6  17    1.43    0.65
  -2  -6  17    1.07    0.57
   2   6  17    1.76    0.61
  -2  -6  17    0.68    0.49
  -2  -6  18    1.60    0.73
  -2  -6  18    1.44    0.60
   2   6  18    2.18    0.76
  -2  -6  18    1.42    0.60
   2   6  18    1.73    0.61
  -2  -6  18    1.11    0.52
  -2  -6  19    0.78    0.59
  -2  -6  19    0.38    0.46
   2   6  19    1.25    0.61
   2   6  19    0.25    0.52
  -2  -6  19    0.70    0.49
   2   6  19    0.11    0.41
  -2  -6  19    0.21    0.41
   2   6  19   -0.14    0.48
  -2  -6  20    6.54    1.20
   2   6  20   10.17    1.25
  -2  -6  20    8.30    1.18
   2   6  20    9.96    1.28
  -2  -6  20   10.75    1.29
   2   6  20    8.54    1.14
  -2  -6  20    7.05    1.03
  -2  -6  21    2.90    0.75
   2   6  21    2.20    0.59
  -2  -6  21    3.45    0.79
   2   6  21    2.37    0.71
   2   6  21    2.33    0.71
   2   6  21    2.74    0.72
  -2  -6  21    3.05    0.83
  -2  -6  22    1.31    0.52
   2   6  22    1.19    0.54
   2   6  22    0.20    0.46
  -2  -6  22    1.41    0.51
   2   6  22    1.12    0.58
  -2  -6  22    0.76    0.50
   2   6  22    0.42    0.38
  -2  -6  23    0.91    0.44
   2   6  23    0.33    0.40
   2   6  23    0.46    0.46
   2   6  23    0.09    0.40
   2   6  23    0.18    0.38
  -2  -6  23    0.34    0.47
  -2  -6  24    9.36    1.01
   2   6  24    7.21    0.93
   2   6  24    6.51    0.88
  -2  -6  24    7.22    1.00
  -2  -6  25    6.78    0.81
  -2  -6  25    6.11    0.84
   2   6  25    5.85    0.75
  -2  -6  26   -0.06    0.23
   2   6  26    0.18    0.26
  -2   7  24    0.91    0.36
   2  -7  24    0.12    0.30
   2  -7  23    5.40    0.81
  -2   7  23    5.88    0.82
   2  -7  23    6.19    0.79
  -2   7  22    3.73    0.72
   2  -7  22    4.00    0.75
   2  -7  22    3.55    0.67
  -2   7  21   13.77    1.38
   2  -7  21   14.21    1.46
   2  -7  21   11.88    1.26
  -2   7  21   11.61    1.15
  -2   7  20   13.83    1.46
   2  -7  20   13.10    1.48
   2  -7  20   15.32    1.45
  -2   7  20   12.00    1.24
   2  -7  19    4.07    0.89
   2  -7  19    5.85    0.95
  -2   7  19    4.42    0.78
   2  -7  18    1.91    0.70
  -2   7  18    2.07    0.58
   2  -7  18    1.69    0.63
  -2   7  17   24.43    1.97
   2  -7  17   20.59    2.04
   2  -7  17   24.29    2.03
   2  -7  16   12.43    1.57
   2  -7  16   12.41    1.46
  -2   7  16   10.07    1.28
   2  -7  15   45.52    3.18
  -2   7  15   44.51    2.98
  -2  -7 -14    0.47    2.06
  -2   7  14    1.85    0.63
   2  -7  14    1.14    0.63
  -2   7  13   36.51    2.73
  -2  -7 -13   34.21    4.86
   2  -7  13   39.10    2.93
  -2   7  13   41.35    2.90
  -2  -7 -12   17.27    3.71
  -2   7  12   16.81    1.69
   2  -7  12   13.80    1.43
   2  -7  12   13.08    1.58
  -2   7  12   15.62    1.70
  -2  -7 -11   46.68    4.83
  -2   7  11   47.05    3.20
  -2   7  11   42.07    3.17
  -2   7  11   41.08    2.93
  -2  -7 -11   36.23    5.13
   2  -7  11   44.87    2.86
   2  -7  11   41.13    3.03
  -2   7  10   49.02    4.32
  -2  -7 -10   56.61    5.15
  -2   7  10   55.87    3.61
  -2   7  10   50.61    3.51
  -2  -7 -10   40.95    5.29
  -2   7  10   53.06    3.38
   2  -7  10   48.84    3.12
   2  -7  10   49.38    3.37
  -2  -7  -9   10.20    2.30
  -2   7   9    9.79    1.98
  -2   7   9   11.25    1.54
  -2   7   9    9.83    1.38
  -2   7   9   11.01    1.39
  -2  -7  -9    7.70    2.88
   2  -7   9   12.15    1.29
   2  -7   9   10.52    1.36
  -2  -7  -8   47.80    4.76
  -2   7   8   39.92    4.19
  -2   7   8   53.06    3.54
  -2   7   8   50.95    3.38
  -2  -7  -8   40.31    5.18
  -2   7   8   45.40    3.16
   2  -7   8   48.05    3.04
   2  -7   8   54.39    3.36
   2  -7   7   90.14    4.70
   2  -7   7   87.07    5.22
  -2  -7  -7   75.76    6.84
  -2   7   7   87.95    4.88
  -2   7   7   82.49    6.39
  -2  -7  -7   84.16    6.50
  -2   7   7   89.02    5.18
   2  -7   6    3.87    0.76
   2  -7   6    5.23    1.08
  -2   7   6    3.60    0.95
  -2   7   6    2.53    0.72
  -2  -7  -6    1.10    1.79
  -2   7   6    5.59    1.95
  -2  -7  -6    4.30    1.50
   2  -7   5    5.21    0.85
   2  -7   5    6.04    1.09
  -2   7   5    4.02    1.05
   2  -7   5    6.39    1.03
   2   7  -5    5.02    1.08
  -2   7   5    5.51    1.17
  -2  -7  -5    3.48    1.91
  -2   7   5    4.31    0.89
  -2  -7  -5    5.48    1.04
  -2   7   5    3.54    1.77
  -2  -7  -5    3.84    1.45
   2  -7   4    3.19    0.70
   2  -7   4    4.01    0.96
  -2   7   4    2.81    0.93
   2  -7   4    4.29    0.90
   2   7  -4    4.07    0.98
  -2   7   4    5.04    1.16
   2  -7   4    2.86    0.70
  -2   7   4    3.08    0.73
  -2  -7  -4    3.32    2.03
  -2  -7  -4    2.14    1.05
  -2  -7  -4    4.71    1.01
  -2  -7  -4    3.40    1.41
  -2   7   4    4.18    2.05
   2  -7   3   99.97    5.74
  -2   7   3   88.94    5.67
   2   7  -3  102.25    5.89
  -2  -7  -3   99.68    6.72
  -2  -7  -3   82.73    5.62
   2  -7   3   99.92    5.10
  -2   7   3   94.94    5.26
  -2  -7  -3   84.35    6.81
   2  -7   3  105.80    5.43
  -2  -7  -2   29.83    3.22
  -2  -7  -2   26.26    3.53
   2  -7   2   33.08    2.39
  -2  -7  -2   30.72    3.65
   2   7  -2   26.03    2.50
  -2   7   2   32.21    2.80
  -2   7   2   25.45    2.14
   2  -7   2   24.46    1.96
  -2  -7  -2   24.01    2.53
   2  -7   2   29.11    2.54
   2  -7   1   80.02    4.96
   2  -7   1   82.19    4.57
  -2  -7  -1   80.05    6.17
  -2   7   1   91.34    5.32
   2   7  -1   78.87    4.96
  -2  -7  -1   72.39    4.83
  -2   7   1   74.05    4.37
   2  -7   1   74.41    4.83
   2  -7   0   24.45    2.13
  -2  -7   0   30.44    3.43
   2   7   0   32.13    2.68
  -2   7   0   29.60    2.71
  -2   7   0   22.92    2.02
  -2  -7   0   25.48    2.52
   2  -7   0   26.66    2.49
   2  -7  -1   75.97    4.30
  -2  -7   1   72.34    5.54
   2   7   1   75.00    4.70
  -2  -7   1   70.16    4.55
  -2   7  -1   60.15    3.94
   2  -7  -1   67.78    4.60
   2  -7  -2   26.23    2.51
   2  -7  -2   24.79    2.19
   2  -7  -2   25.88    2.15
  -2  -7   2   27.05    3.03
   2   7   2   28.11    2.54
  -2   7  -2   32.77    2.84
  -2  -7   2   25.24    2.42
  -2   7  -2   24.28    2.02
  -2  -7   2   24.57    3.44
   2  -7  -3   91.65    5.79
   2  -7  -3   93.22    5.28
   2  -7  -3   93.36    5.22
  -2  -7   3   92.74    6.28
  -2   7  -3  113.72    6.16
   2   7   3  101.77    5.83
  -2  -7   3   96.47    5.61
  -2  -7   3   93.55    6.97
  -2  -7   4    3.21    0.85
   2  -7  -4    3.41    0.99
   2  -7  -4    3.26    0.79
  -2  -7   4    3.15    1.15
   2   7   4    2.42    0.79
  -2   7  -4    3.32    0.92
  -2  -7   4    3.05    0.96
  -2  -7   4    3.79    1.39
  -2  -7   5    5.15    0.97
   2  -7  -5    3.13    0.93
   2  -7  -5    5.81    1.08
  -2  -7   5    4.24    1.15
   2   7   5    6.23    1.15
  -2   7  -5    6.00    1.20
  -2  -7   5    2.96    1.27
  -2  -7   5    4.48    1.11
  -2  -7   6    4.73    1.35
   2  -7  -6    4.92    1.01
   2  -7  -6    5.46    1.21
   2   7   6    5.29    0.89
  -2  -7   6    5.52    1.15
  -2  -7   7   87.90    5.87
   2  -7  -7   81.99    4.89
   2   7   7   77.48    5.10
   2  -7  -7   80.42    5.47
  -2  -7   7   93.02    5.07
   2   7   7   87.99    4.65
  -2  -7   8   42.87    2.79
   2   7   8   44.67    3.49
  -2  -7   8   49.03    3.98
  -2  -7   8   50.97    3.36
   2   7   8   51.67    3.13
   2  -7  -8   50.66    3.41
   2   7   9   10.57    1.56
  -2  -7   9   12.21    1.26
  -2  -7   9   11.47    1.80
   2   7   9   12.39    1.39
   2  -7  -9   12.37    1.59
   2   7  10   52.68    3.87
  -2  -7  10   51.76    3.18
   2  -7 -10   51.24    3.61
  -2  -7  10   52.35    4.04
   2   7  10   57.39    3.41
  -2  -7  11   34.18    3.12
  -2  -7  11   35.06    2.46
   2   7  11   30.88    2.94
   2  -7 -11   42.64    3.10
  -2  -7  11   41.12    3.06
   2   7  11   39.63    2.71
   2   7  11   36.10    2.49
  -2  -7  12   16.24    1.52
   2  -7 -12   13.69    1.77
  -2  -7  12   14.90    1.78
   2   7  12   13.06    1.49
   2   7  12   15.54    1.50
  -2  -7  13   35.55    2.49
  -2  -7  13   40.12    2.68
   2  -7 -13   35.89    2.92
   2   7  13   33.77    2.56
   2   7  13   30.17    2.35
  -2  -7  13   40.38    3.03
  -2  -7  14    1.04    0.58
  -2  -7  14    0.97    0.71
   2   7  14    0.24    0.43
   2   7  14    0.75    0.53
  -2  -7  15   47.79    3.47
  -2  -7  15   51.29    3.30
   2   7  15   47.41    3.19
  -2  -7  15   44.28    3.04
  -2  -7  16   14.78    1.74
   2   7  16   13.39    1.54
  -2  -7  16   14.29    1.60
  -2  -7  16   11.87    1.38
  -2  -7  17   17.58    1.93
   2   7  17   20.01    1.85
  -2  -7  17   18.82    1.85
  -2  -7  17   18.43    1.71
   2   7  17   19.38    1.76
  -2  -7  17   16.78    1.62
  -2  -7  18    1.17    0.58
  -2  -7  18    2.34    0.71
   2   7  18    2.02    0.69
  -2  -7  18    2.34    0.68
   2   7  18    2.56    0.69
  -2  -7  18    1.57    0.57
  -2  -7  19    4.13    0.91
  -2  -7  19    4.69    0.93
   2   7  19    5.74    0.98
  -2  -7  19    5.75    0.91
   2   7  19    3.73    0.75
  -2  -7  19    3.86    0.77
  -2  -7  20    9.92    1.35
   2   7  20   12.61    1.36
  -2  -7  20   12.75    1.37
  -2  -7  20   12.61    1.30
   2   7  20   10.36    1.19
  -2  -7  20    9.96    1.14
  -2  -7  21   11.24    1.20
   2   7  21   11.53    1.18
   2   7  21   11.42    1.25
  -2  -7  21   13.50    1.36
   2   7  21   11.92    1.30
  -2  -7  22    3.35    0.64
   2   7  22    3.47    0.62
  -2  -7  22    4.14    0.72
   2   7  22    3.42    0.71
   2   7  22    4.64    0.77
  -2  -7  23    5.37    0.73
   2   7  23    5.27    0.69
  -2  -7  23    4.98    0.73
   2   7  23    4.92    0.73
  -2  -7  24    0.85    0.30
   2   7  24    0.54    0.29
  -2   8  23    0.11    0.23
  -2   8  22    0.13    0.27
   2  -8  22    0.37    0.31
   2  -8  22    0.23    0.29
  -2   8  21    5.65    0.80
   2  -8  21    5.55    0.74
   2  -8  21    7.27    0.94
  -2   8  21    5.56    0.70
  -2   8  20    6.17    0.89
   2  -8  20    6.25    0.95
   2  -8  20    5.56    0.82
  -2   8  20    6.02    0.79
  -2   8  19    4.45    0.81
   2  -8  19    4.00    0.82
   2  -8  19    3.83    0.72
  -2   8  19    5.01    0.77
   2  -8  18    9.05    1.12
   2  -8  18   11.40    1.36
  -2   8  18   10.06    1.12
   2  -8  17    3.94    0.88
   2  -8  17    2.67    0.69
  -2   8  17    3.85    0.75
   2  -8  16    5.26    1.03
   2  -8  16    3.60    0.80
  -2  -8 -16    2.95    1.86
  -2   8  16    5.29    0.90
   2  -8  15    4.20    0.93
   2  -8  15    1.83    0.65
  -2   8  15    1.68    0.60
  -2  -8 -15    0.35    1.64
   2  -8  14   34.15    2.67
   2  -8  14   37.33    2.46
  -2  -8 -14   29.51    4.12
  -2   8  14   34.00    2.52
   2  -8  13    4.17    0.97
   2  -8  13    5.36    0.88
  -2  -8 -13    5.45    2.38
  -2   8  13    5.23    0.98
   2  -8  12    7.81    1.22
  -2   8  12    7.51    1.14
  -2  -8 -12    7.17    2.54
  -2   8  12    7.98    1.19
   2  -8  12    7.89    1.07
   2  -8  11    3.20    0.86
   2  -8  11    4.15    0.82
  -2   8  11    4.17    0.90
  -2   8  11    4.09    0.89
  -2  -8 -11    4.82    2.27
   2  -8  10   13.90    1.42
   2  -8  10   14.37    1.63
  -2   8  10   11.19    1.45
  -2  -8 -10   11.94    2.90
  -2   8  10   13.08    1.57
  -2  -8  -9   32.27    4.45
   2  -8   9   28.04    2.19
  -2   8   9   33.03    2.59
  -2   8   9   28.76    2.38
   2  -8   8    7.23    1.04
  -2   8   8    6.16    1.17
  -2  -8  -8    6.01    2.54
  -2   8   8    7.93    1.21
   2  -8   7    8.90    1.16
  -2  -8  -7    9.37    2.73
  -2   8   7    8.23    1.25
  -2   8   7    7.73    1.30
  -2   8   6   77.89    4.81
   2  -8   6   79.57    4.45
   2  -8   6   81.74    5.03
  -2  -8  -6   74.60    6.33
  -2   8   6   84.06    4.76
  -2  -8  -6   81.75    6.38
  -2   8   6   81.66    6.39
  -2  -8  -5    4.45    1.63
  -2   8   5    4.24    1.73
  -2  -8  -5    6.50    1.23
  -2  -8  -5    5.38    1.96
  -2   8   5    7.50    1.30
  -2   8   5    5.34    1.03
  -2  -8  -5    5.22    2.08
   2  -8   5    5.20    0.92
   2  -8   5    5.15    1.11
  -2   8   4   50.39    5.23
  -2  -8  -4   60.82    5.05
  -2  -8  -4   53.65    3.79
  -2  -8  -4   45.96    4.70
   2  -8   4   58.46    3.64
  -2  -8  -4   44.08    4.89
   2   8  -4   53.88    4.09
  -2   8   4   51.67    3.46
  -2  -8  -4   46.55    3.66
   2  -8   4   54.56    3.33
   2  -8   4   51.76    3.78
  -2  -8  -3   21.00    2.19
  -2  -8  -3   25.22    3.11
  -2   8   3   16.05    3.17
   2  -8   3   22.34    2.04
  -2  -8  -3   18.31    3.01
   2   8  -3   21.56    2.40
  -2  -8  -3   12.95    2.59
  -2   8   3   19.61    1.90
  -2  -8  -3   19.46    2.20
   2  -8   3   19.55    1.80
   2  -8   3   22.74    2.31
  -2  -8  -2   20.80    2.12
   2  -8   2   19.85    1.91
  -2  -8  -2   23.11    3.13
   2   8  -2   19.48    2.29
   2  -8   2   18.90    1.69
  -2  -8  -2   18.60    2.88
  -2   8   2   16.05    1.75
  -2  -8  -2   16.40    2.03
   2  -8   2   16.52    2.02
  -2  -8  -1   15.59    1.83
   2  -8   1   14.66    1.65
  -2  -8  -1   15.51    2.57
   2   8  -1   17.20    2.12
  -2  -8  -1   13.12    1.80
  -2   8   1   13.82    1.58
  -2  -8  -1   12.27    2.30
  -2  -8  -1   15.09    2.83
   2  -8   1   12.41    1.77
  -2  -8   0   43.20    3.33
   2  -8   0   45.60    3.15
  -2  -8   0   36.09    3.93
   2   8   0   50.47    3.76
  -2   8   0   38.07    2.89
  -2  -8   0   44.33    3.34
  -2  -8   0   37.26    4.39
   2  -8   0   44.29    3.49
  -2  -8   1   18.81    2.01
   2  -8  -1   15.81    2.01
   2  -8  -1   17.72    1.82
  -2  -8   1   13.45    2.26
   2   8   1   15.30    2.00
  -2   8  -1   14.94    1.64
  -2  -8   1   18.24    2.01
  -2  -8   1   18.07    2.85
   2  -8  -1   16.23    2.03
  -2  -8   2   22.69    2.21
   2  -8  -2   16.67    2.14
   2  -8  -2   23.46    2.11
   2  -8  -2   19.49    1.91
  -2  -8   2   19.82    2.63
   2   8   2   25.47    2.58
  -2  -8   2   21.80    2.20
  -2   8  -2   18.44    1.83
  -2  -8   2   19.50    2.93
  -2  -8   3   22.14    2.21
   2  -8  -3   21.55    2.42
   2  -8  -3   24.47    2.17
   2  -8  -3   27.56    2.24
  -2  -8   3   20.57    2.63
   2   8   3   21.15    2.38
  -2   8  -3   20.75    1.95
   2   8   3   23.39    1.91
  -2  -8   3   24.35    2.33
  -2  -8   3   24.80    3.18
  -2  -8   4   46.49    3.34
   2  -8  -4   39.84    3.48
   2  -8  -4   49.32    3.25
   2  -8  -4   44.63    3.16
  -2  -8   4   46.16    3.92
   2   8   4   47.55    3.69
  -2  -8   4   41.27    4.05
   2   8   4   46.44    2.91
  -2  -8   4   47.08    3.33
  -2   8  -4   32.93    2.77
  -2  -8   5    3.59    1.26
   2  -8  -5    6.66    1.18
   2   8   5    5.40    1.20
  -2  -8   5    5.81    1.11
   2  -8  -5    5.12    1.22
  -2  -8   5    5.83    1.20
   2   8   5    2.99    0.74
   2   8   6   80.44    5.26
  -2  -8   6   85.30    5.86
   2  -8  -6   79.86    4.91
  -2  -8   6   95.99    5.17
   2   8   6   90.52    4.75
   2  -8  -6   71.87    5.26
   2  -8  -7    9.55    1.41
   2   8   7   10.46    1.60
  -2  -8   7   10.81    1.49
   2   8   7   10.33    1.28
   2  -8  -7   10.09    1.65
  -2  -8   8    7.06    0.94
   2   8   8    5.58    0.97
  -2  -8   8    5.92    1.10
   2  -8  -8    6.41    1.24
  -2  -8   9   29.20    2.16
   2   8   9   32.20    2.42
  -2  -8   9   29.92    2.46
   2  -8  -9   31.16    2.66
  -2  -8  10   19.83    1.71
   2   8  10   20.15    1.87
   2  -8 -10   20.58    2.14
  -2  -8  11    3.80    0.77
   2   8  11    2.48    0.76
  -2  -8  11    1.99    0.63
   2  -8 -11    2.56    0.90
  -2  -8  12    6.79    1.01
  -2  -8  12    8.45    1.15
   2   8  12    5.32    0.99
   2  -8 -12    8.84    1.38
  -2  -8  12    7.85    1.14
  -2  -8  13    5.57    0.97
   2   8  13    6.60    1.06
  -2  -8  13    6.96    1.09
   2  -8 -13    5.58    1.20
  -2  -8  14   37.71    2.70
   2   8  14   39.47    2.72
   2  -8 -14   39.98    3.07
  -2  -8  14   41.12    2.83
  -2  -8  15    3.30    0.76
  -2  -8  15    2.73    0.75
   2  -8 -15    3.60    0.94
   2   8  15    3.91    0.80
  -2  -8  16    4.54    0.89
   2   8  16    4.68    0.86
  -2  -8  16    3.89    0.77
   2   8  16    4.39    0.81
  -2  -8  17    3.70    0.79
   2   8  17    3.87    0.78
  -2  -8  17    2.18    0.58
   2   8  17    1.87    0.57
   2   8  18    8.30    1.12
  -2  -8  18    9.57    1.20
  -2  -8  18   10.16    1.13
   2   8  18    8.53    1.05
  -2  -8  19    3.95    0.78
   2   8  19    4.03    0.77
   2   8  19    4.44    0.72
  -2  -8  19    4.21    0.72
   2   8  20    7.14    0.93
   2   8  20    7.92    0.96
  -2  -8  20    7.24    0.95
   2   8  20    6.21    0.83
  -2  -8  20    7.26    0.87
   2   8  21    8.06    0.93
  -2  -8  21    5.81    0.81
   2   8  21    6.18    0.83
   2   8  21    7.01    0.81
   2   8  22    0.38    0.31
  -2  -8  22   -0.07    0.33
   2   8  22    0.39    0.27
   2   8  23    0.25    0.26
   2  -9  20    1.37    0.38
  -2   9  20    0.44    0.31
   2  -9  20    1.56    0.44
  -2   9  20    1.37    0.36
   2  -9  19    0.25    0.30
  -2   9  19    0.52    0.33
   2  -9  19    0.41    0.35
  -2   9  19    0.37    0.28
   2  -9  18    2.78    0.57
  -2   9  18    2.50    0.57
   2  -9  18    3.04    0.67
  -2   9  18    3.56    0.60
   2  -9  17   22.33    1.84
   2  -9  17   24.64    1.76
  -2   9  17   22.60    1.70
   2  -9  16    4.87    0.87
  -2   9  16    4.19    0.74
   2  -9  16    4.21    0.74
  -2  -9 -16    4.36    1.29
   2  -9  15    3.55    0.80
   2  -9  15    3.00    0.63
  -2   9  15    2.92    0.66
   2  -9  15    2.28    0.64
  -2  -9 -15    3.26    1.53
   2  -9  14    6.50    1.05
   2  -9  14    5.99    0.87
  -2   9  14    5.33    0.88
  -2  -9 -14    3.59    1.60
   2  -9  14    5.87    0.94
  -2   9  13   13.04    1.38
   2  -9  13   12.74    1.33
   2  -9  13   14.21    1.56
  -2  -9 -13   12.15    2.40
  -2   9  13   11.15    1.31
  -2   9  12    4.67    0.89
  -2  -9 -12    4.08    1.83
   2  -9  12    5.88    1.05
   2  -9  12    5.08    0.86
   2  -9  11   21.00    1.75
  -2   9  11   17.09    1.71
  -2  -9 -11   18.73    2.94
  -2   9  10    1.12    0.58
  -2  -9 -10    0.61    1.43
   2  -9  10    0.60    0.43
  -2   9   9   32.71    2.41
  -2   9   9   25.99    2.25
  -2  -9  -9   24.90    3.49
   2  -9   9   28.93    2.15
  -2   9   8    1.53    0.66
   2  -9   8    0.73    0.49
  -2   9   8    0.66    0.60
  -2  -9  -8    0.91    1.51
  -2  -9  -7   76.03    6.13
  -2   9   7   88.43    4.95
  -2   9   7   88.07    5.00
   2  -9   7   90.25    4.77
  -2   9   6    3.57    0.88
  -2  -9  -6    0.86    1.40
   2  -9   6    3.26    0.74
  -2   9   5   13.31    1.60
  -2  -9  -5   12.90    2.36
   2  -9   5   14.94    1.48
  -2   9   4    8.79    1.32
  -2  -9  -4    9.21    1.44
  -2  -9  -4    9.46    2.12
   2  -9   4   11.28    1.31
  -2  -9  -3   44.72    4.04
   2  -9   3   49.73    3.29
  -2   9   3   42.87    3.10
  -2  -9  -3   47.01    3.33
   2  -9   3   37.12    2.78
   2  -9   2    1.28    0.71
  -2  -9  -2   -0.15    0.67
  -2   9   2    0.42    0.42
  -2  -9  -2    0.71    0.93
   2  -9   2    0.94    0.50
  -2  -9  -1   25.44    2.79
   2  -9   1   22.60    2.13
  -2  -9  -1   22.33    2.21
  -2   9   1   22.58    2.10
   2  -9   1   22.48    1.95
  -2  -9   0   -0.30    0.60
  -2   9   0   -0.14    0.52
   2  -9   0   -0.14    0.59
  -2  -9   1   21.67    2.12
  -2   9  -1   17.48    1.85
   2  -9  -1   22.21    2.08
  -2  -9   2    0.15    0.69
  -2   9  -2    0.54    0.61
   2   9   2    0.21    0.36
   2  -9  -2    0.70    0.62
   2   9   3   41.69    2.74
  -2  -9   3   43.84    3.14
  -2   9  -3   32.66    2.73
   2  -9  -3   43.48    3.05
   2  -9  -3   41.35    2.97
  -2   9  -4    7.61    1.16
   2   9   4    8.51    1.12
  -2  -9   4    9.93    1.43
   2  -9  -4    8.55    1.29
   2  -9  -4    8.81    1.31
  -2  -9   5   15.26    1.74
  -2   9  -5   11.71    1.44
   2   9   5   14.21    1.49
   2  -9  -5   15.27    1.68
   2  -9  -5   13.35    1.63
  -2  -9   6    3.18    0.88
  -2   9  -6    1.03    0.51
   2   9   6    3.22    0.78
   2  -9  -6    2.64    0.80
  -2  -9   7   90.38    4.78
   2   9   7   81.54    4.47
   2  -9  -7   83.79    4.82
  -2  -9   8    1.17    0.66
   2   9   8    0.95    0.57
  -2   9  -8    0.64    0.45
   2  -9  -8    0.60    0.63
  -2  -9   9   22.37    1.83
  -2  -9   9   27.55    2.22
   2   9   9   24.75    2.08
   2  -9  -9   28.56    2.47
  -2  -9  10    0.38    0.39
   2   9  10    0.12    0.47
  -2  -9  10    0.12    0.56
   2  -9 -10    0.15    0.60
  -2  -9  11   19.07    1.68
  -2  -9  11   24.25    1.94
   2   9  11   20.88    1.90
   2  -9 -11   25.76    2.30
  -2  -9  12    3.77    0.78
   2   9  12    5.41    0.96
   2  -9 -12    4.14    0.96
  -2  -9  13   16.19    1.51
   2  -9 -13   13.47    1.66
  -2  -9  13   13.43    1.43
  -2  -9  14    5.40    0.87
  -2  -9  14    5.27    0.90
   2  -9 -14    4.24    0.97
  -2  -9  15    3.12    0.66
  -2  -9  15    3.58    0.73
   2  -9 -15    3.32    0.82
  -2  -9  16    2.94    0.70
  -2  -9  16    4.05    0.72
   2   9  16    3.71    0.70
  -2  -9  17   22.81    1.79
  -2  -9  17   23.39    1.73
   2   9  17   22.98    1.70
  -2  -9  18    3.78    0.68
   2   9  18    2.26    0.51
  -2  -9  18    3.11    0.59
   2   9  19    0.22    0.30
  -2  -9  19    0.15    0.32
   2   9  19    0.74    0.34
  -2  -9  19    0.19    0.29
   2   9  20    1.09    0.37
   2   9  20    1.05    0.32
  -2  -9  20    1.74    0.44
  -2  10  18    8.20    0.75
  -2  10  17    3.39    0.54
   2 -10  17    4.19    0.63
   2 -10  17    4.65    0.58
  -2  10  17    4.27    0.57
  -2  10  16    1.99    0.44
  -2 -10 -16    2.67    0.65
   2 -10  16    3.10    0.58
   2  10 -16    2.64    0.55
   2 -10  16    2.68    0.49
  -2 -10 -16    3.14    0.81
   2 -10  15    1.84    0.44
  -2  10  15    2.07    0.48
   2 -10  15    1.82    0.48
  -2 -10 -15    1.32    0.69
  -2 -10 -15    2.07    0.63
   2 -10  15    1.71    0.51
  -2  10  14    7.68    0.90
   2 -10  14    8.17    0.90
   2 -10  14    7.33    0.89
  -2 -10 -14    8.20    1.34
  -2 -10 -14    8.40    1.16
   2 -10  13    0.91    0.42
  -2  10  13    0.40    0.32
  -2 -10 -13    0.68    0.91
   2 -10  13    0.74    0.40
   2 -10  12    2.56    0.56
  -2  10  12    2.57    0.58
  -2  10  12    2.35    0.62
  -2 -10 -12    3.34    1.09
   2 -10  11    6.58    0.90
  -2  10  11    5.13    0.84
  -2 -10 -11    3.37    1.25
  -2  10  11    4.23    0.81
  -2  10  10   16.37    1.45
   2 -10  10   14.31    1.37
  -2  10  10   12.31    1.36
  -2 -10 -10   13.88    2.07
   2 -10   9    6.72    0.97
  -2 -10  -9    9.37    1.84
  -2  10   9    7.22    1.09
   2 -10   9    7.78    0.97
   2 -10   8    1.48    0.53
   2 -10   8    1.00    0.43
  -2 -10  -8    1.72    1.11
  -2  10   8    0.47    0.48
   2 -10   7    8.22    1.02
  -2 -10  -7    6.88    1.64
  -2  10   7    6.17    1.04
   2 -10   6    7.78    1.00
  -2  10   6    7.84    1.19
  -2 -10  -6    6.33    1.56
   2  10  -6    8.99    1.22
   2 -10   5    3.74    0.73
  -2  10   5    2.29    0.74
   2  10  -5    3.53    0.82
   2 -10   4   11.39    1.27
  -2  10   4   11.76    1.44
  -2 -10  -4   13.17    1.96
   2  10  -4   11.12    1.44
   2 -10   3    2.26    0.66
  -2 -10  -3    5.01    1.32
  -2 -10  -3    3.90    0.91
  -2  10   3    3.92    0.90
   2  10  -3    3.48    0.86
  -2 -10  -2   30.53    2.88
   2 -10   2   30.64    2.29
  -2  10   2   31.84    2.52
  -2 -10  -2   32.66    2.58
   2  10  -2   38.14    2.75
  -2 -10  -1    5.08    1.27
  -2  10   1    4.19    0.92
  -2 -10  -1    5.54    1.09
   2 -10   1    5.34    0.84
   2 -10   0   92.42    4.96
  -2 -10   0   87.37    4.88
  -2  10   0   76.93    4.68
   2 -10   0   80.69    4.54
   2 -10  -1    5.13    0.99
   2 -10  -1    4.48    0.80
  -2 -10   1    4.86    1.02
  -2  10  -1    2.58    0.82
   2 -10  -2   35.75    2.64
   2 -10  -2   30.99    2.36
  -2  10  -2   27.62    2.39
  -2 -10   2   35.80    2.64
   2  10   2   38.68    2.77
   2  10   3    2.30    0.70
  -2 -10   3    1.92    0.72
  -2  10  -3    1.90    0.64
   2 -10  -3    2.58    0.78
   2  10   4   12.17    1.49
  -2 -10   4   11.32    1.47
  -2  10  -4   10.11    1.34
   2  10   4   12.68    1.33
   2 -10  -4   13.50    1.55
   2 -10  -4   12.10    1.45
   2  10   5    3.65    0.84
  -2 -10   5    3.69    0.90
  -2  10  -5    1.98    0.71
   2  10   5    4.46    0.79
   2 -10  -5    2.60    0.78
   2 -10  -5    3.50    0.80
   2  10   6   10.50    1.29
  -2 -10   6   11.54    1.37
   2  10   6   10.78    1.23
  -2  10  -6    7.67    1.17
   2 -10  -6   10.26    1.36
  -2 -10   7    9.41    1.23
  -2  10  -7    7.91    1.13
   2  10   7    7.86    1.07
   2 -10  -7    7.55    1.21
  -2 -10   8    0.67    0.51
  -2  10  -8    1.06    0.56
   2  10   8    0.52    0.43
   2 -10  -8    1.06    0.55
  -2  10  -9    6.02    1.00
  -2 -10   9    8.25    1.09
   2  10   9    6.92    0.99
   2 -10  -9    6.94    1.14
  -2 -10  10   17.93    1.52
  -2 -10  10   14.98    1.47
   2  10  10   16.76    1.53
  -2  10 -10   12.99    1.46
   2 -10 -10   17.08    1.75
  -2 -10  11    5.25    0.84
   2 -10 -11    6.35    1.07
  -2 -10  12    1.04    0.44
   2 -10 -12    2.26    0.71
  -2 -10  13    0.66    0.40
   2 -10 -13    1.12    0.55
  -2 -10  14    8.60    0.98
   2 -10 -14   10.49    1.21
   2 -10 -15    1.78    0.56
  -2 -10  15    2.19    0.49
   2  10  15    1.72    0.45
  -2 -10  16    3.26    0.56
   2 -10 -16    3.11    0.63
  -2 -10  16    2.60    0.51
   2  10  16    2.69    0.50
  -2 -10  17    4.81    0.64
  -2 -10  17    4.51    0.61
   2  10  17    4.24    0.56
   2  10  18    7.73    0.75
  -2 -10  18    8.14    0.74
   2  11 -14    0.32    0.23
   2 -11  14    0.57    0.26
  -2  11  14    0.58    0.27
  -2 -11 -14    0.48    0.30
  -2 -11 -14    0.89    0.42
   2  11 -13   15.22    1.30
  -2  11  13   15.88    1.13
   2 -11  13   14.62    1.12
  -2 -11 -13   15.35    1.43
  -2 -11 -13   16.00    1.34
   2 -11  12    0.63    0.33
  -2 -11 -12    0.81    0.55
  -2 -11 -12    0.51    0.41
   2 -11  11   14.11    1.17
  -2 -11 -11   12.76    1.47
  -2 -11 -11   12.73    1.29
  -2 -11 -10    0.12    0.55
  -2 -11 -10    1.27    0.49
   2 -11  10    1.02    0.39
  -2  11  10    1.11    0.41
  -2 -11  -9    0.26    0.58
  -2 -11  -9    0.21    0.42
   2 -11   9    0.51    0.32
  -2  11   9    0.72    0.40
  -2 -11  -8    0.53    0.61
  -2 -11  -8    0.32    0.49
   2 -11   8    0.30    0.37
  -2  11   8    0.17    0.38
  -2 -11  -7    4.33    0.85
  -2 -11  -7    3.69    0.95
   2 -11   7    3.20    0.63
  -2  11   7    5.33    0.84
  -2 -11  -6    3.38    0.78
  -2 -11  -6    4.13    1.03
  -2  11   6    2.50    0.64
   2 -11   6    2.88    0.60
   2  11  -5    3.12    0.70
  -2 -11  -5    2.60    0.87
  -2  11   5    2.19    0.66
   2 -11   5    4.40    0.73
  -2  11   4    1.13    0.52
  -2 -11  -4    0.27    0.63
   2  11  -4    0.99    0.49
  -2 -11  -3   28.77    2.42
   2 -11   3   28.82    2.00
  -2  11   3   27.29    2.15
  -2 -11  -3   30.55    2.16
   2  11  -3   33.49    2.38
  -2 -11  -2   11.47    1.43
   2 -11   2    9.48    1.05
  -2 -11  -2   10.25    1.19
  -2  11   2    9.12    1.17
   2  11  -2   13.51    1.45
   2 -11   1   13.43    1.22
  -2 -11  -1   12.59    1.33
  -2  11   1    9.14    1.19
   2  11  -1   11.19    1.33
   2 -11   0   17.33    1.47
  -2 -11   0   17.73    1.64
  -2  11   0   18.13    1.69
   2  11   0   20.60    1.84
   2 -11  -1    7.98    0.98
  -2  11  -1    8.41    1.10
  -2 -11   1    8.59    1.13
   2  11   1   11.30    1.33
   2 -11  -2    8.08    0.98
  -2 -11   2   10.87    1.24
  -2  11  -2    8.23    1.11
   2  11   2   11.48    1.33
   2 -11  -3   24.89    1.85
  -2  11  -3   24.29    2.00
   2  11   3   26.30    2.11
   2 -11  -4    1.71    0.50
  -2 -11   4    1.08    0.53
  -2  11  -4    0.52    0.42
   2  11   4    1.39    0.55
   2  11   5    4.75    0.82
  -2 -11   5    2.96    0.68
  -2  11  -5    2.75    0.67
   2 -11  -5    2.91    0.71
   2  11   6    4.84    0.79
  -2  11  -6    3.09    0.68
  -2 -11   6    3.79    0.73
   2 -11  -6    2.83    0.69
  -2 -11   7    6.01    0.78
  -2 -11   7    7.08    0.92
  -2  11  -7    4.29    0.77
   2 -11  -7    6.04    0.92
  -2 -11   8    0.22    0.27
  -2 -11   8    0.08    0.32
  -2  11  -8    0.38    0.36
   2 -11  -8    0.59    0.47
  -2 -11   9    0.56    0.30
  -2 -11   9    1.02    0.41
  -2  11  -9    0.64    0.41
   2 -11  -9    0.48    0.44
  -2 -11  10    1.01    0.35
  -2 -11  10    0.72    0.39
  -2  11 -10    0.86    0.39
   2 -11 -10    0.09    0.35
  -2 -11  11   12.39    1.07
   2 -11 -11   11.59    1.20
  -2 -11  12    0.12    0.23
   2 -11 -12    0.48    0.34
   2 -11 -13   16.81    1.32
  -2 -11  13   14.24    1.11
   2  11  13   13.69    1.08
   2 -11 -14    0.51    0.32
  -2 -11  14    0.53    0.27
   2  11  14    0.59    0.25
  -2 -12  -9    4.28    0.62
   2 -12   9    4.01    0.49
   2  12  -9    4.63    0.62
   2  12  -8    0.40    0.28
  -2 -12  -8    0.75    0.37
  -2 -12  -8    0.53    0.29
  -2  12   8    0.83    0.28
   2 -12   8    0.87    0.30
   2  12  -7    3.47    0.58
  -2 -12  -7    2.03    0.50
   2 -12   7    2.24    0.43
  -2  12   7    2.82    0.48
  -2 -12  -6    6.54    0.86
  -2  12   6    6.43    0.73
   2 -12   6    6.33    0.69
   2  12  -5    2.36    0.49
  -2 -12  -5    2.22    0.57
  -2  12   5    1.51    0.43
   2 -12   5    2.03    0.41
   2  12  -4   16.10    1.30
  -2 -12  -4   14.57    1.30
  -2  12   4   13.64    1.18
   2 -12   4   15.09    1.13
   2  12  -3    2.19    0.53
  -2 -12  -3    2.34    0.56
  -2  12   3    2.41    0.53
   2  12  -2    2.95    0.59
  -2  12   2    1.91    0.47
   2  12  -1    0.67    0.36
  -2 -12  -1    0.65    0.36
  -2  12   1    0.58    0.34
   2  12   0   23.06    1.70
  -2 -12   0   22.20    1.54
  -2  12   0   19.07    1.52
   2  12   1    1.08    0.43
  -2 -12   1    0.95    0.40
  -2  12  -1    1.17    0.42
   2  12   2    1.77    0.51
  -2 -12   2    1.42    0.42
  -2  12  -2    1.97    0.49
   2  12   3    3.06    0.58
  -2  12  -3    2.10    0.49
  -2 -12   3    1.67    0.45
   2  12   4   17.73    1.36
  -2 -12   4   16.96    1.29
  -2  12  -4   13.29    1.22
   2  12   5    1.12    0.38
  -2  12  -5    1.32    0.40
  -2 -12   5    1.26    0.41
  -2 -12   6    6.89    0.76
  -2  12  -6    5.02    0.70
   2 -12  -7    2.33    0.45
  -2  12  -7    2.10    0.45
  -2 -12   7    2.69    0.48
   2 -12  -8    0.98    0.33
  -2  12  -8    0.36    0.24
  -2 -12   8    0.69    0.24
   3   0   0    0.07    0.25
  -3   0   0    0.15    0.63
   3   0   1   14.45    1.23
   3   0  -1   13.51    1.14
  -3   0  -1   14.95    1.65
  -3   0   1   15.49    1.81
   3   0   2  172.52    7.96
  -3   0   2  183.44    9.09
   3   0   3   61.72    3.35
  -3   0   3   57.69    4.11
   3   0   4   13.67    1.25
  -3   0   4   12.68    1.79
   3   0   5   88.17    4.48
  -3   0   5   81.75    5.17
   3   0   6    6.69    0.93
  -3   0   6    5.83    1.39
  -3   0   6    7.77    0.94
  -3   0   6    6.10    1.23
  -3   0  -6    6.11    1.04
  -3   0  -7   23.19    2.09
  -3   0   7   23.11    2.52
  -3   0   7   26.81    1.92
   3   0   7   28.65    2.04
   3   0   7   25.93    1.94
  -3   0  -8  239.03   12.05
  -3   0   8  255.05   12.71
  -3   0   8  270.58   11.79
  -3   0   8  261.77   13.35
   3   0   8  276.44   11.94
   3   0   8  274.03   11.85
  -3   0  -9    4.94    0.94
   3   0   9    5.57    0.91
  -3   0   9    5.20    1.38
  -3   0   9    6.19    0.91
  -3   0   9    2.77    0.97
   3   0   9    4.99    0.81
  -3   0 -10   18.03    1.93
  -3   0  10   26.75    2.45
  -3   0  10   24.21    1.90
  -3   0  10   24.05    2.52
   3   0  10   23.27    1.98
   3   0  10   23.59    1.90
  -3   0 -11   31.48    2.72
  -3   0  11   40.76    3.09
   3   0  11   39.40    2.75
  -3   0  11   35.55    2.54
  -3   0  11   42.25    3.23
   3   0  11   38.45    2.60
   3   0  12   27.99    2.19
  -3   0  12   28.46    2.18
  -3   0  12   30.83    2.65
   3   0  12   32.78    2.43
   3   0  13    3.38    0.78
  -3   0  13    2.54    0.89
  -3   0  13    2.53    0.67
   3   0  13    1.21    0.54
   3   0  13    2.72    0.61
  -3   0  13    1.69    0.55
   3   0  13    2.00    0.57
   3   0  13    2.92    0.72
  -3   0  13    1.27    0.57
   3   0  13    2.87    0.57
   3   0  14   25.54    2.16
   3   0  14   24.67    1.88
  -3   0  14   22.81    1.94
   3   0  14   26.07    1.92
  -3   0  14   27.39    2.07
   3   0  14   28.32    1.89
   3   0  14   25.57    2.09
  -3   0  14   27.89    2.45
   3   0  15    0.41    0.41
  -3   0  15   -0.16    0.61
   3   0  15    0.64    0.45
  -3   0  15    0.34    0.38
   3   0  15    0.57    0.48
   3   0  15    0.72    0.50
  -3   0  15    0.72    0.53
   3   0  15    0.75    0.43
   3   0  16   23.73    2.15
   3   0  16   25.53    1.91
  -3   0  16   18.89    1.85
   3   0  16   22.32    1.86
   3   0  16   18.37    1.89
  -3   0  16   22.03    1.85
   3   0  16   23.71    1.79
  -3   0  16   24.03    2.26
  -3   0  16   26.31    2.04
  -3   0  17    6.04    0.95
  -3   0  17    2.43    0.77
   3   0  17    4.91    0.87
  -3   0  17    4.74    0.91
   3   0  17    3.02    0.80
  -3   0  17    3.72    0.81
   3   0  17    4.26    0.91
   3   0  17    5.34    0.89
  -3   0  18    6.36    0.98
  -3   0  18    4.89    0.97
  -3   0  18    4.15    0.99
   3   0  18    5.21    0.98
   3   0  18    5.41    0.90
  -3   0  18    6.69    0.99
   3   0  18    4.76    0.98
   3   0  18    4.10    0.95
   3   0  18    4.61    0.87
  -3   0  19    3.70    0.82
  -3   0  19    3.49    0.89
   3   0  19    3.53    0.83
   3   0  19    1.92    0.68
   3   0  19    2.68    0.78
   3   0  19    2.07    0.75
  -3   0  19    4.02    0.83
   3   0  19    3.38    0.79
   3   0  20   15.66    1.62
  -3   0  20   11.40    1.55
   3   0  20   17.63    1.63
   3   0  20   12.57    1.40
  -3   0  20   13.59    1.44
   3   0  20   14.04    1.67
  -3   0  20   16.98    1.63
  -3   0  21   -0.12    0.46
   3   0  21    0.49    0.55
  -3   0  21    0.45    0.45
   3   0  21    0.22    0.50
   3   0  21    0.14    0.54
  -3   0  21    0.43    0.50
   3   0  21    0.11    0.51
  -3   0  22   30.39    2.29
   3   0  22   31.06    2.56
   3   0  22   35.31    2.40
  -3   0  22   30.08    2.37
   3   0  22   34.02    2.50
  -3   0  22   29.04    2.54
  -3   0  23    6.42    0.99
   3   0  23    5.49    1.07
  -3   0  23    5.72    0.96
   3   0  23    6.25    1.02
  -3   0  23    6.53    1.14
   3   0  23    6.18    1.08
  -3   0  24    0.88    0.48
  -3   0  24    0.20    0.43
   3   0  24    0.90    0.51
   3   0  24    0.89    0.58
  -3   0  24    0.27    0.51
   3   0  24    0.88    0.63
   3   0  25   12.14    1.35
  -3   0  25   12.62    1.48
  -3   0  25   11.06    1.25
  -3   0  25   12.98    1.29
   3   0  25   11.11    1.38
   3   0  25   13.88    1.34
  -3   0  26    9.38    1.21
   3   0  26   11.39    1.19
  -3   0  26    8.69    1.08
  -3   0  26    9.06    1.05
   3   0  26   11.82    1.18
   3   0  26   12.46    1.32
  -3   0  27    0.19    0.37
   3   0  27    0.60    0.38
  -3   0  27    0.48    0.34
  -3   0  27    0.72    0.35
   3   0  27    1.42    0.55
   3   0  27    0.70    0.44
  -3   0  28    0.84    0.38
  -3   0  28    1.23    0.39
   3   0  28    1.54    0.42
  -3   0  28    0.99    0.33
   3   0  28    0.78    0.42
   3  -1  28    1.89    0.44
  -3   1  28    1.94    0.43
   3  -1  28    1.96    0.46
   3  -1  28    3.22    0.59
  -3   1  27    0.98    0.47
   3  -1  27    0.71    0.43
   3  -1  27    1.66    0.53
   3  -1  27    0.64    0.45
  -3   1  27    0.85    0.39
  -3   1  26    3.91    0.83
   3  -1  26    3.90    0.74
  -3   1  26    5.33    0.81
   3  -1  26    4.41    0.78
  -3   1  26    4.06    0.67
   3  -1  26    4.12    0.82
  -3   1  26    3.95    0.71
   3  -1  25   10.58    1.21
  -3   1  25    7.43    1.13
  -3   1  25   10.06    1.17
  -3   1  25    8.78    1.03
   3  -1  25   11.29    1.34
   3  -1  25    9.25    1.12
  -3   1  25    7.21    1.03
  -3   1  24    3.33    0.74
   3  -1  24    3.48    0.79
  -3   1  24    4.32    0.92
  -3   1  24    2.82    0.70
   3  -1  24    3.56    0.88
  -3   1  24    3.75    0.75
   3  -1  24    3.04    0.83
  -3   1  23    6.87    1.04
   3  -1  23    7.26    1.12
  -3   1  23    5.83    1.07
  -3   1  23   10.79    1.28
   3  -1  23    8.22    1.25
  -3   1  23    7.09    0.99
   3  -1  23    6.63    1.04
  -3   1  22   16.75    1.59
   3  -1  22   20.52    1.77
   3  -1  22   17.28    1.86
  -3   1  22   18.65    1.73
   3  -1  22   20.54    1.82
  -3   1  21    4.42    0.87
   3  -1  21    4.60    0.94
   3  -1  21    2.08    0.72
   3  -1  21    3.10    0.90
  -3   1  21    4.71    0.81
   3  -1  21    3.75    0.85
  -3   1  20    2.21    0.70
   3  -1  20    1.05    0.62
  -3   1  20    1.64    0.70
   3  -1  20    1.26    0.66
  -3   1  20    1.02    0.55
   3  -1  20    2.38    0.82
   3  -1  20    2.66    0.77
   3  -1  19   60.65    3.74
  -3   1  19   59.90    3.88
   3  -1  19   65.89    3.72
  -3   1  19   63.52    3.66
   3  -1  19   65.35    4.03
   3  -1  19   56.34    3.87
  -3   1  19   68.18    3.85
  -3   1  18    1.93    0.65
  -3   1  18    2.60    0.77
   3  -1  18    1.90    0.72
  -3   1  18    3.11    0.82
  -3   1  18    2.31    0.63
   3  -1  18    1.92    0.69
   3  -1  18    2.50    0.77
   3  -1  18    2.81    0.74
  -3   1  17    7.58    1.15
  -3   1  17    7.83    1.08
   3  -1  17    9.04    1.24
   3  -1  17    8.64    1.25
   3  -1  17    8.86    1.12
  -3   1  17    8.24    1.28
  -3   1  17    8.43    1.16
   3  -1  17   10.52    1.26
  -3   1  16   51.68    3.37
   3  -1  16   53.26    3.24
  -3   1  16   59.12    3.30
   3  -1  16   56.86    3.19
   3  -1  16   49.90    3.40
   3  -1  15   55.01    3.52
  -3   1  15   49.87    3.18
   3  -1  15   52.66    3.09
  -3   1  15   53.91    3.13
   3  -1  15   44.26    3.14
   3  -1  15   52.86    2.98
  -3   1  15   50.14    3.09
   3  -1  14   17.21    1.77
  -3   1  14   16.69    1.56
   3  -1  14   18.88    1.55
  -3   1  14   19.86    1.66
   3  -1  14   16.48    1.63
   3  -1  14   18.14    1.46
  -3   1  14   15.69    1.48
   3  -1  13   40.70    2.84
  -3   1  13   34.14    2.79
   3  -1  13   35.96    2.63
   3  -1  13   43.29    2.43
  -3   1  13   33.82    2.39
  -3  -1 -13   24.94    2.64
   3  -1  13   40.49    2.42
  -3   1  13   34.19    2.46
   3  -1  13   37.27    2.28
   3  -1  13   31.15    2.42
  -3   1  13   33.34    2.32
   3  -1  12   26.86    2.26
  -3   1  12   23.09    2.29
   3  -1  12   30.89    2.29
  -3   1  12   26.03    1.97
  -3  -1 -12   21.17    2.25
   3  -1  12   27.76    1.93
   3  -1  12   29.02    1.87
   3  -1  12   28.77    2.11
  -3   1  12   29.46    2.01
   3  -1  11    3.49    0.76
  -3   1  11    7.23    1.25
  -3   1  11    5.56    0.88
   3  -1  11    5.42    0.90
  -3  -1 -11    3.54    0.86
  -3   1  10    6.59    1.29
   3  -1  10    5.43    0.96
  -3   1  10    6.58    0.96
   3  -1  10    7.68    1.02
  -3  -1 -10    6.12    1.08
   3  -1   9   43.95    2.92
  -3   1   9   45.79    3.38
  -3   1   9   45.29    2.84
  -3   1   9   48.31    3.70
   3  -1   9   50.21    2.96
  -3   1   8   67.09    4.42
  -3   1   8   66.71    3.71
  -3   1   8   66.07    4.87
   3  -1   8   63.74    3.78
   3  -1   8   71.36    3.80
  -3  -1  -8   59.07    3.96
  -3   1   7   11.00    1.66
  -3   1   7   12.10    1.21
   3  -1   7   10.77    1.21
   3  -1   7   10.06    1.12
  -3  -1  -7    9.61    1.34
  -3   1   6  114.27    7.01
  -3   1   6  134.23    6.18
   3  -1   6  128.23    6.25
  -3  -1  -6  123.52    6.61
  -3   1   5   47.00    3.79
  -3   1   5   51.65    2.92
   3  -1   5   50.44    2.96
  -3   1   5   48.82    3.51
  -3  -1  -5   47.15    3.31
   3  -1   4    2.02    0.53
  -3   1   4    2.46    0.51
  -3   1   4    1.79    0.50
  -3   1   4    1.42    0.79
  -3   1   3  195.76    9.09
   3  -1   3  208.46    9.23
  -3   1   3  217.50    9.42
  -3   1   3  197.79   10.12
  -3   1   2  278.38   12.20
   3  -1   2  278.99   12.27
  -3   1   2  292.26   12.51
  -3   1   2  283.03   13.35
   3   1  -1   76.76    3.98
  -3   1   1   73.58    3.77
   3  -1   1   72.70    3.83
  -3   1   1   75.92    4.06
  -3   1   1   77.29    4.77
   3  -1   0    1.22    0.38
   3   1   0    1.17    0.48
  -3   1   0    1.64    0.40
  -3   1   0    0.90    0.40
  -3  -1   0   -0.14    0.59
  -3   1   0    0.61    0.66
   3   1   1   60.26    3.37
  -3   1  -1   64.07    3.52
  -3  -1   1   60.54    4.01
  -3   1  -1   56.70    3.84
   3   1   2  301.12   12.79
  -3   1  -2  292.56   12.88
  -3   1  -2  273.61   13.24
  -3  -1   2  298.06   13.80
   3   1   3  209.05    9.54
  -3   1  -3  212.65    9.68
  -3  -1   3  219.99   10.73
   3   1   4    2.26    0.56
   3   1   4    1.57    0.51
  -3  -1   4    1.19    1.25
  -3   1  -4    1.49    0.49
  -3  -1   4    1.67    0.95
   3   1   5   54.27    3.24
   3   1   5   61.31    3.39
  -3  -1   5   55.56    4.58
  -3  -1   5   66.88    4.34
  -3  -1   6  124.12    7.08
   3   1   6  120.31    5.88
   3   1   6  125.05    6.07
  -3  -1   6  117.65    6.81
   3   1   7   11.28    1.17
   3   1   7   11.46    1.25
  -3  -1   7   10.52    1.53
  -3  -1   7    8.57    1.62
   3   1   7   11.11    1.11
   3   1   8   60.27    3.58
  -3  -1   8   62.98    4.45
   3   1   8   67.73    3.78
  -3  -1   8   66.83    4.87
   3   1   9   41.31    2.64
   3   1   9   39.49    2.72
  -3  -1   9   38.34    3.22
  -3  -1   9   41.01    2.64
  -3  -1   9   37.75    3.40
   3   1  10    6.39    0.95
   3   1  10    7.69    1.00
  -3  -1  10    4.98    1.35
  -3  -1  10    6.99    1.25
   3   1  10    6.96    1.05
  -3  -1  10    7.87    1.05
   3   1  11    4.09    0.79
   3   1  11    3.80    0.75
   3   1  11    4.09    0.82
  -3  -1  11    2.94    0.87
  -3  -1  11    3.35    0.71
   3   1  12   32.09    2.38
   3   1  12   33.40    2.54
   3   1  12   36.98    2.24
  -3  -1  12   28.64    2.30
  -3  -1  12   30.75    2.77
   3   1  12   33.05    2.53
   3   1  13   38.38    2.72
   3   1  13   35.65    2.82
   3   1  13   42.99    2.55
   3   1  13   39.68    2.47
  -3  -1  13   35.18    2.59
   3   1  13   37.07    2.32
  -3  -1  13   44.86    3.26
   3   1  14   16.84    1.86
   3   1  14   17.93    1.73
   3   1  14   13.25    1.52
   3   1  14   19.43    1.60
   3   1  14   19.08    1.57
  -3  -1  14   17.31    1.63
   3   1  14   18.97    1.47
  -3  -1  14   20.46    2.10
   3   1  15   45.08    3.33
   3   1  15   42.58    3.06
   3   1  15   39.98    2.94
   3   1  15   46.06    2.84
  -3  -1  15   41.66    3.03
   3   1  15   47.05    2.86
  -3  -1  15   46.81    2.94
   3   1  15   44.79    2.69
  -3  -1  15   46.89    3.41
   3   1  16   48.86    3.54
   3   1  16   58.94    3.40
   3   1  16   55.27    3.37
  -3  -1  16   48.33    3.53
   3   1  16   58.41    3.27
  -3  -1  16   59.70    3.45
  -3  -1  16   59.72    4.00
  -3  -1  16   60.50    3.51
  -3  -1  17    6.63    1.24
   3   1  17   10.15    1.22
   3   1  17    8.39    1.21
  -3  -1  17    6.97    1.20
   3   1  17    8.94    1.11
  -3  -1  17    9.49    1.20
  -3  -1  17    8.11    1.11
  -3  -1  18    2.91    0.71
  -3  -1  18    2.09    0.73
  -3  -1  18    1.91    0.71
   3   1  18    2.89    0.78
   3   1  18    2.29    0.73
  -3  -1  18    2.35    0.67
   3   1  18    2.02    0.65
  -3  -1  19   63.23    4.25
   3   1  19   65.49    4.03
   3   1  19   70.18    4.04
   3   1  19   73.67    3.96
  -3  -1  19   69.87    3.98
  -3  -1  19   69.08    4.03
  -3  -1  20    1.74    0.62
   3   1  20    1.86    0.78
  -3  -1  20    0.91    0.62
   3   1  20    3.41    0.81
  -3  -1  20    1.53    0.55
   3   1  20    3.29    0.76
  -3  -1  21    2.92    0.75
   3   1  21    3.62    0.95
  -3  -1  21    3.48    0.89
   3   1  21    4.00    0.92
   3   1  21    5.38    1.08
  -3  -1  21    3.73    0.79
   3   1  21    3.92    0.82
   3   1  22   18.43    1.82
  -3  -1  22   18.83    1.96
   3   1  22   16.96    1.68
  -3  -1  22   18.03    1.68
   3   1  22   18.48    1.92
   3   1  22   17.82    1.66
  -3  -1  22   18.63    1.72
  -3  -1  23    7.99    1.26
   3   1  23    7.14    1.18
   3   1  23    7.33    1.10
  -3  -1  23    8.50    1.14
   3   1  23    8.40    1.28
   3   1  23    8.15    1.12
  -3  -1  23    8.27    1.15
  -3  -1  24    3.01    0.73
  -3  -1  24    4.57    0.94
   3   1  24    2.67    0.83
   3   1  24    4.11    0.86
  -3  -1  24    3.54    0.75
   3   1  24    4.12    0.97
   3   1  24    2.71    0.68
   3   1  25   10.30    1.19
  -3  -1  25   10.02    1.32
   3   1  25   12.10    1.33
  -3  -1  25   12.19    1.28
  -3  -1  25   12.02    1.27
   3   1  25   11.78    1.22
   3   1  25   11.47    1.37
  -3  -1  26    3.97    0.81
   3   1  26    3.62    0.73
  -3  -1  26    4.09    0.73
   3   1  26    4.18    0.72
  -3  -1  26    3.49    0.67
   3   1  26    2.97    0.70
  -3  -1  27    0.76    0.42
  -3  -1  27    0.84    0.38
   3   1  27    0.85    0.44
  -3  -1  27    0.96    0.38
   3   1  27    0.77    0.42
  -3  -1  28    1.82    0.43
   3   1  28    1.02    0.37
   3   1  28    2.32    0.52
  -3  -1  28    2.22    0.51
   3  -2  28    3.41    0.52
  -3   2  28    3.46    0.52
   3  -2  27    0.90    0.39
  -3   2  27    0.60    0.36
   3  -2  27    0.25    0.37
   3  -2  27    0.53    0.40
  -3   2  27    0.69    0.31
   3  -2  26    2.42    0.62
  -3   2  26    3.08    0.65
   3  -2  26    3.42    0.72
   3  -2  26    3.48    0.69
  -3   2  26    2.88    0.59
   3  -2  25    5.65    0.88
  -3   2  25    5.96    0.93
   3  -2  25    6.48    0.93
   3  -2  25    5.44    0.97
  -3   2  25    5.38    0.84
  -3   2  24    1.42    0.50
   3  -2  24    1.69    0.62
  -3   2  24    2.25    0.65
   3  -2  24    2.07    0.70
   3  -2  24    1.74    0.59
   3  -2  24    0.85    0.54
  -3   2  23    5.55    0.92
  -3   2  23    6.51    1.06
   3  -2  23    6.47    1.01
   3  -2  23    5.73    1.07
   3  -2  23    6.38    0.96
   3  -2  23    5.05    0.94
  -3   2  22   15.31    1.67
  -3   2  22   13.95    1.47
   3  -2  22   13.55    1.49
   3  -2  22   16.32    1.54
   3  -2  22   14.51    1.67
   3  -2  22   15.07    1.68
   3  -2  22   14.62    1.46
  -3   2  21    5.50    1.06
  -3   2  21    4.37    0.87
   3  -2  21    4.54    0.90
   3  -2  21    3.24    0.89
   3  -2  21    3.74    0.98
   3  -2  21    3.86    0.82
   3  -2  21    4.67    0.90
  -3   2  20   19.46    1.92
  -3   2  20   19.17    1.73
   3  -2  20   17.28    1.70
   3  -2  20   18.83    1.70
   3  -2  20   18.20    1.86
   3  -2  20   13.91    1.73
   3  -2  20   18.67    1.67
  -3   2  19   13.19    1.57
  -3   2  19   15.42    1.52
   3  -2  19   14.68    1.54
   3  -2  19   14.48    1.47
   3  -2  19   10.59    1.48
   3  -2  19   15.35    1.70
   3  -2  19   17.49    1.59
  -3   2  18   40.97    3.00
  -3   2  18   49.19    3.01
   3  -2  18   44.59    2.93
   3  -2  18   48.59    2.92
   3  -2  18   45.22    3.11
   3  -2  18   38.47    3.00
   3  -2  18   49.12    2.93
  -3   2  17    8.71    1.32
  -3   2  17   10.63    1.25
  -3  -2 -17    6.73    1.65
   3  -2  17   10.80    1.27
  -3   2  17    8.88    1.23
   3  -2  17    6.80    1.16
   3  -2  17    9.47    1.16
   3  -2  17    8.50    1.28
  -3   2  17   10.52    1.25
  -3   2  16   40.14    2.57
  -3   2  16   34.60    2.55
   3  -2  16   36.21    2.45
   3  -2  16   34.57    2.32
   3  -2  16   30.04    2.49
  -3   2  16   34.26    2.45
   3  -2  15   24.36    2.23
  -3   2  15   24.49    2.03
  -3  -2 -15   21.25    2.62
   3  -2  15   24.81    1.94
   3  -2  15   27.75    1.94
   3  -2  15   24.71    2.11
  -3   2  15   24.35    1.99
  -3   2  14    1.64    0.54
   3  -2  14    1.92    0.69
   3  -2  14    1.22    0.54
  -3   2  14    1.72    0.51
  -3  -2 -14    1.48    0.74
   3  -2  14    0.58    0.45
   3  -2  14    2.36    0.60
   3  -2  14    1.08    0.45
  -3   2  13    0.68    0.40
   3  -2  13    0.57    0.48
   3  -2  13    0.25    0.41
  -3   2  13    0.91    0.42
  -3  -2 -13    0.19    0.39
   3  -2  13    0.77    0.46
   3  -2  13    0.81    0.42
   3  -2  13    1.19    0.45
   3  -2  12   72.63    4.37
  -3   2  12   77.95    4.36
   3  -2  12   79.55    4.33
  -3   2  12   67.11    3.90
   3  -2  12   74.77    3.90
  -3  -2 -12   56.27    4.37
   3  -2  12   80.39    3.87
   3  -2  12   66.71    3.98
  -3   2  12   70.47    3.94
   3  -2  11   16.05    1.56
   3  -2  11   17.28    1.72
  -3   2  11   19.81    1.79
   3  -2  10   76.85    4.10
   3  -2  10   71.81    4.20
  -3   2  10   73.42    4.21
  -3  -2  -9   38.35    3.11
   3  -2   9   47.16    2.92
   3  -2   9   47.03    3.05
  -3   2   9   46.43    3.34
   3  -2   8   57.72    3.29
   3  -2   8   54.03    3.36
  -3   2   8   59.06    3.86
  -3   2   8   57.12    3.31
  -3  -2  -7   20.82    2.08
   3  -2   7   24.08    1.85
  -3   2   7   25.34    2.37
   3  -2   7   25.71    1.98
  -3   2   7   24.78    1.88
   3  -2   6  118.02    5.60
  -3   2   6  103.35    6.23
   3  -2   6  110.19    5.63
  -3   2   6  111.18    5.53
  -3  -2  -6   98.51    5.97
   3  -2   6  119.78    5.63
  -3   2   6  112.90    5.65
  -3  -2  -6  109.74    5.61
   3  -2   6  111.46    5.41
   3  -2   5    4.05    0.73
  -3   2   5    3.69    1.13
   3  -2   5    3.88    0.70
   3   2  -5    5.85    0.85
  -3   2   5    2.90    0.61
  -3  -2  -5    4.54    0.79
  -3   2   5    3.91    0.73
   3  -2   5    4.34    0.67
  -3  -2  -5    3.10    0.90
   3  -2   4  207.45    9.77
   3  -2   4  217.06    9.84
  -3   2   4  200.60   10.76
   3   2  -4  239.46   10.01
  -3   2   4  213.10    9.71
  -3  -2  -4  219.08    9.91
  -3   2   4  234.01   10.04
   3  -2   4  208.47    9.63
   3  -2   3   26.77    1.92
   3  -2   3   25.71    1.92
   3   2  -3   33.65    2.13
  -3   2   3   24.34    1.80
  -3  -2  -3   26.39    2.00
  -3   2   3   28.01    2.07
   3  -2   3   24.81    1.79
  -3   2   3   24.16    2.25
   3  -2   2  293.88   12.73
   3  -2   2  295.15   12.84
   3   2  -2  307.02   12.93
  -3   2   2  279.76   12.60
  -3  -2  -2  296.21   12.92
  -3   2   2  296.47   12.99
  -3   2   2  274.30   13.43
   3  -2   1  354.12   14.97
   3   2  -1  354.50   15.20
  -3   2   1  344.86   14.88
   3  -2   1  346.55   15.12
  -3  -2  -1  359.00   15.22
  -3   2   1  346.66   15.26
  -3   2   1  334.91   15.82
   3  -2   0   21.84    1.60
   3   2   0   22.39    1.76
   3  -2   0   22.53    1.76
  -3  -2   0   26.43    1.90
  -3   2   0   23.19    1.87
  -3  -2   0   20.44    2.06
   3  -2  -1  348.72   15.45
   3   2   1  359.71   15.50
  -3  -2   1  366.20   15.56
  -3   2  -1  357.89   15.65
  -3  -2   1  355.36   16.28
   3  -2  -2  278.48   12.73
   3   2   2  296.63   12.82
  -3  -2   2  305.64   12.90
  -3   2  -2  289.28   12.96
  -3  -2   2  280.16   13.70
   3  -2  -3   26.82    1.92
   3   2   3   23.90    1.86
  -3  -2   3   25.32    3.72
  -3  -2   3   30.51    2.07
  -3   2  -3   23.06    1.95
  -3  -2   3   24.09    2.54
   3  -2  -4  220.19    9.57
  -3  -2   4  221.69   12.30
   3   2   4  197.76    9.48
  -3  -2   4  218.40    9.62
  -3   2  -4  191.81    9.64
  -3  -2   4  226.21   10.88
   3   2   5    2.56    0.54
   3  -2  -5    1.27    0.47
  -3  -2   5    1.71    1.20
   3   2   5    2.18    0.56
  -3  -2   5    1.86    0.56
  -3   2  -5    1.89    0.59
  -3  -2   5    0.60    0.83
   3   2   6  131.72    6.12
   3  -2  -6  125.83    6.14
   3   2   6  119.86    6.10
  -3  -2   6  128.72    7.68
  -3   2  -6  106.30    6.20
  -3  -2   6  139.13    6.27
  -3  -2   6  131.01    7.24
  -3  -2   7   23.58    2.43
   3   2   7   20.27    1.68
   3   2   7   24.17    1.80
  -3  -2   7   19.06    2.38
   3   2   7   20.82    1.71
  -3  -2   7   25.40    2.84
  -3  -2   7   22.63    2.50
   3   2   8   55.59    3.39
   3   2   8   61.14    3.54
  -3  -2   8   59.41    4.33
   3   2   8   64.99    3.75
  -3  -2   8   67.60    4.73
   3   2   9   36.89    2.53
   3   2   9   41.75    2.75
  -3  -2   9   39.56    3.29
   3   2   9   42.64    2.87
  -3  -2   9   42.34    3.50
   3   2  10   75.98    4.23
   3   2  10   78.72    4.47
  -3  -2  10   76.80    5.04
   3   2  10   82.12    4.58
   3   2  11   15.89    1.52
   3   2  11   17.12    1.70
  -3  -2  11   16.92    2.05
   3   2  11   17.43    1.74
  -3  -2  12   83.05    4.36
   3   2  12   77.56    4.62
   3   2  12   89.85    5.03
   3   2  12   90.11    4.48
  -3  -2  12   86.87    4.81
  -3  -2  12   84.30    4.67
  -3  -2  12   95.99    5.44
   3   2  13    2.25    0.72
   3   2  13    1.17    0.52
  -3  -2  13    1.20    0.43
   3   2  13    1.59    0.56
  -3  -2  13    1.51    0.55
  -3  -2  13    1.36    0.56
  -3  -2  13    3.33    0.97
   3   2  14    1.61    0.71
   3   2  14    1.85    0.59
  -3  -2  14    2.03    0.56
   3   2  14    2.15    0.62
   3   2  14    1.40    0.51
  -3  -2  14    1.06    0.52
   3   2  14    1.41    0.56
  -3  -2  14    1.66    0.60
  -3  -2  14    1.99    0.83
   3   2  15   22.48    2.28
   3   2  15   19.31    1.92
   3   2  15   25.85    1.94
   3   2  15   23.70    1.81
   3   2  15   21.21    1.81
  -3  -2  15   20.24    2.02
  -3  -2  15   26.12    1.99
  -3  -2  15   25.75    2.41
   3   2  16   30.73    2.85
   3   2  16   27.31    2.43
   3   2  16   35.34    2.45
   3   2  16   32.81    2.29
   3   2  16   32.94    2.41
  -3  -2  16   28.05    2.55
  -3  -2  16   36.77    2.45
  -3  -2  16   34.76    2.90
  -3  -2  16   38.43    2.49
   3   2  17    8.73    1.47
   3   2  17   12.32    1.51
   3   2  17   10.32    1.27
   3   2  17   10.20    1.20
  -3  -2  17    9.85    1.21
   3   2  17    9.70    1.17
  -3  -2  17   10.23    1.21
  -3  -2  17   10.85    1.55
   3   2  17   11.17    1.34
  -3  -2  17   10.78    1.51
   3   2  18   44.38    2.93
   3   2  18   48.62    3.15
  -3  -2  18   56.16    3.23
  -3  -2  18   47.93    3.08
  -3  -2  18   51.28    3.12
   3   2  18   45.77    3.14
  -3  -2  18   44.35    3.35
   3   2  19   20.54    1.85
  -3  -2  19   21.16    1.80
  -3  -2  19   16.99    1.65
  -3  -2  19   20.44    1.77
  -3  -2  19   19.44    2.04
   3   2  19   17.65    1.84
   3   2  20   16.39    1.68
  -3  -2  20   14.98    1.52
  -3  -2  20   16.23    1.58
  -3  -2  20   19.50    1.70
   3   2  20   12.80    1.58
  -3  -2  20   14.47    1.78
   3   2  21    4.84    1.00
  -3  -2  21    5.71    0.94
  -3  -2  21    3.84    0.77
  -3  -2  21    5.21    1.15
   3   2  21    4.18    0.94
   3   2  22   16.98    1.70
  -3  -2  22   15.69    1.55
  -3  -2  22   16.56    1.61
  -3  -2  22   15.32    1.78
   3   2  22   17.09    1.75
   3   2  23    4.25    0.89
  -3  -2  23    3.98    0.82
   3   2  23    4.31    0.98
  -3  -2  23    3.66    0.77
  -3  -2  23    4.11    0.99
   3   2  23    3.30    0.89
   3   2  24    0.92    0.62
  -3  -2  24    1.00    0.56
   3   2  24    2.49    0.75
  -3  -2  24    2.12    0.62
  -3  -2  24    1.85    0.67
   3   2  24    2.29    0.76
   3   2  25    5.32    0.87
  -3  -2  25    6.23    0.91
   3   2  25    5.13    0.93
  -3  -2  25    5.98    0.86
  -3  -2  25    5.65    0.99
   3   2  25    6.64    0.99
   3   2  26    3.37    0.70
  -3  -2  26    3.21    0.64
   3   2  26    4.23    0.78
  -3  -2  26    2.65    0.55
  -3  -2  26    2.13    0.61
  -3  -2  27    0.45    0.40
   3   2  27    1.06    0.42
  -3  -2  27    0.07    0.27
   3   2  27    0.56    0.38
  -3  -2  28    3.13    0.52
   3   2  28    3.15    0.55
  -3  -2  28    3.53    0.61
   3  -3  27    0.39    0.34
  -3   3  27    0.28    0.30
   3  -3  26    4.77    0.70
  -3   3  26    4.90    0.75
   3  -3  25    6.15    0.89
  -3   3  25    8.89    1.08
   3  -3  25    7.37    0.94
   3  -3  25    7.08    1.04
   3  -3  25    6.93    0.92
  -3   3  24    1.36    0.47
  -3   3  24    0.98    0.48
   3  -3  24    0.45    0.49
   3  -3  24    0.57    0.56
   3  -3  24    1.11    0.54
   3  -3  24    1.05    0.53
   3  -3  24    2.02    0.61
  -3   3  23   24.98    1.92
  -3   3  23   28.27    2.17
  -3   3  23   24.67    2.10
   3  -3  23   23.49    1.89
   3  -3  23   23.13    2.05
   3  -3  23   26.38    1.94
   3  -3  23   21.79    2.02
   3  -3  23   25.91    1.94
   3  -3  23   22.99    1.89
  -3   3  22    2.26    0.61
  -3   3  22    1.24    0.57
   3  -3  22    1.99    0.68
   3  -3  22    2.30    0.68
   3  -3  22    1.98    0.66
   3  -3  22    1.88    0.66
   3  -3  22    1.45    0.67
   3  -3  22    3.14    0.84
  -3   3  22    1.45    0.64
  -3   3  21    3.56    0.89
  -3   3  21    3.58    0.77
   3  -3  21    2.50    0.72
   3  -3  21    3.45    0.87
   3  -3  21    1.36    0.70
   3  -3  21    2.93    0.78
   3  -3  21    4.96    0.88
   3  -3  21    4.00    0.81
  -3   3  20    4.88    1.01
  -3   3  20    7.28    1.02
   3  -3  20    4.46    0.91
   3  -3  20    4.25    0.96
   3  -3  20    5.25    1.05
   3  -3  20    4.43    0.87
   3  -3  20    6.03    0.96
   3  -3  20    3.71    0.82
  -3   3  19   23.76    2.14
  -3   3  19   21.97    1.86
   3  -3  19   23.31    1.95
   3  -3  19   24.91    1.94
   3  -3  19   19.10    2.00
   3  -3  19   19.84    2.01
   3  -3  19   21.81    1.87
   3  -3  19   22.18    1.90
  -3   3  18   17.90    1.72
  -3   3  18   14.44    1.68
  -3   3  18   19.93    1.69
   3  -3  18   18.41    1.71
   3  -3  18   18.91    1.65
   3  -3  18   14.26    1.69
   3  -3  18   15.39    1.77
   3  -3  18   19.82    1.72
  -3   3  17    3.93    0.86
  -3   3  17    4.88    0.97
  -3   3  17    5.77    0.90
  -3   3  17    3.73    0.91
  -3  -3 -17    3.11    1.15
   3  -3  17    3.84    0.90
   3  -3  17    4.96    0.99
   3  -3  17    3.41    0.77
   3  -3  17    4.96    0.87
   3  -3  17    3.46    0.96
   3  -3  17    4.20    0.85
  -3   3  16    9.38    1.26
  -3   3  16   12.25    1.44
  -3   3  16    8.30    1.29
  -3   3  16   12.35    1.33
  -3  -3 -16    7.74    1.71
   3  -3  16    9.93    1.23
   3  -3  16   12.24    1.27
   3  -3  16    9.98    1.34
   3  -3  16   10.83    1.41
   3  -3  16   12.88    1.62
  -3   3  15   79.29    4.28
  -3   3  15   84.30    4.68
  -3   3  15   70.50    4.20
   3  -3  15   72.26    4.08
   3  -3  15   66.41    4.19
   3  -3  15   80.90    4.04
   3  -3  15   76.87    4.61
  -3   3  14   21.05    1.82
   3  -3  14   21.09    2.12
  -3   3  14   21.20    2.00
   3  -3  14   22.54    2.04
  -3   3  14   20.36    1.82
   3  -3  14   21.81    1.75
   3  -3  14   20.78    1.63
   3  -3  14   18.40    1.77
   3  -3  14   21.80    2.07
   3  -3  14   22.12    1.96
  -3   3  13   19.58    1.76
   3  -3  13   19.82    2.05
  -3   3  13   20.40    1.98
   3  -3  13   24.20    2.06
  -3   3  13   20.51    1.77
   3  -3  13   23.71    1.78
  -3  -3 -13   16.26    2.16
   3  -3  13   22.82    1.66
   3  -3  13   17.50    1.72
   3  -3  13   21.89    2.02
   3  -3  13   21.08    1.92
  -3   3  12    3.05    0.70
   3  -3  12    2.75    0.80
  -3   3  12    3.36    0.83
   3  -3  12    2.82    0.69
   3  -3  12    3.41    0.77
  -3  -3 -12    2.86    0.85
   3  -3  12    2.88    0.67
   3  -3  12    2.97    0.65
   3  -3  12    4.47    0.88
   3  -3  12    4.19    0.68
  -3   3  11   16.80    1.55
   3  -3  11   16.55    1.81
  -3   3  11   20.42    1.90
   3  -3  11   19.46    1.75
   3  -3  11   20.50    1.60
  -3  -3 -11   15.63    1.95
   3  -3  11   20.90    1.52
   3  -3  11   19.10    1.66
   3  -3  11   18.98    1.46
   3  -3  11   18.11    1.73
  -3   3  10    8.10    1.42
   3  -3  10    7.88    1.19
  -3   3  10    8.36    1.22
   3  -3  10    8.09    1.07
   3  -3  10    6.51    1.01
   3  -3  10    7.07    0.88
  -3  -3 -10    7.71    1.31
  -3   3  10    8.23    1.01
   3  -3  10    8.07    0.88
  -3  -3  -9   21.28    2.25
   3  -3   9   28.41    2.08
  -3   3   9   27.32    2.65
   3  -3   9   26.45    2.19
  -3   3   9   28.76    2.29
  -3  -3  -8   30.68    2.77
   3  -3   8   36.56    2.41
  -3   3   8   36.17    3.14
   3  -3   8   33.98    2.53
  -3   3   8   36.38    2.65
   3  -3   7   37.56    2.57
  -3   3   7   36.06    2.80
   3  -3   7   39.38    2.44
  -3   3   7   31.56    3.11
   3  -3   7   35.44    2.39
   3  -3   6   54.28    3.21
   3  -3   6   56.06    3.31
  -3   3   6   47.52    3.50
  -3   3   6   56.11    3.36
  -3   3   6   51.01    4.20
  -3  -3  -6   50.43    3.23
   3  -3   6   51.86    3.14
  -3  -3  -6   49.39    3.66
   3  -3   5   32.43    2.36
   3  -3   5   33.78    2.40
  -3   3   5   34.03    2.78
  -3   3   5   36.94    3.62
  -3   3   5   35.36    2.52
  -3  -3  -5   36.35    2.51
   3  -3   5   35.20    2.40
  -3  -3  -5   29.25    2.71
   3  -3   4   26.15    1.99
   3  -3   4   26.49    2.02
   3   3  -4   27.11    2.11
   3  -3   4   25.60    1.95
  -3  -3  -4   29.11    2.15
  -3   3   4   26.47    2.12
   3  -3   3  113.61    5.66
   3  -3   3  112.24    5.73
   3   3  -3  128.02    5.98
   3  -3   3  113.99    5.71
  -3  -3  -3  111.37    5.80
  -3   3   3  106.75    5.85
   3  -3   2   64.32    3.67
   3   3  -2   78.52    4.05
   3  -3   2   67.11    3.83
   3  -3   2   63.13    3.76
  -3  -3  -2   67.45    3.90
  -3   3   2   71.07    4.05
   3  -3   1  261.25   11.46
   3  -3   1  259.06   11.25
   3   3  -1  266.20   11.56
   3  -3   1  240.87   11.40
  -3   3   1  247.27   11.64
  -3  -3  -1  252.06   11.51
   3  -3   0   63.90    3.64
   3   3   0   64.77    3.71
  -3   3   0   62.80    3.84
   3  -3   0   60.39    3.64
  -3  -3   0   65.92    3.75
  -3  -3   0   62.99    4.15
   3  -3  -1  258.51   11.31
   3   3   1  252.88   11.35
   3  -3  -1  238.75   11.33
  -3   3  -1  242.16   11.52
  -3  -3   1  259.61   11.40
  -3  -3   1  251.89   12.12
   3  -3  -2   58.36    3.41
   3   3   2   60.78    3.50
  -3   3  -2   51.82    3.54
  -3  -3   2   64.67    3.58
   3  -3  -2   54.33    3.51
  -3  -3   2   58.05    4.15
   3  -3  -3  121.40    5.96
   3   3   3  122.13    6.02
  -3  -3   3  116.68    8.59
  -3  -3   3  125.38    6.06
  -3   3  -3  105.54    6.14
  -3  -3   3  119.47    6.96
   3  -3  -4   24.28    1.87
   3   3   4   20.96    1.79
  -3  -3   4   22.83    3.33
  -3  -3   4   23.21    1.89
  -3   3  -4   20.07    1.96
  -3  -3   4   29.44    2.82
   3   3   5   34.58    2.40
   3  -3  -5   35.65    2.40
   3   3   5   32.19    2.35
  -3  -3   5   38.16    3.91
  -3   3  -5   26.49    2.44
  -3  -3   5   40.01    2.52
  -3  -3   5   32.53    3.10
   3   3   6   56.43    3.34
   3  -3  -6   54.64    3.27
   3   3   6   53.83    3.27
  -3  -3   6   50.69    4.18
  -3  -3   6   51.21    4.42
  -3  -3   6   57.13    3.33
  -3   3  -6   45.41    3.46
  -3  -3   6   59.46    4.20
   3   3   7   35.14    2.43
  -3  -3   7   31.24    3.02
   3   3   7   32.20    2.32
  -3  -3   7   27.95    3.03
   3   3   8   36.67    2.57
   3   3   8   36.34    2.49
  -3  -3   8   29.71    2.95
   3   3   9   27.39    2.24
  -3  -3   9   27.19    2.62
   3   3  10    6.58    1.08
   3   3  10    8.76    1.27
  -3  -3  10    9.04    1.46
   3   3  10    8.32    0.94
  -3  -3  11   15.02    1.34
   3   3  11   14.54    1.66
   3   3  11   15.32    1.35
  -3  -3  11   15.57    1.64
  -3  -3  11   15.66    1.92
   3   3  11   19.82    1.89
   3   3  11   17.20    1.41
   3   3  12    2.56    0.79
  -3  -3  12    3.01    0.60
   3   3  12    3.07    0.66
  -3  -3  12    2.24    0.65
  -3  -3  12    2.31    0.81
   3   3  12    3.26    0.63
  -3  -3  13   20.40    2.09
  -3  -3  13   16.51    1.52
   3   3  13   17.29    1.75
   3   3  13   16.16    1.90
   3   3  13   21.05    1.70
   3   3  13   19.98    1.63
  -3  -3  13   16.71    1.82
  -3  -3  13   20.60    1.72
   3   3  13   20.66    1.62
  -3  -3  14   19.83    2.16
  -3  -3  14   21.37    1.74
   3   3  14   18.76    1.87
   3   3  14   21.62    2.21
   3   3  14   22.62    1.80
   3   3  14   23.40    1.80
  -3  -3  14   17.70    1.90
  -3  -3  14   24.78    1.88
   3   3  14   17.81    1.61
  -3  -3  15   76.32    4.67
  -3  -3  15   64.81    3.82
   3   3  15   59.99    4.05
   3   3  15   72.26    4.66
   3   3  15   73.21    3.97
   3   3  15   73.20    3.91
  -3  -3  15   68.17    4.29
   3   3  15   64.15    3.88
  -3  -3  15   72.31    3.93
   3   3  15   61.53    3.75
  -3  -3  16   15.51    1.87
   3   3  16   12.71    1.78
  -3  -3  16   13.22    1.41
   3   3  16   12.87    1.57
   3   3  16   17.46    1.61
   3   3  16   14.21    1.45
  -3  -3  16   11.22    1.59
   3   3  16   14.26    1.54
  -3  -3  16   12.90    1.39
   3   3  16   13.86    1.42
   3   3  17    4.79    1.20
  -3  -3  17    6.25    1.20
   3   3  17    5.48    0.96
   3   3  17    4.90    0.98
  -3  -3  17    4.06    0.84
   3   3  17    5.16    0.87
   3   3  17    4.61    0.84
  -3  -3  17    5.68    1.16
   3   3  17    5.00    1.03
  -3  -3  18   21.76    2.21
   3   3  18   20.73    1.99
   3   3  18   22.58    1.89
   3   3  18   24.03    2.02
  -3  -3  18   22.59    1.95
  -3  -3  18   22.86    1.88
   3   3  18   18.86    1.78
  -3  -3  19   17.80    2.06
   3   3  19   19.55    1.94
   3   3  19   23.79    1.96
   3   3  19   22.35    1.99
  -3  -3  19   28.20    2.11
  -3  -3  19   25.57    1.97
   3   3  19   21.89    1.89
  -3  -3  20    5.54    1.17
   3   3  20    6.08    1.12
   3   3  20    4.75    0.90
   3   3  20    5.42    1.02
  -3  -3  20    5.46    0.94
  -3  -3  20    4.72    0.86
  -3  -3  21    3.08    0.92
   3   3  21    2.36    0.77
   3   3  21    4.06    0.81
   3   3  21    4.87    1.03
  -3  -3  21    4.42    0.87
  -3  -3  21    4.91    0.88
   3   3  22    1.44    0.72
  -3  -3  22    0.88    0.62
   3   3  22    2.17    0.80
  -3  -3  22    1.59    0.55
  -3  -3  22    2.71    0.68
   3   3  23   24.32    2.11
  -3  -3  23   28.25    2.41
   3   3  23   30.88    2.26
  -3  -3  23   30.11    2.13
  -3  -3  23   27.31    2.08
  -3  -3  24    0.89    0.58
   3   3  24    0.90    0.56
  -3  -3  24    0.81    0.45
   3   3  24    1.74    0.59
  -3  -3  24    1.49    0.54
  -3  -3  25    7.82    1.11
   3   3  25    6.44    0.96
  -3  -3  25    7.23    0.94
   3   3  25    9.17    1.13
  -3  -3  26    5.01    0.84
   3   3  26    5.97    0.85
  -3  -3  26    5.09    0.75
   3   3  26    5.52    0.83
  -3  -3  27    0.82    0.40
  -3  -3  27    0.12    0.22
   3   3  27    0.84    0.37
   3   3  27    0.50    0.32
  -3   4  27    1.00    0.31
   3  -4  26    2.70    0.52
  -3   4  26    3.40    0.59
   3  -4  25    2.77    0.60
  -3   4  25    2.10    0.55
  -3   4  24    0.51    0.41
  -3   4  24    0.40    0.51
   3  -4  24    0.32    0.46
   3  -4  24    0.34    0.39
   3  -4  23    0.62    0.47
  -3   4  23   -0.11    0.42
  -3   4  23   -0.11    0.38
   3  -4  23    0.28    0.40
   3  -4  23    0.18    0.46
  -3   4  22    9.05    1.18
  -3   4  22    9.47    1.26
   3  -4  22    8.90    1.10
   3  -4  22    7.28    1.14
   3  -4  22    7.28    1.13
   3  -4  22    7.33    1.04
   3  -4  22    8.29    1.08
  -3   4  21    4.81    0.92
   3  -4  21    2.46    0.67
   3  -4  21    4.14    0.80
   3  -4  21    4.03    0.82
   3  -4  21    2.71    0.79
   3  -4  21    2.35    0.73
  -3   4  21    3.98    0.86
   3  -4  20    8.01    1.11
   3  -4  20    7.56    1.09
   3  -4  20    9.47    1.18
   3  -4  20    7.13    1.18
   3  -4  20    8.82    1.30
  -3   4  20    7.43    1.23
  -3   4  19   17.48    1.81
   3  -4  19   18.33    1.66
   3  -4  19   15.47    1.59
   3  -4  19   17.17    1.64
   3  -4  19   18.02    1.85
   3  -4  19   14.96    1.70
  -3   4  19   14.31    1.57
  -3   4  18   17.30    1.85
   3  -4  18   20.66    1.80
   3  -4  18   18.23    1.71
   3  -4  18   17.46    1.88
   3  -4  18   19.13    1.88
  -3   4  18   20.92    1.87
  -3   4  17   18.92    1.92
   3  -4  17   20.62    2.05
   3  -4  17   22.40    1.89
   3  -4  17   20.72    1.81
   3  -4  17   20.15    1.98
   3  -4  17   18.71    1.90
  -3   4  17   19.75    1.87
  -3   4  16   21.02    1.93
  -3   4  16   22.45    2.06
  -3   4  16   22.11    2.15
  -3  -4 -16   14.78    2.40
   3  -4  16   21.22    1.85
   3  -4  16   25.27    2.17
   3  -4  16   19.41    1.94
   3  -4  16   26.19    2.25
   3  -4  16   25.94    2.03
  -3   4  15   67.08    3.84
  -3   4  15   59.89    3.79
   3  -4  15   61.44    3.62
  -3   4  15   59.82    3.93
  -3   4  15   62.50    4.03
   3  -4  15   56.88    3.72
   3  -4  15   66.06    4.21
   3  -4  15   63.42    3.99
   3  -4  15   61.94    3.65
  -3   4  14   49.66    3.07
   3  -4  14   40.66    2.75
  -3  -4 -14   34.72    3.50
  -3   4  14   43.98    3.10
  -3   4  14   45.96    3.24
   3  -4  14   34.94    2.75
   3  -4  14   42.32    3.19
   3  -4  14   47.59    3.21
   3  -4  13   44.83    2.82
  -3   4  13   43.09    3.14
  -3   4  13   41.81    2.88
   3  -4  13   44.62    3.09
   3  -4  13   47.06    3.27
  -3  -4 -12  115.75    7.61
   3  -4  12  119.92    5.79
  -3   4  12  124.93    6.36
  -3   4  12  116.59    5.94
   3  -4  12  121.75    6.17
  -3  -4 -11   72.36    5.56
  -3   4  11   82.04    4.64
  -3  -4 -11   60.72    4.70
   3  -4  11   77.32    4.10
  -3   4  11   78.08    4.27
   3  -4  11   74.82    4.37
   3  -4  11   72.69    3.92
   3  -4  11   75.76    3.95
  -3   4  10   22.55    2.55
  -3  -4 -10   22.62    2.69
  -3   4  10   17.14    1.93
   3  -4  10   22.21    2.06
  -3   4  10   21.41    1.99
  -3  -4 -10   13.71    1.91
  -3   4  10   16.28    1.60
   3  -4  10   21.86    1.87
   3  -4  10   18.24    1.48
   3  -4  10   18.73    1.49
  -3   4   9   13.10    2.03
  -3   4   9   13.40    1.76
  -3  -4  -9   12.58    1.75
   3  -4   9   16.35    1.77
  -3   4   9   16.11    1.71
  -3   4   9   15.00    1.46
   3  -4   9   18.44    1.68
   3  -4   9   15.45    1.30
   3  -4   9   16.01    1.33
  -3   4   8   35.55    3.44
  -3  -4  -8   29.01    2.77
   3  -4   8   33.70    2.61
  -3   4   8   35.34    2.64
  -3   4   8   32.37    2.27
   3  -4   8   31.22    2.08
   3  -4   8   35.27    2.46
   3  -4   7   35.25    2.61
  -3   4   7   37.02    2.67
  -3   4   7   30.68    3.38
   3  -4   7   34.55    2.53
  -3  -4  -7   29.96    2.79
   3  -4   6  149.45    7.43
  -3   4   6  146.30    7.44
  -3   4   6  133.31    8.79
  -3   4   6  155.13    7.59
   3  -4   6  155.96    7.44
  -3  -4  -6  145.13    8.01
   3  -4   5  120.61    6.25
  -3   4   5  125.34    6.38
   3  -4   5  126.06    6.34
  -3   4   5  122.05    6.44
  -3   4   5  108.56    7.81
  -3  -4  -5  125.68    6.40
   3  -4   4   63.04    3.74
   3   4  -4   73.75    4.05
   3  -4   4   60.50    3.76
  -3  -4  -4   61.59    3.83
  -3   4   4   58.03    3.86
   3  -4   3  133.54    6.48
   3   4  -3  142.61    6.79
   3  -4   3  119.22    6.48
  -3   4   3  122.87    6.67
  -3  -4  -3  130.07    6.62
   3  -4   2  130.38    6.18
   3   4  -2  137.60    6.52
   3  -4   2  112.30    6.23
   3  -4   2  119.41    6.32
  -3  -4  -2  124.58    6.36
  -3   4   2  113.99    6.39
  -3  -4  -1   63.99    3.95
   3  -4   1   64.65    4.01
   3  -4   1   70.48    3.98
   3   4  -1   71.21    4.08
   3  -4   0  185.38    8.97
  -3  -4   0  177.71    8.81
   3  -4   0  185.33    8.76
   3   4   0  191.73    8.92
   3  -4  -1   66.04    4.27
  -3  -4   1   74.48    4.28
   3  -4  -1   80.18    4.27
  -3  -4   2  147.41    7.16
   3  -4  -2  145.97    7.38
  -3   4  -2  127.55    7.34
  -3  -4   2  142.70   10.13
  -3  -4   2  152.24    8.28
  -3   4  -3  104.44    6.37
   3  -4  -3  114.71    6.35
  -3  -4   3  127.01    6.17
  -3  -4   3  125.68    8.77
  -3   4  -4   48.90    3.82
  -3  -4   4   64.26    3.69
  -3  -4   4   62.56    5.48
  -3  -4   5  124.83    6.00
  -3  -4   5  119.60    7.71
   3   4   5  113.12    5.92
  -3  -4   6  159.02    8.94
   3   4   6  154.05    7.39
  -3  -4   6  162.71    8.96
  -3  -4   7   30.12    3.15
   3   4   7   32.42    2.50
   3   4   8   44.46    3.06
   3  -4  -8   43.63    2.82
  -3  -4   8   39.29    3.03
   3   4   8   39.71    2.88
   3   4   8   44.10    2.59
  -3  -4   9    9.39    1.33
   3  -4  -9   11.40    1.29
   3   4   9   11.99    1.15
   3   4   9   13.57    1.55
  -3  -4   9    9.38    1.03
  -3  -4  10   17.65    1.51
   3   4  10   16.80    1.86
   3   4  10   21.31    1.61
  -3  -4  10   21.01    2.02
  -3  -4  10   23.41    2.22
   3   4  10   20.65    1.61
  -3  -4  11   74.59    3.98
   3   4  11   72.01    4.58
   3   4  11   72.90    3.96
  -3  -4  11   72.19    4.45
  -3  -4  11   81.65    4.76
   3   4  11   71.15    3.95
  -3  -4  12  108.48    5.66
   3   4  12  118.41    6.51
   3   4  12  116.31    5.72
  -3  -4  12  101.59    6.09
  -3  -4  12  129.75    6.57
   3   4  12  118.10    5.73
  -3  -4  13   50.42    3.07
   3   4  13   48.86    3.67
   3   4  13   52.16    3.07
   3   4  13   50.12    3.08
  -3  -4  13   49.45    3.49
  -3  -4  13   50.64    3.59
   3   4  13   47.68    3.01
  -3  -4  14   45.73    2.93
   3   4  14   43.53    3.48
   3   4  14   41.82    2.84
   3   4  14   48.82    2.98
  -3  -4  14   47.77    3.38
  -3  -4  14   49.57    3.51
   3   4  14   44.25    2.87
  -3  -4  15   64.73    3.79
   3   4  15   60.33    4.39
   3   4  15   69.87    3.83
   3   4  15   65.46    3.76
  -3  -4  15   60.10    4.14
  -3  -4  15   70.80    4.44
   3   4  15   59.04    3.65
  -3  -4  16   24.54    2.02
   3   4  16   22.39    2.48
   3   4  16   25.23    2.05
   3   4  16   23.22    1.95
  -3  -4  16   21.58    2.22
  -3  -4  16   20.78    2.25
   3   4  16   24.74    1.97
  -3  -4  17   24.19    1.94
   3   4  17   22.25    1.86
   3   4  17   22.41    1.92
   3   4  17   19.34    1.74
   3   4  17   17.21    1.68
   3   4  17   16.99    1.77
  -3  -4  17   19.56    2.10
   3   4  18   21.16    1.81
   3   4  18   23.01    1.94
  -3  -4  18   20.26    1.83
   3   4  18   14.72    1.57
   3   4  18   18.91    1.70
   3   4  18   15.48    1.73
  -3  -4  18   18.43    2.04
   3   4  19   14.49    1.62
  -3  -4  19   17.87    1.94
   3   4  19   17.34    1.65
   3   4  19   18.94    1.76
  -3  -4  19   15.27    1.60
   3   4  19   15.12    1.55
  -3  -4  20    7.26    1.28
   3   4  20    6.08    1.12
   3   4  20    8.68    1.15
   3   4  20    7.02    1.19
   3   4  20    7.33    1.10
  -3  -4  20    7.09    1.09
   3   4  20    6.86    1.02
  -3  -4  21    4.67    1.02
   3   4  21    3.25    0.77
   3   4  21    3.24    0.86
   3   4  21    2.56    0.72
  -3  -4  21    3.20    0.77
  -3  -4  22    8.89    1.35
   3   4  22    8.80    1.23
  -3  -4  22    8.20    1.11
  -3  -4  22   11.48    1.21
  -3  -4  23    0.39    0.51
   3   4  23    0.71    0.59
  -3  -4  23    0.67    0.45
  -3  -4  23    0.72    0.41
  -3  -4  24   -0.12    0.49
   3   4  24    0.28    0.49
  -3  -4  24    0.60    0.41
  -3  -4  24    0.08    0.32
  -3  -4  25    3.46    0.72
   3   4  25    1.30    0.54
   3   4  25    3.55    0.67
  -3  -4  25    1.66    0.48
  -3  -4  26    3.17    0.65
   3   4  26    3.88    0.66
  -3  -4  26    3.58    0.56
   3   4  26    3.50    0.64
   3   4  27    0.32    0.30
  -3  -4  27    1.15    0.40
  -3   5  26    0.74    0.27
  -3   5  25    0.57    0.31
   3  -5  25    0.45    0.36
  -3   5  24    1.78    0.50
   3  -5  24    1.05    0.43
   3  -5  24    2.06    0.53
  -3   5  24    1.30    0.47
  -3   5  23    4.88    0.82
   3  -5  23    5.99    0.85
   3  -5  23    4.06    0.76
  -3   5  23    5.30    0.86
  -3   5  22    1.16    0.49
   3  -5  22    0.65    0.45
   3  -5  22    0.78    0.49
  -3   5  22    0.56    0.50
  -3   5  21    2.37    0.66
  -3   5  21    1.95    0.66
   3  -5  21    1.36    0.61
   3  -5  21    2.21    0.67
   3  -5  21    2.52    0.65
   3  -5  20    3.27    0.80
   3  -5  20    4.61    0.87
  -3   5  20    6.16    1.00
  -3   5  20    3.89    0.87
   3  -5  20    5.85    1.04
   3  -5  20    4.53    0.83
   3  -5  20    3.25    0.79
  -3   5  20    3.46    0.77
   3  -5  19   13.05    1.41
   3  -5  19   11.01    1.46
   3  -5  19    9.40    1.23
  -3   5  19   12.05    1.40
   3  -5  19   11.52    1.29
  -3   5  19   12.16    1.49
   3  -5  19    9.77    1.32
  -3   5  19   11.71    1.36
   3  -5  18    6.13    1.01
   3  -5  18    8.64    1.11
   3  -5  18    5.88    1.05
  -3   5  18    7.00    1.08
  -3   5  18    6.90    1.16
   3  -5  18    6.71    1.16
   3  -5  17    1.53    0.60
   3  -5  17    1.77    0.62
  -3   5  17    1.23    0.57
  -3   5  17    0.28    0.45
   3  -5  17    1.50    0.70
   3  -5  16    5.44    0.98
  -3   5  16    5.87    1.10
   3  -5  16    4.99    1.08
   3  -5  16    4.69    0.87
  -3   5  16    6.28    1.05
   3  -5  15   38.89    2.69
  -3   5  15   39.14    2.84
   3  -5  15   38.17    2.75
   3  -5  15   42.98    3.10
  -3   5  14   40.65    3.11
  -3   5  14   42.19    2.95
   3  -5  14   44.05    2.84
  -3  -5 -14   29.71    3.37
   3  -5  14   41.35    3.23
   3  -5  14   40.61    3.05
  -3   5  14   43.57    2.97
  -3   5  13    7.48    1.15
  -3  -5 -13    5.04    1.65
  -3   5  13    6.50    1.18
  -3   5  13    4.59    0.99
   3  -5  13    4.91    1.04
  -3  -5 -13    4.84    1.23
   3  -5  13    8.17    1.06
   3  -5  13    4.98    1.10
  -3  -5 -12   32.68    3.81
  -3   5  12   31.01    2.58
  -3   5  12   35.84    2.80
   3  -5  12   34.34    2.40
  -3   5  12   34.55    2.54
   3  -5  12   39.24    2.79
   3  -5  12   31.60    2.25
  -3   5  11   49.13    4.14
  -3  -5 -11   49.40    4.62
  -3   5  11   42.99    3.24
  -3   5  11   44.42    3.27
  -3  -5 -11   38.32    3.55
  -3   5  11   48.06    3.10
   3  -5  11   42.10    2.75
   3  -5  11   52.71    3.34
   3  -5  11   45.56    2.75
  -3   5  10   27.08    3.08
  -3  -5 -10   28.02    3.35
  -3   5  10   24.64    2.40
  -3   5  10   28.33    2.37
  -3  -5 -10   17.93    2.31
  -3   5  10   27.33    2.17
   3  -5  10   23.79    1.86
   3  -5  10   29.47    2.32
   3  -5  10   27.03    1.90
  -3   5   9   65.43    5.08
  -3  -5  -9   65.88    5.20
  -3   5   9   57.34    4.16
  -3   5   9   72.86    4.19
  -3  -5  -9   51.59    4.24
  -3   5   9   59.31    3.70
   3  -5   9   68.39    3.99
   3  -5   9   63.10    3.52
   3  -5   9   63.59    3.47
  -3   5   8   24.08    3.04
  -3  -5  -8   19.48    2.64
  -3   5   8   24.28    2.15
  -3   5   8   24.45    1.99
   3  -5   8   25.31    2.11
   3  -5   8   23.56    1.79
   3  -5   8   23.54    1.74
  -3   5   8   23.51    2.46
  -3   5   7   17.05    2.73
  -3  -5  -7   16.24    2.33
  -3   5   7   16.96    1.72
  -3   5   7   14.39    2.01
  -3  -5  -7   11.11    2.02
  -3   5   7   13.90    1.44
   3  -5   7   11.93    1.25
   3  -5   7   14.32    1.28
   3  -5   7   13.55    1.58
   3  -5   7   15.81    1.59
  -3   5   6    6.30    1.11
  -3   5   6    1.97    1.47
  -3  -5  -6    5.56    1.47
  -3   5   6    7.16    1.11
  -3   5   6    5.65    1.46
   3  -5   6    5.68    1.00
  -3   5   6    6.15    1.06
  -3   5   6    6.45    0.97
  -3  -5  -6    6.66    1.58
   3  -5   6    6.20    0.85
   3  -5   6    5.44    0.77
   3  -5   6    6.70    1.11
  -3   5   5  134.68    9.37
  -3  -5  -5  149.70    8.50
   3   5  -5  132.29    6.96
  -3   5   5  137.74    8.28
  -3   5   5  155.05    7.48
  -3   5   5  174.01    7.80
  -3   5   5  149.40    7.14
  -3  -5  -5  124.33    8.02
   3  -5   5  146.18    6.95
   3  -5   5  139.45    6.81
   3  -5   5  173.48    7.53
   3  -5   5  154.50    7.61
   3   5  -4    4.45    0.77
  -3  -5  -4    4.64    1.28
  -3   5   4    2.90    1.28
  -3   5   4    4.00    0.89
  -3   5   4    4.09    0.86
  -3   5   4    2.86    0.66
  -3  -5  -4    4.23    1.32
  -3  -5  -4    5.22    0.85
   3  -5   4    4.32    0.69
   3  -5   4    4.50    0.94
  -3  -5  -3   82.11    5.38
   3   5  -3   74.60    4.19
   3   5  -3   81.42    4.86
  -3   5   3   92.45    4.89
   3   5  -3   83.94    4.82
  -3   5   3   78.48    4.52
   3  -5   3   81.25    4.75
  -3  -5  -2   73.30    5.16
   3  -5   2   81.23    4.84
   3  -5   2   79.51    4.78
   3   5  -2   86.15    4.92
   3   5  -1    2.07    0.71
  -3  -5  -1    0.58    0.66
   3   5   0   22.50    2.12
   3  -5   0   21.44    2.12
  -3  -5   0   21.35    4.15
   3   5   1    6.75    1.15
   3  -5  -1    4.88    0.99
  -3  -5   1    6.27    1.63
  -3  -5   1    6.17    2.47
   3   5   2   78.16    4.83
  -3  -5   2   84.37    7.14
  -3  -5   2   80.13    5.76
   3  -5  -2   87.74    5.14
   3   5   3   74.57    4.62
  -3   5  -3   74.84    4.56
  -3  -5   3   76.42    6.45
  -3  -5   3   73.80    5.25
   3   5   3   78.57    4.13
   3  -5  -3   75.89    4.85
   3  -5  -3   76.55    4.25
   3  -5  -4    6.99    1.01
  -3  -5   4    4.54    1.24
  -3  -5   4    6.62    1.94
  -3   5  -4    5.11    1.00
  -3  -5   4    5.67    0.88
   3   5   4    6.16    0.87
   3  -5  -4    4.48    1.11
   3   5   5  139.42    6.62
  -3  -5   5  140.75    8.73
   3  -5  -5  137.53    6.90
  -3   5  -5  132.30    7.19
   3   5   5  138.48    6.74
  -3  -5   5  149.35    6.80
  -3  -5   5  135.61    8.87
  -3  -5   6    4.21    1.45
   3   5   6    5.57    1.00
   3  -5  -6    4.26    0.81
  -3  -5   6    3.52    0.93
   3   5   6    3.56    0.68
  -3  -5   6    4.20    1.51
   3   5   7   13.43    1.60
   3  -5  -7   11.03    1.35
  -3  -5   7   15.01    1.76
   3   5   7   11.92    1.22
  -3  -5   7   12.81    2.10
  -3  -5   8   23.90    2.25
   3  -5  -8   22.05    1.95
   3   5   8   22.33    1.75
  -3  -5   8   20.80    1.66
   3   5   8   23.91    2.21
  -3  -5   9   59.96    3.42
   3   5   9   59.31    4.00
   3   5   9   61.12    3.37
   3  -5  -9   56.40    3.67
  -3  -5   9   60.24    4.01
   3   5   9   62.47    3.48
   3   5   9   62.96    3.49
  -3  -5  10   23.64    2.30
   3   5  10   26.32    1.92
   3  -5 -10   24.50    2.14
  -3  -5  10   27.12    2.00
   3   5  10   27.76    2.50
   3   5  10   29.10    2.05
  -3  -5  11   44.93    3.26
   3   5  11   43.41    2.70
  -3  -5  11   42.07    2.73
   3   5  11   39.54    3.20
   3   5  11   41.81    2.71
  -3  -5  12   39.91    3.05
   3   5  12   37.83    2.54
  -3  -5  12   37.04    2.56
   3   5  12   41.46    3.25
   3   5  12   36.63    2.53
  -3  -5  13    6.10    1.18
   3   5  13    4.75    0.91
   3   5  13    7.07    1.30
  -3  -5  13    6.31    0.99
   3   5  13    7.23    1.03
  -3  -5  14   43.17    3.27
   3   5  14   45.07    2.87
  -3  -5  14   43.60    2.87
   3   5  14   39.25    3.38
   3   5  14   43.00    2.86
  -3  -5  15   32.19    2.81
   3   5  15   38.63    2.58
  -3  -5  15   33.85    2.49
   3   5  15   33.86    2.47
  -3  -5  16    2.01    0.83
   3   5  16    4.34    0.91
   3   5  16    5.16    0.94
  -3  -5  16    4.50    0.84
   3   5  16    3.11    0.77
  -3  -5  17    1.04    0.50
   3   5  17    1.35    0.57
   3   5  17    0.34    0.49
  -3  -5  17    1.50    0.81
  -3  -5  17    0.72    0.53
   3   5  17    1.42    0.51
   3   5  17    1.54    0.59
  -3  -5  18    6.39    1.23
   3   5  18    7.02    1.11
   3   5  18    7.54    1.14
  -3  -5  18   10.71    1.28
   3   5  18    7.26    1.04
  -3  -5  18    6.53    1.03
  -3  -5  19    8.01    1.17
   3   5  19    8.77    1.13
  -3  -5  19    9.84    1.48
   3   5  19   10.13    1.31
   3   5  19    8.90    1.18
   3   5  19   10.24    1.33
  -3  -5  20    5.93    0.96
   3   5  20    4.75    0.82
  -3  -5  20    4.68    1.02
  -3  -5  20    5.04    0.90
   3   5  20    4.55    0.86
   3   5  20    5.56    0.99
   3   5  20    4.26    0.92
  -3  -5  21    1.98    0.61
   3   5  21    1.42    0.48
  -3  -5  21    2.40    0.77
  -3  -5  21    2.46    0.63
   3   5  21    1.70    0.65
   3   5  21    2.98    0.76
  -3  -5  22    1.35    0.52
  -3  -5  22    1.94    0.70
   3   5  22    1.09    0.54
   3   5  22    1.25    0.54
  -3  -5  23    4.01    0.71
  -3  -5  23    4.28    0.87
   3   5  23    2.92    0.72
   3   5  23    4.45    0.76
  -3  -5  24    1.85    0.50
  -3  -5  24    1.82    0.56
   3   5  24    0.80    0.52
   3   5  24    0.92    0.43
  -3  -5  25    1.05    0.39
   3   5  25    1.23    0.40
  -3  -5  25    1.19    0.44
   3   5  25    1.55    0.49
  -3  -5  26    0.53    0.29
  -3  -5  26    1.02    0.40
   3   5  26    1.07    0.37
   3  -6  24    1.76    0.45
  -3   6  24    1.90    0.46
   3  -6  23    3.78    0.66
   3  -6  23    2.65    0.54
  -3   6  23    4.80    0.75
   3  -6  22    7.71    0.91
   3  -6  22    8.22    0.98
  -3   6  22    7.69    1.01
   3  -6  21    4.15    0.77
   3  -6  21    3.05    0.66
  -3   6  21    4.20    0.79
   3  -6  21    5.48    0.89
   3  -6  20    0.49    0.47
   3  -6  20    0.26    0.44
  -3   6  20    0.46    0.39
  -3   6  20    0.57    0.53
   3  -6  20    0.48    0.50
   3  -6  19   10.82    1.19
   3  -6  19    9.20    1.21
  -3   6  19    8.59    1.15
  -3   6  19   10.19    1.31
   3  -6  19    8.80    1.28
   3  -6  18   14.86    1.47
   3  -6  18   14.28    1.65
   3  -6  18   18.36    1.68
  -3   6  18   15.73    1.55
  -3   6  18   12.08    1.53
   3  -6  17    2.68    0.72
  -3   6  17    3.43    0.81
   3  -6  17    2.63    0.79
   3  -6  17    3.33    0.73
  -3   6  17    2.24    0.71
  -3   6  16   13.07    1.50
   3  -6  16   10.07    1.47
   3  -6  16   11.03    1.28
  -3   6  16   11.43    1.39
   3  -6  16    9.83    1.30
   3  -6  15   25.17    2.03
   3  -6  15   23.74    2.30
  -3   6  15   26.05    2.19
  -3   6  15   27.38    2.22
   3  -6  14    8.93    1.16
   3  -6  14   11.88    1.57
  -3   6  14   10.94    1.38
  -3   6  14    9.24    1.31
   3  -6  13   57.30    3.33
   3  -6  13   49.18    3.53
  -3   6  13   47.37    3.31
  -3   6  13   48.42    3.39
  -3   6  12   59.81    4.19
  -3   6  12   74.98    4.58
   3  -6  12   74.93    4.10
  -3   6  12   70.74    4.24
   3  -6  12   70.34    3.99
   3  -6  12   71.33    4.42
  -3   6  11   75.25    5.61
  -3  -6 -11   66.00    6.00
  -3   6  11   68.15    4.53
  -3   6  11   75.39    4.66
  -3   6  11   75.50    4.41
   3  -6  11   73.94    4.14
   3  -6  11   84.76    4.74
  -3   6  10    5.25    1.61
  -3  -6 -10    5.87    1.94
  -3   6  10    6.01    1.23
  -3   6  10    7.46    1.24
   3  -6  10    6.85    1.22
  -3   6  10    6.08    1.06
   3  -6  10    7.70    1.02
   3  -6  10    6.88    0.91
  -3   6   9   66.43    5.38
  -3  -6  -9   72.97    5.89
  -3   6   9   70.89    4.34
  -3   6   9   67.57    4.06
   3  -6   9   66.85    3.81
   3  -6   9   67.10    3.69
   3  -6   9   68.62    4.21
  -3   6   9   58.44    4.28
  -3   6   8   85.20    6.62
  -3  -6  -8   97.92    6.95
  -3   6   8   85.46    5.58
  -3   6   8   96.81    5.40
  -3   6   8   97.68    5.20
   3  -6   8   87.78    4.85
   3  -6   8   92.29    4.77
   3  -6   8  105.32    5.44
  -3   6   7    3.66    1.59
  -3  -6  -7    5.24    1.60
   3   6  -7    4.00    0.76
  -3   6   7    4.37    0.93
  -3   6   7    3.69    1.24
   3  -6   7    4.55    0.95
  -3  -6  -7    3.85    1.47
  -3   6   7    2.54    0.73
   3  -6   7    4.18    0.74
   3  -6   7    4.37    0.73
   3  -6   7    4.00    0.93
   3   6  -6   76.48    4.67
  -3  -6  -6   93.43    6.57
  -3   6   6   88.72    7.02
  -3   6   6   86.52    5.69
  -3   6   6   91.24    5.13
  -3   6   6  100.07    5.52
  -3   6   6   85.04    4.89
  -3  -6  -6   84.47    5.92
   3  -6   6   87.96    4.73
   3  -6   6   90.36    4.59
   3  -6   6   86.35    5.27
  -3   6   5    7.26    1.64
   3  -6   5    7.11    1.25
   3  -6   5    6.93    0.98
   3  -6   5    8.57    0.99
  -3   6   5    8.76    1.38
   3   6  -5    8.80    1.16
  -3  -6  -5    7.68    1.78
  -3  -6  -5    9.97    1.20
  -3   6   5    9.67    1.22
   3   6  -5    7.43    1.04
  -3   6   5    7.73    2.41
  -3  -6  -5    7.70    1.86
  -3   6   4   10.06    1.87
   3  -6   4   11.86    1.29
   3  -6   4   10.27    1.49
   3   6  -4   10.00    1.25
   3   6  -4   11.97    1.68
  -3   6   4   11.05    1.54
  -3   6   4   10.34    1.27
  -3  -6  -4    9.34    1.81
  -3  -6  -4   10.82    1.27
   3   6  -4   10.21    1.21
  -3  -6  -4   10.96    2.07
  -3   6   3   28.03    3.15
   3  -6   3   34.16    2.77
   3   6  -3   29.70    2.27
   3   6  -3   33.90    2.85
  -3   6   3   35.82    2.85
  -3   6   3   29.73    2.28
  -3  -6  -3   32.87    2.35
   3   6  -3   27.48    2.17
  -3  -6  -3   29.70    3.31
  -3   6   2   26.72    3.28
   3  -6   2   34.25    2.86
   3   6  -2   33.02    2.42
   3   6  -2   32.79    2.84
  -3   6   2   41.03    3.07
  -3  -6  -2   38.92    2.55
  -3   6   2   29.09    2.30
  -3  -6  -2   29.72    3.13
   3   6  -2   29.77    2.28
  -3  -6  -2   36.57    3.51
   3   6  -1    3.36    0.73
   3  -6   1    2.62    0.88
  -3  -6  -1    1.03    1.89
  -3   6   1    2.75    1.26
   3   6  -1    4.10    0.79
   3   6  -1    3.96    0.97
  -3   6   1    4.88    1.09
  -3   6   1    4.20    0.79
  -3  -6  -1    2.75    1.18
  -3  -6  -1    4.68    0.86
   3  -6   1    3.43    0.91
  -3  -6   0    1.62    1.09
  -3  -6   0    2.81    2.07
  -3   6   0    3.16    1.49
   3  -6   0    2.58    0.69
   3   6   0    2.98    0.69
   3   6   0    2.23    0.79
  -3   6   0    2.71    0.88
  -3  -6   0    3.74    1.29
  -3  -6   0    2.27    0.64
   3   6   0    3.36    0.71
   3  -6   0    3.75    0.98
  -3  -6   1    3.57    1.45
  -3  -6   1    4.21    2.05
  -3   6  -1    2.09    1.42
   3   6   1    2.32    0.64
   3   6   1    1.54    0.66
  -3   6  -1    2.72    0.85
   3   6   1    1.47    0.53
   3  -6  -1    1.47    0.75
  -3  -6   1    2.03    1.13
  -3  -6   1    3.23    0.78
   3  -6  -1    3.22    0.77
   3  -6  -2   30.59    2.38
  -3  -6   2   27.49    3.90
  -3  -6   2   33.75    3.54
   3   6   2   30.67    2.33
   3   6   2   34.62    2.87
  -3   6  -2   33.70    2.85
  -3  -6   2   35.37    2.43
  -3  -6   2   31.28    2.98
   3   6   2   32.14    2.34
   3  -6  -2   28.97    2.78
   3  -6  -3   33.04    2.42
  -3  -6   3   31.65    3.82
  -3  -6   3   35.73    3.40
   3   6   3   30.41    2.71
  -3   6  -3   26.11    2.55
   3   6   3   30.65    2.27
  -3  -6   3   27.93    2.85
  -3  -6   3   30.64    2.25
   3  -6  -3   25.84    2.67
   3   6   3   27.56    2.02
   3  -6  -4    6.94    1.37
   3   6   4    9.44    1.09
   3  -6  -4    7.84    1.17
  -3  -6   4    8.98    1.64
  -3  -6   4    9.69    2.09
   3   6   4    9.79    1.20
   3   6   4   10.74    1.57
  -3   6  -4   10.36    1.51
  -3  -6   4    9.18    1.66
  -3  -6   4   10.31    1.20
  -3  -6   4    7.99    2.18
   3  -6  -5   10.41    1.67
   3   6   5   11.59    1.20
  -3  -6   5    9.59    1.69
  -3  -6   5    9.61    2.02
   3  -6  -5   12.47    1.43
   3   6   5   10.02    1.23
  -3   6  -5    8.37    1.41
  -3  -6   5   10.34    1.66
  -3  -6   5   11.28    1.27
  -3  -6   5   12.24    2.37
   3   6   6   88.01    5.26
  -3  -6   6   80.62    5.38
   3  -6  -6   81.87    4.80
   3  -6  -6   80.74    5.45
   3   6   6   86.03    4.49
  -3  -6   6   95.52    6.47
   3  -6  -7    2.46    0.77
   3   6   7    2.38    0.80
   3   6   7    4.62    0.77
   3  -6  -7    2.59    0.96
  -3  -6   7    2.85    1.29
  -3  -6   8   87.66    6.05
  -3  -6   8   92.52    4.88
   3   6   8   98.69    5.70
   3  -6  -8   92.15    5.27
   3   6   8   98.43    4.95
   3   6   8   94.27    4.99
  -3  -6   9   70.39    4.94
  -3  -6   9   66.73    3.86
   3   6   9   71.59    4.64
   3  -6  -9   60.55    4.10
  -3  -6   9   72.61    4.58
   3   6   9   70.14    3.97
   3   6   9   75.95    3.99
   3   6  10    6.83    1.29
  -3  -6  10    7.01    1.02
   3  -6 -10    6.68    1.16
  -3  -6  10    4.99    1.17
   3   6  10    7.26    1.04
   3   6  10    9.19    1.12
  -3  -6  11   78.47    4.37
   3   6  11   71.34    4.94
   3   6  11   75.24    4.21
   3  -6 -11   81.74    4.76
  -3  -6  11   83.79    5.00
   3   6  11   77.42    4.36
   3   6  11   84.00    4.40
   3   6  12   64.08    4.60
  -3  -6  12   68.32    4.01
   3   6  12   69.02    3.90
   3  -6 -12   75.31    4.45
  -3  -6  12   73.90    4.59
   3   6  12   71.69    4.04
   3   6  12   67.36    3.97
  -3  -6  13   45.90    3.46
   3   6  13   45.14    2.92
  -3  -6  13   46.34    3.03
   3   6  13   47.34    3.04
   3   6  14    9.18    1.19
  -3  -6  14    8.98    1.19
   3   6  14    6.57    1.04
  -3  -6  15   23.59    2.29
   3   6  15   20.76    1.82
  -3  -6  15   23.40    1.93
   3   6  15   18.14    1.76
  -3  -6  16    9.21    1.17
   3   6  16    8.44    1.16
  -3  -6  16    7.77    1.35
  -3  -6  16    8.90    1.23
   3   6  16    8.35    1.18
  -3  -6  17    2.71    0.71
   3   6  17    2.47    0.73
  -3  -6  17    2.10    0.77
  -3  -6  17    3.74    0.80
   3   6  17    2.61    0.64
   3   6  17    2.24    0.69
  -3  -6  18   13.50    1.69
   3   6  18   13.07    1.41
   3   6  18   17.72    1.73
  -3  -6  18   12.19    1.41
   3   6  18   14.64    1.42
  -3  -6  18   14.63    1.50
  -3  -6  19    9.11    1.38
   3   6  19   11.65    1.35
  -3  -6  19   12.15    1.38
  -3  -6  19    9.03    1.19
   3   6  19   11.71    1.23
  -3  -6  19    9.13    1.16
  -3  -6  20    0.50    0.46
   3   6  20    0.45    0.36
  -3  -6  20    0.14    0.52
  -3  -6  20    0.42    0.41
   3   6  20   -0.11    0.41
  -3  -6  21    4.13    0.74
   3   6  21    4.34    0.73
   3   6  21    4.79    0.78
  -3  -6  21    5.84    1.02
  -3  -6  21    4.07    0.75
   3   6  21    4.63    0.80
   3   6  21    4.38    0.79
  -3  -6  22    5.73    0.83
  -3  -6  22    6.09    0.98
   3   6  22    5.43    0.84
   3   6  22    8.33    1.00
  -3  -6  22    8.08    0.95
  -3  -6  23    3.61    0.64
  -3  -6  23    4.52    0.77
   3   6  23    3.17    0.62
   3   6  23    3.30    0.61
  -3  -6  24    2.33    0.49
   3   6  24    1.76    0.47
  -3   7  23   12.94    1.09
   3  -7  23   13.94    1.08
  -3   7  22    1.93    0.50
   3  -7  22    2.45    0.51
   3  -7  22    2.24    0.45
  -3   7  21    0.42    0.38
   3  -7  21    0.07    0.32
   3  -7  21    0.31    0.30
  -3   7  20    1.87    0.55
   3  -7  20    2.27    0.62
   3  -7  20    2.68    0.61
   3  -7  20    1.47    0.48
  -3   7  20    1.80    0.49
  -3   7  19   10.19    1.18
  -3   7  19    7.69    0.95
   3  -7  19   11.69    1.12
   3  -7  19    9.08    1.19
   3  -7  19    9.53    1.11
  -3   7  19    9.72    1.06
  -3   7  18    5.43    0.91
   3  -7  18    4.00    0.90
  -3   7  18    5.53    0.83
   3  -7  18    4.25    0.76
   3  -7  18    5.44    0.92
  -3   7  18    4.04    0.76
  -3  -7 -18    3.33    2.32
  -3   7  17    1.17    0.59
   3  -7  17    2.00    0.71
  -3   7  17    1.79    0.56
  -3   7  17    2.32    0.63
  -3  -7 -17    3.07    2.63
   3  -7  17    2.58    0.67
   3  -7  17    2.16    0.66
  -3   7  16    9.56    1.26
  -3   7  16    9.50    1.23
   3  -7  16   13.42    1.58
   3  -7  16   13.28    1.43
   3  -7  15    6.94    1.18
   3  -7  15    4.02    0.90
  -3   7  15    8.11    1.15
  -3  -7 -15    6.13    2.88
  -3   7  14    1.27    0.68
   3  -7  14    2.07    0.82
   3  -7  14    2.23    0.62
  -3  -7 -14    0.97    2.19
  -3   7  14    2.74    0.77
  -3   7  13    9.19    1.35
   3  -7  13    9.82    1.22
   3  -7  13   11.82    1.51
  -3   7  13   11.11    1.38
   3  -7  12    4.95    1.07
   3  -7  12    4.77    0.87
  -3   7  12    4.43    1.02
  -3   7  12    5.07    1.00
  -3   7  11   27.72    2.44
  -3   7  11   25.26    2.24
   3  -7  11   26.61    2.11
   3  -7  11   29.92    2.51
   3  -7  10    2.82    0.86
  -3   7  10    2.91    0.81
   3  -7  10    1.19    0.53
  -3   7  10    1.59    0.79
  -3   7   9   30.69    2.50
   3  -7   9   32.84    2.36
   3  -7   9   35.13    2.74
  -3   7   9   32.25    2.80
   3  -7   8   18.83    1.73
   3  -7   8   21.64    2.05
  -3   7   8   22.16    2.00
  -3  -7  -8   18.53    3.02
  -3   7   8   17.00    2.80
  -3   7   8   19.52    2.22
   3  -7   7    3.94    0.79
   3  -7   7    1.75    0.76
  -3   7   7    3.81    0.85
  -3  -7  -7    2.31    1.29
  -3  -7  -7    1.76    2.37
  -3   7   7    4.84    1.89
  -3  -7  -7    3.47    1.50
  -3   7   7    2.97    1.00
   3  -7   6   28.08    2.14
   3  -7   6   29.58    2.64
  -3   7   6   25.96    2.69
  -3  -7  -6   20.99    2.72
  -3   7   6   26.32    2.23
  -3  -7  -6   16.94    3.64
  -3   7   6   24.99    3.60
  -3  -7  -6   25.62    3.42
   3   7  -6   26.94    2.14
   3  -7   5   49.28    3.14
   3  -7   5   49.51    3.67
  -3   7   5   46.38    3.84
  -3  -7  -5   43.84    5.13
   3   7  -5   53.87    3.39
  -3   7   5   53.74    3.94
  -3   7   5   45.72    3.22
  -3  -7  -5   45.71    4.00
  -3  -7  -5   46.33    4.64
   3   7  -5   46.48    3.11
  -3   7   5   49.63    5.30
  -3   7   4   12.70    2.01
   3  -7   4   15.34    1.55
   3  -7   4   16.69    1.97
   3   7  -4   15.65    1.65
   3   7  -4   16.60    2.09
  -3   7   4   20.65    2.25
  -3   7   4   12.78    1.52
  -3  -7  -4   16.80    2.39
  -3  -7  -4   11.67    2.93
   3   7  -4   13.31    1.46
  -3  -7  -4   14.16    2.48
  -3   7   4   15.25    3.39
  -3   7   3   18.75    2.44
   3  -7   3   21.73    1.90
   3  -7   3   17.16    2.15
   3   7  -3   21.61    1.97
   3   7  -3   21.01    2.37
  -3   7   3   27.77    2.67
  -3   7   3   19.94    1.90
  -3  -7  -3   18.68    2.51
   3   7  -3   24.32    1.96
   3   7  -2   38.33    2.66
  -3   7   2   34.58    3.48
  -3  -7  -2   38.96    4.44
   3   7  -2   38.31    2.76
   3   7  -2   39.08    3.30
  -3   7   2   48.46    3.64
  -3   7   2   34.04    2.64
  -3  -7  -2   31.63    3.24
   3  -7   2   37.37    3.21
   3   7  -1   49.69    3.25
  -3   7   1   55.01    4.49
  -3  -7  -1   52.52    5.03
   3   7  -1   55.32    3.46
   3   7  -1   60.38    4.17
  -3   7   1   58.37    4.21
  -3  -7  -1   42.07    3.84
  -3   7   1   50.80    3.34
   3  -7   1   50.22    3.89
   3  -7   0    0.20    0.61
  -3  -7   0    0.33    0.83
  -3   7   0   -0.52    1.14
   3   7   0    0.76    0.51
   3   7   0    1.38    0.75
  -3   7   0    0.21    0.70
  -3   7   0    0.84    0.47
  -3  -7   0   -0.20    1.00
   3  -7   0    0.20    0.53
   3  -7  -1   54.19    3.33
  -3  -7   1   53.70    4.72
   3   7   1   46.45    3.16
   3   7   1   46.55    3.71
  -3   7  -1   50.39    3.90
  -3  -7   1   41.80    3.62
  -3   7  -1   41.17    2.99
   3  -7  -1   47.24    3.75
   3  -7  -2   37.41    3.30
   3  -7  -2   39.01    2.81
  -3  -7   2   39.36    3.87
   3   7   2   37.55    2.74
   3   7   2   39.96    3.33
  -3   7  -2   40.60    3.42
  -3  -7   2   33.81    3.19
  -3  -7   2   31.28    4.34
   3  -7  -3   17.24    2.22
   3  -7  -3   19.40    1.89
  -3  -7   3   21.85    2.77
   3   7   3   21.02    1.91
   3   7   3   23.38    2.43
  -3   7  -3   19.18    2.31
  -3  -7   3   17.71    2.28
  -3  -7   3   20.19    3.31
   3  -7  -4   14.50    2.01
  -3  -7   4   13.96    2.11
   3  -7  -4   14.78    1.64
   3   7   4   13.41    1.53
   3   7   4   15.06    1.98
  -3   7  -4   16.37    2.07
  -3  -7   4   13.45    1.96
  -3  -7   4   15.47    2.81
   3  -7  -5   39.01    3.53
  -3  -7   5   40.73    3.68
   3   7   5   41.21    3.41
   3  -7  -5   44.87    3.15
   3   7   5   45.25    3.04
  -3   7  -5   41.95    3.54
  -3  -7   5   42.07    4.32
  -3  -7   5   47.92    3.51
  -3  -7   6   26.75    3.25
   3   7   6   27.39    2.67
   3  -7  -6   26.13    2.38
   3   7   6   33.11    2.43
   3  -7  -6   24.14    2.70
  -3  -7   6   35.16    2.84
   3   7   7    3.56    1.00
  -3  -7   7    2.31    1.05
   3  -7  -7    4.14    1.01
   3   7   7    4.84    0.82
   3  -7  -7    4.20    1.13
   3   7   7    4.11    0.84
  -3  -7   8   24.34    1.95
   3   7   8   26.69    2.56
  -3  -7   8   19.42    2.55
   3  -7  -8   24.11    2.21
   3   7   8   24.89    2.03
   3  -7  -8   20.47    2.52
   3   7   8   28.21    2.02
   3  -7  -9   34.39    2.69
  -3  -7   9   27.98    2.19
   3   7   9   32.18    2.37
   3   7   9   28.98    2.19
   3  -7 -10    1.80    0.73
  -3  -7  10    2.74    0.70
   3   7  10    1.74    0.63
   3   7  10    1.48    0.54
   3  -7 -11   27.29    2.38
  -3  -7  11   27.84    2.11
   3   7  11   23.55    2.03
   3   7  11   23.37    1.98
   3  -7 -12    3.82    0.94
  -3  -7  12    2.85    0.69
   3   7  12    2.91    0.74
   3   7  12    2.83    0.72
   3  -7 -13    7.16    1.26
  -3  -7  13   13.31    1.41
   3   7  13    9.43    1.24
   3   7  13   11.56    1.31
   3   7  14    1.70    0.62
  -3  -7  14    1.60    0.59
   3   7  14    2.14    0.64
   3   7  14    1.08    0.56
   3   7  15    4.32    0.84
  -3  -7  15    4.16    0.85
  -3  -7  15    4.41    0.85
   3   7  15    3.91    0.79
   3   7  15    3.98    0.84
  -3  -7  16   12.02    1.37
  -3  -7  16   14.90    1.43
   3   7  16   12.49    1.34
  -3  -7  17    1.61    0.61
   3   7  17    2.30    0.72
  -3  -7  17    1.57    0.58
  -3  -7  17    2.68    0.66
   3   7  17    2.18    0.57
  -3  -7  18    3.91    0.84
   3   7  18    5.38    0.94
  -3  -7  18    3.85    0.76
  -3  -7  18    5.30    0.86
   3   7  18    4.00    0.72
   3   7  19   10.78    1.20
  -3  -7  19   10.26    1.20
  -3  -7  19    8.76    1.07
  -3  -7  19    9.32    1.07
   3   7  19    8.78    1.00
  -3  -7  20    1.64    0.51
   3   7  20    2.23    0.52
  -3  -7  20    1.73    0.55
   3   7  20    3.47    0.71
  -3  -7  21    0.30    0.34
   3   7  21    0.85    0.33
  -3  -7  21    0.40    0.39
   3   7  21    0.24    0.38
   3   7  21    0.67    0.36
  -3  -7  22    1.62    0.42
  -3  -7  22    2.38    0.50
   3   7  22    2.62    0.53
   3   7  22    1.43    0.40
  -3  -7  23   13.60    1.05
  -3  -7  23   12.74    1.04
   3  -8  21    0.54    0.32
  -3   8  21   -0.06    0.20
   3  -8  20    6.34    0.77
  -3   8  20    6.53    0.71
  -3   8  20    5.63    0.75
  -3   8  19    7.37    0.82
   3  -8  19    6.67    0.85
  -3   8  19    6.40    0.78
  -3  -8 -19    6.57    1.70
  -3   8  19    6.75    0.86
  -3   8  18    5.13    0.75
   3  -8  18    6.59    0.87
  -3   8  18    6.61    0.85
  -3  -8 -18    5.53    1.73
  -3   8  18    6.29    0.86
   3  -8  18    5.58    0.92
  -3   8  17    1.53    0.47
   3  -8  17    0.91    0.46
  -3   8  17    0.86    0.42
  -3  -8 -17    0.30    1.44
  -3   8  17    1.40    0.50
   3  -8  17    0.55    0.44
  -3   8  16    9.93    1.14
   3  -8  16    9.52    1.25
   3  -8  16   10.03    1.19
  -3   8  16    9.22    1.12
  -3  -8 -16    6.18    2.25
   3  -8  15   11.97    1.43
   3  -8  15   11.88    1.32
  -3   8  15    9.61    1.20
   3   8 -14    0.73    0.59
   3  -8  14    0.26    0.53
  -3   8  14    0.11    0.44
   3  -8  13    8.99    1.30
  -3   8  13    8.54    1.22
  -3   8  13    8.50    1.19
  -3  -8 -13    6.70    2.49
   3  -8  12    8.93    1.33
  -3   8  12    7.78    1.22
  -3   8  12    8.85    1.24
  -3  -8 -12    9.78    2.73
   3  -8  11    0.53    0.44
   3  -8  11    1.42    0.67
   3  -8  11   -0.11    0.40
  -3   8  11    0.96    0.59
  -3  -8 -11    1.25    2.02
  -3   8  11    0.63    0.51
  -3   8  10    9.69    1.38
   3  -8  10    6.75    1.02
   3  -8  10   10.30    1.39
  -3   8  10    8.31    1.22
  -3  -8 -10    5.85    2.70
  -3   8   9   10.04    1.48
  -3   8   9   11.62    1.45
  -3  -8  -9   12.02    2.95
   3  -8   9   11.78    1.33
  -3   8   8   33.46    2.83
  -3   8   8   38.38    2.79
   3  -8   8   35.39    2.52
  -3  -8  -8   33.32    4.70
  -3   8   7    4.83    1.11
  -3   8   7    5.27    1.01
  -3  -8  -7    5.92    2.34
   3  -8   7    3.95    0.85
  -3   8   6   24.13    2.44
  -3  -8  -6   21.61    2.57
  -3  -8  -6   29.68    4.02
  -3   8   6   27.03    2.28
   3  -8   6   25.02    2.11
   3   8  -6   31.41    2.43
  -3   8   5   10.30    1.65
  -3   8   5   11.83    1.48
  -3  -8  -5   10.18    1.76
  -3  -8  -5    9.83    2.57
   3  -8   5   12.75    1.41
   3   8  -5   11.61    1.46
  -3   8   4   16.52    2.08
  -3  -8  -4   14.02    2.12
  -3   8   4   17.91    1.80
  -3  -8  -4   19.77    3.17
   3  -8   4   14.79    1.57
   3   8  -4   15.79    1.74
  -3   8   3    7.59    1.53
  -3   8   3    8.63    1.26
  -3  -8  -3    6.84    1.56
   3  -8   3   13.39    1.44
   3   8  -3   12.14    1.50
  -3   8   2   50.75    3.94
  -3  -8  -2   53.04    4.00
  -3   8   2   47.73    3.34
   3  -8   2   47.88    3.26
   3   8  -2   54.30    3.51
   3   8  -1    0.14    0.55
  -3   8   1    0.13    0.42
  -3  -8  -1    0.39    0.88
   3   8   0    1.25    0.57
  -3   8   0    0.91    0.51
  -3  -8   0    1.14    1.06
   3   8   1   -0.14    0.47
   3  -8  -1    0.53    0.55
  -3  -8   1   -0.37    0.77
  -3   8  -1    0.13    0.45
   3   8   2   48.81    3.25
   3  -8  -2   46.43    3.19
  -3   8  -2   40.80    2.97
  -3  -8   2   43.89    3.50
   3   8   3   11.83    1.46
   3  -8  -3   11.67    1.49
  -3  -8   3   10.49    1.67
  -3   8  -3   10.01    1.30
   3   8   4   18.28    1.82
   3  -8  -4   15.73    1.76
  -3  -8   4   14.69    1.92
   3   8   5   16.98    1.70
   3  -8  -5   12.26    1.56
   3   8   5   13.03    1.47
  -3  -8   5   11.85    1.70
   3   8   6   24.36    2.11
   3   8   6   22.94    1.97
  -3  -8   6   23.72    2.26
   3  -8  -6   21.08    2.12
  -3  -8   7    5.74    1.13
   3   8   7    6.67    1.07
   3  -8  -7    5.19    1.06
   3   8   8   36.26    2.58
  -3  -8   8   34.71    2.43
   3  -8  -8   31.42    2.68
   3   8   9    9.17    1.22
  -3  -8   9    8.97    1.14
   3  -8  -9    9.64    1.42
  -3  -8  10    9.21    1.16
   3   8  10    8.29    1.16
   3   8  10    7.65    1.04
   3  -8 -10    7.85    1.30
  -3  -8  11    0.22    0.40
   3   8  11    0.58    0.44
   3   8  11    0.40    0.37
   3  -8 -11    0.30    0.55
  -3  -8  12    9.45    1.21
   3   8  12    9.82    1.24
   3   8  12    7.90    1.07
   3  -8 -12    9.51    1.40
  -3  -8  13    9.43    1.15
   3   8  13    7.84    1.11
   3   8  13    7.74    1.06
   3  -8 -13    7.98    1.27
  -3  -8  14    0.52    0.45
   3   8  14    0.94    0.52
  -3  -8  14    0.89    0.48
   3  -8 -14    0.56    0.53
   3   8  14    1.14    0.49
  -3  -8  15    9.15    1.16
   3   8  15   10.77    1.27
  -3  -8  15   12.79    1.36
  -3  -8  16    8.68    1.05
   3   8  16    7.21    1.05
  -3  -8  16    8.86    1.13
  -3  -8  17    0.98    0.48
  -3  -8  17    1.36    0.54
   3   8  17    0.75    0.48
  -3  -8  18    7.01    0.89
  -3  -8  18    5.84    0.89
   3   8  18    6.75    0.92
   3   8  19    6.80    0.86
  -3  -8  19    6.41    0.87
   3   8  20    6.62    0.79
  -3  -8  20    5.76    0.77
   3   8  20    5.50    0.72
  -3  -8  21   -0.18    0.29
   3   8  21    0.22    0.27
   3   8  21    0.21    0.27
   3  -9  19   10.29    0.88
  -3   9  19   10.13    0.85
  -3   9  18    1.39    0.38
   3  -9  18    1.82    0.43
  -3  -9 -18    2.18    0.85
  -3   9  17    0.97    0.36
   3  -9  17    2.03    0.51
  -3   9  17    2.41    0.48
  -3  -9 -17    0.50    0.82
  -3   9  16    2.05    0.50
  -3  -9 -16    1.73    1.07
  -3   9  16    2.89    0.55
   3  -9  16    3.18    0.64
  -3   9  15    3.65    0.67
   3   9 -15    4.27    0.80
  -3   9  15    3.29    0.65
  -3  -9 -15    3.70    1.44
   3  -9  15    3.93    0.70
  -3   9  14    3.74    0.73
   3  -9  14    3.33    0.76
  -3   9  14    3.46    0.72
  -3  -9 -14    2.41    1.43
   3  -9  14    4.73    0.80
   3   9 -14    4.09    0.83
   3   9 -13    4.48    0.89
  -3   9  13    3.37    0.73
  -3  -9 -13    2.63    1.56
   3  -9  13    4.19    0.83
  -3   9  12    1.80    0.59
  -3  -9 -12    1.68    1.36
   3  -9  12    1.77    0.50
   3  -9  12    2.30    0.69
  -3   9  11    1.02    0.59
   3  -9  11    1.36    0.52
  -3  -9 -11    0.88    1.43
  -3   9  11    1.01    0.52
  -3   9  10    3.01    0.79
  -3   9  10    3.39    0.80
  -3  -9 -10    4.52    1.96
   3  -9  10    2.89    0.67
  -3   9   9   39.44    2.69
  -3   9   9   30.27    2.42
   3  -9   9   31.61    2.29
  -3  -9  -9   30.85    3.78
  -3   9   8    4.89    0.98
   3  -9   8    4.01    0.79
  -3   9   8    5.13    0.97
  -3  -9  -8    5.49    2.01
  -3   9   7    0.96    0.61
  -3   9   7    1.53    0.62
  -3  -9  -7    0.60    1.40
   3  -9   7    1.06    0.54
  -3   9   6    3.84    0.94
  -3   9   6    4.80    0.96
  -3  -9  -6    4.03    1.08
  -3  -9  -6    4.67    1.86
   3  -9   6    4.88    0.86
   3   9  -6    6.03    1.04
  -3   9   5   20.89    1.99
  -3  -9  -5   13.43    1.83
  -3   9   5   14.56    1.65
  -3  -9  -5   19.43    2.87
   3  -9   5   19.66    1.73
   3   9  -5   17.98    1.84
  -3   9   4    6.67    1.20
  -3  -9  -4    3.54    1.12
  -3   9   4    6.99    1.12
  -3  -9  -4    8.86    2.11
   3  -9   4    6.14    0.99
   3   9  -4    6.84    1.14
  -3   9   3    2.77    0.76
  -3  -9  -3    3.03    1.11
   3  -9   3    3.72    0.84
   3   9  -3    4.10    0.93
  -3   9   2    6.69    1.10
  -3  -9  -2    4.87    1.18
   3  -9   2    5.80    0.99
   3   9  -2    5.26    1.04
  -3  -9  -1   27.31    2.56
  -3   9   1   24.37    2.16
   3  -9   1   25.88    2.15
   3   9  -1   27.39    2.36
  -3   9   0    2.20    0.69
  -3  -9   0    1.64    0.92
   3  -9   0    4.02    0.85
   3   9   0    2.71    0.82
   3   9   1   24.93    2.22
  -3  -9   1   25.69    2.39
  -3   9  -1   21.20    1.99
   3   9   1   23.70    1.97
   3   9   2    7.71    1.22
   3  -9  -2    7.14    1.16
  -3   9  -2    6.15    1.07
  -3  -9   2    9.29    1.48
   3   9   2    7.43    1.06
   3   9   3    4.70    0.94
   3  -9  -3    4.65    0.94
  -3   9  -3    3.35    0.82
  -3  -9   3    4.28    1.06
   3   9   3    3.62    0.81
   3   9   4    5.41    1.00
   3  -9  -4    6.23    1.09
   3   9   4    6.37    1.00
  -3  -9   4    6.79    1.23
  -3   9  -4    7.07    1.06
   3   9   5   16.22    1.72
   3  -9  -5   17.87    1.82
  -3  -9   5   18.19    1.88
   3   9   5   16.67    1.63
   3   9   6    3.70    0.86
   3  -9  -6    2.78    0.84
  -3  -9   6    6.15    1.12
   3   9   6    5.38    0.94
   3  -9  -7    1.54    0.71
  -3  -9   7    1.69    0.71
   3   9   7    0.80    0.51
   3  -9  -8    4.48    0.99
  -3  -9   8    4.77    0.94
   3   9   8    2.73    0.73
   3  -9  -9   31.98    2.53
  -3  -9   9   30.34    2.16
   3   9   9   27.25    2.19
   3  -9 -10    4.11    0.97
  -3  -9  10    4.41    0.78
   3   9  10    3.51    0.78
   3  -9 -11    1.21    0.58
  -3  -9  11    1.14    0.44
   3   9  11    1.80    0.61
   3  -9 -12    4.41    0.94
  -3  -9  12    3.42    0.67
   3   9  12    3.34    0.75
  -3  -9  13    3.21    0.64
  -3  -9  13    3.53    0.69
   3  -9 -13    3.33    0.81
  -3  -9  14    3.57    0.65
  -3  -9  14    3.21    0.70
   3  -9 -14    3.81    0.81
  -3  -9  15    2.95    0.60
  -3  -9  15    4.07    0.72
   3  -9 -15    4.32    0.81
  -3  -9  16    4.05    0.65
  -3  -9  16    3.25    0.64
  -3  -9  17    1.93    0.45
  -3  -9  17    1.38    0.41
   3   9  17    2.07    0.47
  -3  -9  18    1.29    0.39
   3   9  18    1.25    0.37
  -3  -9  19   10.09    0.92
   3   9  19    9.73    0.87
  -3 -10 -16    7.58    1.06
  -3  10  16    8.69    0.79
   3 -10  16    9.22    0.81
  -3  10  15    0.39    0.25
  -3 -10 -15    1.32    0.48
  -3 -10 -15    1.89    0.70
  -3  10  15    0.69    0.29
   3 -10  15    1.01    0.36
   3  10 -15    0.81    0.34
  -3  10  14    1.30    0.37
  -3 -10 -14    1.81    0.77
  -3  10  14    1.19    0.39
   3 -10  14    2.04    0.47
   3  10 -14    1.52    0.46
   3 -10  13    2.08    0.44
  -3  10  13    1.99    0.47
  -3  10  13    2.22    0.48
  -3 -10 -13    2.34    0.91
   3 -10  13    2.83    0.57
   3  10 -13    2.46    0.59
  -3  10  12    8.74    0.99
  -3 -10 -12    7.59    1.40
  -3  10  12    9.41    1.00
   3 -10  12    9.66    0.93
   3  10 -12   10.30    1.17
  -3  10  11    2.17    0.54
  -3 -10 -11    1.39    0.87
   3 -10  11    1.56    0.44
  -3  10  11    2.01    0.53
   3  10 -11    1.78    0.60
  -3  10  10    2.69    0.65
  -3 -10 -10    4.05    1.22
   3 -10  10    3.77    0.66
   3  10 -10    3.11    0.80
  -3  10   9    4.03    0.77
  -3 -10  -9    3.63    1.19
   3 -10   9    3.61    0.67
   3  10  -9    4.30    0.87
  -3  10   8    6.68    1.01
  -3 -10  -8    7.80    1.59
   3 -10   8    7.54    0.95
   3  10  -8    9.18    1.26
  -3  10   7    2.53    0.66
   3  10  -7    2.28    0.71
   3 -10   7    3.13    0.64
  -3  10   7    1.60    0.64
  -3 -10  -7    0.59    0.80
   3  10  -6    3.10    0.78
   3  10  -6    3.16    0.72
   3 -10   6    3.42    0.68
  -3  10   6    3.07    0.73
  -3 -10  -6    4.07    1.22
   3  10  -5    2.26    0.63
   3  10  -5    2.67    0.77
  -3  10   5    2.35    0.67
  -3 -10  -5    3.02    0.84
  -3 -10  -5    3.40    1.15
   3 -10   5    1.48    0.52
   3  10  -4   16.76    1.76
  -3 -10  -4   19.73    2.22
  -3  10   4   16.78    1.65
  -3 -10  -4   14.94    1.68
   3 -10   4   16.67    1.53
   3  10  -4   20.63    1.84
  -3 -10  -3    1.41    0.70
  -3  10   3    1.37    0.57
   3 -10   3    0.97    0.50
   3  10  -3    2.29    0.72
  -3 -10  -2   15.37    1.72
  -3  10   2   16.41    1.66
   3 -10   2   19.95    1.68
   3  10  -2   20.73    1.91
  -3  10   1    2.86    0.77
  -3 -10  -1    3.14    0.88
   3 -10   1    2.82    0.68
   3  10  -1    3.79    0.86
   3  10   0    0.77    0.43
  -3  10   0    0.91    0.49
  -3 -10   0    0.91    0.60
   3 -10   0    1.83    0.62
   3  10   0    1.31    0.55
  -3  10  -1    3.39    0.74
  -3 -10   1    2.82    0.82
   3  10   1    3.10    0.66
   3 -10  -1    2.66    0.67
   3  10   1    2.97    0.79
  -3 -10   2   17.68    1.74
  -3  10  -2   14.49    1.52
   3  10   2   17.33    1.54
   3 -10  -2   15.71    1.51
   3  10   2   18.78    1.79
   3 -10  -3    2.46    0.69
  -3  10  -3    2.31    0.65
  -3 -10   3    1.59    0.66
   3  10   3    1.58    0.54
   3 -10  -3    2.05    0.59
   3  10   3    3.09    0.76
   3  10   4   15.26    1.59
   3 -10  -4   17.24    1.64
  -3 -10   4   15.33    1.58
  -3  10  -4   12.76    1.42
   3  10   4   17.62    1.55
   3  10   5    3.20    0.75
   3 -10  -5    1.04    0.52
  -3  10  -5    1.49    0.53
  -3 -10   5    1.72    0.64
   3  10   5    3.07    0.69
   3  10   6    1.63    0.55
   3 -10  -6    1.98    0.64
  -3 -10   6    2.08    0.64
   3  10   6    1.38    0.51
   3 -10  -7    1.04    0.56
   3  10   7    1.56    0.57
   3 -10  -8    6.77    1.03
  -3 -10   8    5.24    0.88
   3  10   8    5.72    0.89
   3 -10  -9    3.48    0.79
   3  10   9    3.70    0.72
   3 -10 -10    2.83    0.73
  -3 -10  10    3.26    0.59
   3  10  10    2.84    0.66
   3 -10 -11    2.18    0.62
  -3 -10  11    1.92    0.46
   3 -10 -12    9.70    1.16
  -3 -10  12    9.17    0.95
   3 -10 -13    1.90    0.55
  -3 -10  13    1.53    0.40
   3 -10 -14    2.44    0.57
  -3 -10  14    1.71    0.41
   3 -10 -15    1.06    0.40
  -3 -10  15    0.96    0.32
  -3 -10  16   10.47    0.87
   3  11 -12    3.11    0.50
  -3 -11 -12    2.27    0.57
  -3 -11 -12    2.18    0.51
   3 -11  11    0.32    0.24
  -3  11  11    0.42    0.22
  -3 -11 -11    0.26    0.40
  -3 -11 -11    0.50    0.35
   3  11 -11    0.42    0.29
  -3  11  11    0.53    0.30
   3 -11  11    0.26    0.25
   3 -11  10    2.00    0.41
  -3 -11 -10    2.08    0.56
  -3 -11 -10    2.64    0.66
   3  11 -10    2.34    0.53
  -3  11  10    2.34    0.47
   3 -11  10    2.78    0.49
   3  11  -9    2.54    0.59
  -3 -11  -9    1.72    0.64
  -3 -11  -9    2.38    0.59
  -3  11   9    1.71    0.44
   3 -11   9    1.86    0.44
   3  11  -8    3.60    0.65
  -3 -11  -8    3.28    0.79
  -3  11   8    3.33    0.59
   3 -11   8    3.44    0.56
   3  11  -7    1.40    0.48
  -3 -11  -7    1.96    0.69
  -3  11   7    1.20    0.41
   3 -11   7    1.28    0.40
   3 -11   6    1.41    0.41
  -3 -11  -6    2.20    0.67
   3  11  -6    1.42    0.50
  -3  11   6    1.41    0.48
   3 -11   6    1.77    0.43
   3  11  -5   17.10    1.51
  -3 -11  -5   16.89    1.62
  -3  11   5   16.12    1.41
   3 -11   5   16.72    1.31
   3  11  -5   18.08    1.50
  -3  11   4    2.84    0.60
  -3 -11  -4    2.64    0.61
   3 -11   4    2.44    0.54
   3  11  -4    3.07    0.66
  -3 -11  -3    8.72    1.04
  -3  11   3    9.03    1.02
   3 -11   3    7.85    0.89
   3  11  -3    7.32    0.99
  -3  11   2    0.69    0.37
  -3 -11  -2    1.07    0.49
   3 -11   2    0.35    0.35
   3  11  -2    0.91    0.47
  -3  11   1    6.83    0.91
  -3 -11  -1    6.72    0.94
   3 -11   1    5.39    0.76
   3  11  -1    6.88    0.98
  -3  11   0    0.52    0.41
  -3 -11   0    1.10    0.50
   3 -11   0    0.65    0.37
   3  11   0    0.62    0.46
  -3 -11   1    4.82    0.82
  -3  11  -1    6.54    0.86
   3 -11  -1    3.71    0.65
   3  11   1    6.09    0.90
  -3 -11   2    0.81    0.46
  -3  11  -2    0.51    0.35
   3 -11  -2    0.22    0.34
   3  11   2    0.89    0.46
  -3 -11   3    8.09    1.00
  -3  11  -3    6.05    0.86
   3  11   3    7.30    0.88
   3 -11  -3    6.79    0.84
   3  11   3    9.86    1.11
  -3 -11   4    2.30    0.58
   3  11   4    2.45    0.52
  -3  11  -4    2.31    0.56
   3 -11  -4    1.14    0.40
   3  11   4    2.34    0.55
   3 -11  -5   17.20    1.45
  -3 -11   5   21.36    1.55
  -3  11  -5   13.99    1.33
   3  11   5   17.05    1.38
   3 -11  -5   14.42    1.27
   3  11   5   18.89    1.49
   3 -11  -6    1.81    0.52
  -3 -11   6    2.24    0.54
   3  11   6    1.08    0.38
   3 -11  -6    1.09    0.38
   3  11   6    1.87    0.49
   3  11   7    1.12    0.42
  -3 -11   7    1.09    0.43
   3 -11  -7    0.72    0.33
   3 -11  -7    1.30    0.45
  -3 -11   8    4.12    0.62
   3 -11  -8    3.53    0.57
   3 -11  -8    3.32    0.61
   3 -11  -9    1.91    0.43
   3 -11  -9    2.20    0.56
   3 -11 -10    1.33    0.35
   3 -11 -10    2.94    0.57
   3 -11 -11    0.96    0.31
   3 -11 -11    0.86    0.34
   3 -11 -12    3.44    0.54
   3 -12   4    5.08    0.54
  -3  12   4    4.24    0.54
   3  12  -3    1.59    0.39
  -3  12   3    1.63    0.37
   3 -12   3    1.69    0.33
   3  12  -2   10.32    0.94
   3 -12   2    8.02    0.72
  -3 -12  -2    8.58    0.79
  -3  12   2    9.38    0.83
   3 -12   2    9.16    0.76
  -3  12   1    1.80    0.39
  -3 -12  -1    1.65    0.36
   3 -12   1    1.16    0.32
   3  12  -1    1.09    0.35
  -3  12   0    1.77    0.39
  -3 -12   0    1.59    0.41
   3 -12   0    1.33    0.32
   3  12   0    2.20    0.47
  -3  12  -1    1.86    0.39
  -3 -12   1    2.40    0.45
   3 -12  -1    1.65    0.33
   3  12   1    2.22    0.45
  -3 -12   2   10.06    0.87
  -3  12  -2    7.98    0.78
   3 -12  -2    7.74    0.70
   3  12   2   10.81    0.94
   3  12   3    0.86    0.32
  -3  12  -3    1.12    0.32
  -3 -12   3    1.50    0.36
  -3 -12   4    4.55    0.57
  -4   0   0   60.33    4.62
  -4   0  -1  107.78    6.71
  -4   0   1  109.49    6.96
   4   0   1  108.31    5.57
  -4   0  -2   12.27    1.84
  -4   0   2    9.32    1.88
   4   0   2   11.17    1.27
  -4   0  -3    1.41    0.79
  -4   0   3    1.27    1.03
   4   0   3    0.89    0.43
  -4   0  -4    0.39    0.65
  -4   0   4   -0.25    0.88
   4   0   4    0.58    0.41
  -4   0   5   35.91    3.43
  -4   0   5   34.19    2.46
   4   0   5   33.95    2.54
  -4   0   6    2.99    1.12
   4   0   6    2.65    0.72
  -4   0   6    2.90    1.41
  -4   0   6    2.63    0.66
   4   0   7    1.71    0.56
  -4   0   7    0.55    1.08
  -4   0   7    2.64    0.68
   4   0   7    2.03    0.63
  -4   0   8   29.29    3.26
  -4   0   8   36.94    2.63
  -4   0   8   34.33    4.06
   4   0   8   31.93    2.61
   4   0   8   33.42    2.56
  -4   0   9   10.21    1.89
  -4   0   9   15.58    2.65
  -4   0   9   12.06    1.44
   4   0   9   11.74    1.49
   4   0   9   11.68    1.43
   4   0  10    6.29    0.83
   4   0  10    5.01    1.02
  -4   0  10    4.85    1.44
  -4   0  10    3.96    0.86
  -4   0  10    6.30    1.63
   4   0  10    4.90    0.96
  -4   0  11    6.46    1.55
   4   0  11    7.31    1.23
  -4   0  11    5.50    1.37
  -4   0  11    3.67    0.89
   4   0  11    5.60    0.82
   4   0  11    5.99    1.07
   4   0  12    0.50    0.53
  -4   0  12   -0.21    0.68
  -4   0  12   -0.46    0.69
  -4   0  12    0.15    0.42
   4   0  12    0.14    0.36
  -4   0  12    0.15    0.64
   4   0  12    0.34    0.34
   4   0  13    7.26    1.26
   4   0  13    9.51    1.16
   4   0  13    9.18    1.13
   4   0  13   10.27    1.11
  -4   0  13    7.10    1.25
  -4   0  13    7.86    1.56
   4   0  13    7.99    1.32
  -4   0  13    9.04    1.32
   4   0  14   86.03    5.16
   4   0  14   92.84    4.78
   4   0  14   84.21    4.65
  -4   0  14   83.88    4.97
   4   0  14   89.62    4.61
   4   0  14   84.55    5.35
  -4   0  14   94.70    5.75
  -4   0  14   88.45    5.19
   4   0  15   40.05    3.10
   4   0  15   41.51    2.74
   4   0  15   39.69    2.71
  -4   0  15   40.69    2.90
   4   0  15   43.27    2.67
  -4   0  15   37.30    3.29
  -4   0  16   -0.18    0.53
   4   0  16    0.55    0.59
   4   0  16    0.54    0.53
  -4   0  16    0.12    0.55
   4   0  16    0.39    0.45
   4   0  17   13.47    1.51
   4   0  17   15.46    1.56
  -4   0  17   15.42    1.61
   4   0  17   16.43    1.52
  -4   0  17   16.00    1.65
  -4   0  18    1.21    0.56
   4   0  18    0.81    0.59
   4   0  18    0.66    0.51
  -4   0  18    1.46    0.62
   4   0  18    0.50    0.50
   4   0  19   12.09    1.42
   4   0  19   11.51    1.35
   4   0  19   11.03    1.29
  -4   0  19   13.98    1.43
  -4   0  19   12.56    1.42
   4   0  20    9.90    1.29
   4   0  20    9.05    1.21
   4   0  20    9.54    1.18
  -4   0  20   11.50    1.27
  -4   0  20    9.77    1.23
   4   0  21   17.46    1.71
   4   0  21   18.02    1.62
  -4   0  21   17.71    1.59
   4   0  21   15.68    1.52
  -4   0  21   18.43    1.68
  -4   0  22    5.21    0.89
   4   0  22    5.86    1.02
   4   0  22    7.48    1.03
  -4   0  22    5.52    0.89
   4   0  22    4.67    0.83
   4   0  23   17.75    1.60
   4   0  23   17.34    1.51
  -4   0  23   17.04    1.50
   4   0  23   16.14    1.46
  -4   0  23   18.82    1.60
  -4   0  24   -0.27    0.36
  -4   0  24   -0.16    0.38
   4   0  24    0.08    0.38
   4   0  24    0.09    0.44
   4   0  25    9.66    1.06
  -4   0  25    9.47    1.03
  -4   0  25    8.49    0.94
   4   0  25    8.78    0.95
   4   0  26   -0.13    0.33
   4   0  26   -0.06    0.31
  -4   0  26   -0.12    0.25
  -4   0  26    0.54    0.31
  -4   0  27    8.14    0.79
  -4   1  27    5.87    0.65
   4  -1  26    0.45    0.37
  -4   1  26    0.66    0.35
   4  -1  26    0.29    0.32
  -4   1  26    0.20    0.23
   4  -1  25    7.63    0.95
  -4   1  25    8.88    1.00
  -4   1  25    8.77    0.89
   4  -1  25    8.91    0.95
  -4   1  25    8.05    0.94
  -4   1  24    0.27    0.30
   4  -1  24    0.70    0.56
  -4   1  24    1.57    0.50
  -4   1  24    1.05    0.41
   4  -1  24    0.71    0.45
  -4   1  23    6.83    0.95
  -4   1  23    4.25    0.73
   4  -1  23    5.02    0.83
   4  -1  23    4.53    0.86
  -4   1  22    5.88    0.95
  -4   1  22    7.15    0.95
   4  -1  22    6.46    0.99
   4  -1  22    5.29    0.97
  -4   1  21   54.76    3.15
   4  -1  21   49.37    3.12
  -4   1  21   50.08    3.20
   4  -1  21   53.10    3.28
  -4   1  20    0.91    0.55
  -4   1  20    0.89    0.51
   4  -1  20    0.81    0.57
   4  -1  20    1.35    0.66
   4  -1  19   42.98    2.91
   4  -1  19   40.69    2.76
  -4   1  19   40.93    2.74
  -4   1  19   47.79    3.02
   4  -1  18   16.61    1.69
   4  -1  18   20.81    1.77
  -4   1  18   20.55    1.77
   4  -1  18   18.93    1.70
  -4   1  18   19.68    1.82
   4  -1  17   35.82    2.53
   4  -1  17   33.15    2.42
  -4   1  17   36.26    2.52
   4  -1  17   32.73    2.37
  -4   1  17   34.41    2.60
   4  -1  16    4.71    0.90
   4  -1  16    4.64    0.92
  -4   1  16    5.62    0.99
   4  -1  16    4.71    0.87
   4  -1  15   87.43    4.70
   4  -1  15   88.30    4.68
  -4   1  15   73.76    4.69
  -4   1  15   88.76    4.85
   4  -1  15   95.34    4.68
   4  -1  15   82.44    5.14
   4  -1  14   16.88    1.89
   4  -1  14   17.79    1.65
  -4   1  14   17.82    1.75
  -4  -1 -14   14.69    2.24
   4  -1  14   21.47    1.76
  -4   1  14   21.33    1.97
   4  -1  14   22.20    1.72
   4  -1  14   14.34    1.89
   4  -1  13   41.30    3.21
   4  -1  13   40.17    3.03
  -4   1  13   41.22    2.78
   4  -1  13   38.08    2.60
  -4   1  13   41.21    2.97
   4  -1  13   46.84    2.72
  -4   1  13   38.56    2.61
   4  -1  12   32.36    2.59
   4  -1  12   35.91    2.84
   4  -1  12   30.75    2.19
   4  -1  12   31.88    2.17
  -4   1  12   26.84    2.47
  -4   1  12   30.18    2.17
   4  -1  11   42.31    3.16
   4  -1  11   47.16    3.38
  -4   1  11   48.37    3.86
  -4   1  11   42.88    3.18
  -4   1  11   47.81    3.99
   4  -1  11   47.23    2.83
   4  -1  11   50.30    2.88
  -4   1  11   42.66    2.76
   4  -1  10   56.67    3.16
   4  -1  10   51.67    3.62
  -4   1  10   54.98    4.22
  -4   1  10   52.87    3.54
  -4   1  10   53.38    4.49
   4  -1  10   52.01    3.53
   4  -1   9    7.36    1.20
  -4   1   9    8.18    1.68
  -4   1   9   10.85    2.15
  -4   1   9    7.80    1.15
   4  -1   9    7.29    1.17
   4  -1   8   26.23    2.23
  -4   1   8   25.22    2.84
  -4   1   8   21.54    3.19
  -4   1   8   25.14    2.11
   4  -1   8   23.52    2.09
   4  -1   7  106.83    5.82
  -4   1   7  104.69    6.87
  -4   1   7  106.18    5.67
   4  -1   7  109.01    5.77
  -4   1   6   26.28    3.09
  -4   1   6   27.55    2.15
   4  -1   6   28.71    2.26
  -4  -1  -6   21.07    2.07
  -4   1   5    3.06    1.07
   4  -1   5    3.66    0.78
  -4   1   5    2.83    1.41
  -4   1   5    3.32    0.75
  -4  -1  -5    2.76    0.70
  -4   1   4   22.93    1.88
   4  -1   4   22.59    1.95
  -4   1   4   20.41    2.62
  -4   1   3  300.41   13.10
   4  -1   3  291.72   13.20
  -4  -1  -3  274.77   14.11
  -4   1   3  311.11   14.79
  -4   1   2   48.27    3.00
   4  -1   2   50.59    3.12
  -4  -1  -2   42.34    3.72
  -4   1   2   53.83    4.31
  -4   1   1  149.30    7.25
  -4  -1  -1  147.17    8.52
  -4   1   1  166.63    8.99
   4   1   0   67.73    3.98
  -4  -1   0   75.57    5.24
  -4   1   0   76.14    5.29
   4   1   1  161.92    7.63
  -4  -1   1  148.07    8.86
  -4   1  -1  154.20    8.78
   4   1   2   51.33    3.21
  -4   1  -2   47.72    3.94
  -4  -1   2   50.64    4.36
   4   1   3  303.23   13.32
  -4   1  -3  273.43   14.18
  -4  -1   3  309.27   15.09
   4   1   4   24.38    2.05
  -4  -1   4   22.63    2.88
  -4  -1   5    3.88    1.39
   4   1   5    3.37    0.79
  -4  -1   5    4.15    0.89
  -4  -1   6   23.63    2.92
  -4  -1   6   30.96    2.42
   4   1   6   29.51    2.37
   4   1   7  110.98    6.07
  -4  -1   7  121.51    7.75
   4   1   7  120.14    6.28
   4   1   8   20.88    1.92
   4  -1  -8   17.59    1.69
   4   1   8   24.87    1.70
  -4  -1   8   20.31    2.69
  -4  -1   8   18.87    3.01
  -4  -1   8   21.21    1.93
   4   1   8   21.79    2.04
   4   1   9    9.09    1.26
   4  -1  -9    7.68    1.09
   4   1   9    8.18    0.96
   4   1   9    9.91    1.38
  -4  -1   9   11.28    2.00
  -4  -1   9   11.86    2.26
  -4  -1   9    8.44    1.19
   4   1  10   47.36    3.20
   4  -1 -10   40.17    2.92
   4   1  10   46.16    2.70
  -4  -1  10   49.32    4.30
  -4  -1  10   45.03    3.95
  -4  -1  10   46.10    3.21
   4   1  10   47.54    3.40
   4   1  11   47.82    3.24
  -4  -1  11   40.85    3.86
  -4  -1  11   45.52    3.85
  -4  -1  11   49.01    3.33
   4   1  11   51.97    3.55
   4  -1 -11   39.97    2.94
  -4  -1  12   26.68    2.90
  -4  -1  12   29.44    2.93
  -4  -1  12   29.12    2.47
   4   1  12   33.03    2.76
   4   1  12   31.18    2.19
   4   1  12   26.95    2.38
  -4  -1  12   27.66    2.49
   4   1  12   30.46    2.03
   4  -1 -12   23.92    2.19
   4   1  13   37.72    2.88
  -4  -1  13   35.15    2.78
   4   1  13   37.47    2.39
  -4  -1  13   33.13    3.20
   4   1  13   35.39    3.01
   4   1  13   40.35    2.61
   4   1  14   16.49    1.85
   4   1  14   18.55    1.69
  -4  -1  14   20.59    1.96
   4   1  14   17.23    1.51
  -4  -1  14   21.45    2.36
   4   1  15   81.15    5.08
   4   1  15   85.44    4.69
   4   1  15   95.63    4.85
  -4  -1  15   89.52    4.96
   4   1  15   89.36    4.60
  -4  -1  15   80.89    5.48
   4   1  16    4.72    0.89
   4   1  16    3.62    0.87
  -4  -1  16    3.02    0.84
   4   1  16    3.64    0.78
   4   1  17   36.48    2.67
   4   1  17   39.44    2.72
   4   1  17   41.55    2.64
  -4  -1  17   38.85    2.77
  -4  -1  17   43.71    2.87
   4   1  18   18.15    1.80
   4   1  18   21.93    1.91
   4   1  18   21.15    1.76
  -4  -1  18   23.43    1.98
  -4  -1  18   24.03    1.96
   4   1  19   42.81    2.96
   4   1  19   46.41    2.98
   4   1  19   43.00    2.76
  -4  -1  19   42.57    2.90
  -4  -1  19   45.66    2.96
  -4  -1  20    0.99    0.51
   4   1  20    2.33    0.75
   4   1  20    1.97    0.76
  -4  -1  20    1.48    0.65
   4   1  20    1.71    0.61
   4   1  21   46.91    3.23
   4   1  21   59.53    3.37
  -4  -1  21   56.74    3.29
   4   1  21   51.70    3.12
  -4  -1  21   51.51    3.23
  -4  -1  22    3.74    0.76
   4   1  22    4.94    0.92
   4   1  22    7.01    1.01
  -4  -1  22    4.25    0.79
   4   1  22    4.43    0.81
  -4  -1  23    6.14    0.89
   4   1  23    4.07    0.83
   4   1  23    5.65    0.90
  -4  -1  23    6.58    0.92
   4   1  23    5.34    0.81
  -4  -1  24    0.09    0.31
   4   1  24    0.89    0.54
   4   1  24    0.90    0.53
  -4  -1  24    0.83    0.44
   4   1  24    0.80    0.44
   4   1  25    6.61    0.85
  -4  -1  25    7.24    0.89
  -4  -1  25    8.58    0.94
   4   1  26    0.51    0.37
  -4  -1  26    0.13    0.25
  -4  -1  26    0.13    0.24
   4  -2  26    1.69    0.45
  -4   2  26    1.83    0.45
   4  -2  26    1.53    0.41
  -4   2  26    1.78    0.43
   4  -2  25    2.55    0.58
  -4   2  25    3.72    0.64
   4  -2  25    2.05    0.55
  -4   2  25    4.02    0.63
   4  -2  24    2.53    0.63
  -4   2  24    2.37    0.59
  -4   2  24    1.96    0.51
   4  -2  24    2.49    0.61
   4  -2  23   21.66    1.79
  -4   2  23   25.44    1.94
   4  -2  23   21.02    1.69
  -4   2  23   24.26    1.81
  -4   2  22    0.58    0.47
   4  -2  22    1.46    0.58
   4  -2  22    2.26    0.69
   4  -2  21   38.44    2.51
   4  -2  21   35.28    2.52
  -4   2  21   36.54    2.51
   4  -2  20    3.39    0.84
   4  -2  20    2.01    0.67
  -4   2  20    3.14    0.76
   4  -2  19    0.78    0.58
  -4   2  19    1.47    0.56
   4  -2  19    0.20    0.50
   4  -2  18    6.46    1.07
  -4   2  18    7.87    1.12
   4  -2  18    6.00    0.94
   4  -2  18    8.37    1.09
  -4   2  18    7.72    1.19
   4  -2  17   27.81    2.21
  -4   2  17   28.65    2.29
   4  -2  17   30.34    2.18
  -4   2  17   24.85    2.22
  -4   2  16    8.60    1.22
   4  -2  16    8.43    1.18
   4  -2  16    7.70    1.07
  -4   2  16    8.87    1.17
   4  -2  15   13.16    1.75
   4  -2  15   13.00    1.65
  -4   2  15   15.21    1.59
   4  -2  15   16.04    1.57
  -4  -2 -15   11.13    2.05
   4  -2  15   16.61    1.51
  -4   2  15   13.24    1.48
   4  -2  14   46.23    3.48
   4  -2  14   46.08    3.32
  -4   2  14   35.72    2.79
  -4  -2 -14   32.84    3.61
   4  -2  14   47.63    2.96
   4  -2  14   52.11    2.94
  -4   2  14   45.35    2.93
  -4   2  13    4.79    0.86
   4  -2  13    5.24    1.02
   4  -2  13    5.79    1.18
  -4  -2 -13    3.01    1.04
   4  -2  13    7.25    1.00
   4  -2  13    5.68    0.89
  -4   2  12    3.26    0.71
   4  -2  12    1.88    0.70
   4  -2  12    3.47    0.97
  -4   2  12    3.20    0.91
  -4  -2 -12    2.14    0.84
   4  -2  12    2.29    0.64
   4  -2  12    3.32    0.72
  -4   2  11   17.53    1.61
   4  -2  11   20.59    1.97
   4  -2  11   19.07    2.03
  -4   2  11   18.21    2.02
   4  -2  11   19.78    1.66
   4  -2  11   22.09    1.69
   4  -2  11   18.47    1.49
  -4   2  10   28.97    2.12
   4  -2  10   30.48    2.59
  -4   2  10   32.46    3.03
   4  -2  10   30.77    2.15
   4  -2  10   30.61    2.48
   4  -2  10   36.21    2.25
   4  -2  10   27.32    1.96
   4  -2   9   12.09    1.20
   4  -2   9    9.18    1.25
   4  -2   9   10.32    1.05
   4  -2   9   10.62    1.45
  -4   2   9   10.28    1.73
   4  -2   8    2.69    0.69
   4  -2   8    1.95    0.49
   4  -2   8    2.12    0.69
  -4   2   8    1.75    0.86
  -4   2   8    2.93    0.74
   4  -2   7   12.59    1.23
   4  -2   7   12.11    1.42
   4  -2   7   13.33    1.18
   4  -2   7   16.33    1.69
  -4   2   7   10.97    1.90
  -4   2   7   13.46    1.45
   4  -2   6    6.24    1.02
   4  -2   6    4.25    0.85
   4  -2   6    3.00    0.84
  -4   2   6    5.32    1.48
  -4   2   6    3.64    0.79
  -4  -2  -6    4.99    0.98
   4  -2   5   70.52    4.33
   4  -2   5   75.87    4.39
  -4   2   5   77.79    5.56
  -4   2   5   81.30    4.37
  -4  -2  -5   70.05    4.41
   4  -2   4   93.53    5.09
   4  -2   4  100.43    5.22
  -4   2   4   80.49    6.15
  -4   2   4   89.44    4.94
  -4  -2  -4   93.59    5.24
  -4   2   3   15.93    2.15
   4  -2   3   19.54    1.76
   4  -2   3   20.79    1.88
  -4   2   3   18.15    1.66
  -4  -2  -3   20.03    1.89
  -4  -2  -2   37.17    3.41
   4  -2   2   37.20    2.62
   4  -2   2   39.14    2.81
  -4   2   2   36.63    2.54
  -4   2   2   41.98    2.98
  -4  -2  -2   40.40    2.91
  -4  -2  -1    4.17    1.28
   4  -2   1    4.40    0.90
  -4  -2  -1    6.20    1.04
  -4   2   1    4.77    0.92
  -4  -2   0    7.97    1.70
   4  -2   0    9.08    1.25
   4   2   0    9.50    1.26
  -4   2   0    8.23    1.26
  -4  -2   0   10.12    1.33
  -4  -2   1    9.83    1.85
   4  -2  -1    7.84    1.18
   4   2   1    8.90    1.22
  -4   2  -1    7.90    1.23
  -4  -2   1    7.03    1.14
  -4  -2   2   37.84    3.66
   4  -2  -2   33.52    2.58
   4   2   2   30.55    2.53
  -4   2  -2   35.30    2.78
  -4  -2   2   39.45    2.77
  -4  -2   3   28.48    3.21
   4  -2  -3   29.07    2.30
   4   2   3   24.71    2.17
  -4  -2   3   30.31    2.40
  -4  -2   4  103.36    6.98
   4  -2  -4  103.21    5.64
   4   2   4   96.29    5.56
   4   2   4  106.50    5.72
  -4  -2   4   98.48    8.00
  -4  -2   4  117.08    5.89
  -4  -2   5   78.94    5.78
   4  -2  -5   75.62    4.48
   4   2   5   69.21    4.37
   4   2   5   76.70    4.55
  -4  -2   5   76.03    6.40
  -4  -2   5   85.94    4.70
  -4  -2   6    2.64    1.29
  -4  -2   6    4.07    0.89
   4   2   6    3.02    0.59
   4  -2  -6    3.59    0.78
   4  -2  -6    3.11    0.82
   4   2   6    3.66    0.83
   4   2   6    3.09    0.79
  -4  -2   6    0.93    1.09
  -4  -2   7    8.73    2.04
  -4  -2   7   11.06    2.36
   4   2   7    9.27    1.27
   4   2   7   10.73    1.42
  -4  -2   7    7.09    1.70
  -4  -2   7    9.28    1.87
   4  -2  -7    8.03    1.10
   4   2   7    9.65    1.23
   4   2   7    9.18    1.02
   4   2   8    2.61    0.57
   4   2   8    2.76    0.78
  -4  -2   8    3.65    1.40
  -4  -2   8    2.71    1.40
   4   2   8    2.02    0.65
   4   2   9    9.78    1.44
  -4  -2   9   11.40    2.03
  -4  -2   9   12.90    2.20
   4   2   9   13.24    1.21
   4   2   9    8.95    1.24
  -4  -2  10   26.75    2.32
   4   2  10   30.64    2.62
  -4  -2  10   24.29    2.93
   4   2  10   25.87    1.90
   4   2  10   26.91    2.25
  -4  -2  11   16.93    2.34
  -4  -2  11   16.01    1.78
   4   2  11   18.25    2.03
  -4  -2  11   11.98    1.67
   4   2  11   19.01    1.52
   4   2  11   18.62    1.59
  -4  -2  12    3.76    1.15
   4   2  12    2.83    0.85
  -4  -2  12    2.89    0.91
   4   2  12    3.20    0.66
   4   2  12    2.96    0.75
   4   2  13    8.90    1.13
  -4  -2  13    9.83    1.64
   4   2  13    7.93    1.38
  -4  -2  13    6.67    1.20
   4   2  14   40.00    2.73
  -4  -2  14   40.60    3.44
  -4  -2  14   42.46    2.94
   4   2  15   13.52    1.46
   4   2  15   13.66    1.41
  -4  -2  15   13.04    1.86
  -4  -2  15   13.13    1.52
   4   2  16   10.30    1.28
   4   2  16    8.24    1.12
  -4  -2  16    7.57    1.11
  -4  -2  16    8.05    1.19
   4   2  17   29.53    2.30
   4   2  17   29.08    2.20
  -4  -2  17   30.03    2.29
  -4  -2  17   32.40    2.31
   4   2  18    7.15    1.01
   4   2  18    7.63    1.12
  -4  -2  18    6.17    0.99
  -4  -2  18    6.99    1.01
   4   2  18    5.50    1.02
   4   2  19    0.30    0.46
   4   2  19    0.90    0.68
  -4  -2  19    1.60    0.61
  -4  -2  19    1.06    0.48
   4   2  19    0.70    0.56
   4   2  20    4.63    0.97
  -4  -2  20    4.33    0.82
  -4  -2  20    4.42    0.81
   4   2  20    4.39    0.94
   4   2  21   32.66    2.35
  -4  -2  21   34.12    2.33
  -4  -2  21   31.71    2.28
   4   2  21   31.88    2.39
  -4  -2  21   32.38    2.55
   4   2  22    0.89    0.57
  -4  -2  22    1.59    0.55
  -4  -2  22    1.03    0.47
  -4  -2  22    1.36    0.56
   4   2  22    1.46    0.68
   4   2  23   21.16    1.73
  -4  -2  23   24.63    1.76
  -4  -2  23   21.77    1.68
   4   2  23   19.93    1.73
  -4  -2  23   17.67    1.73
   4   2  24    3.06    0.69
  -4  -2  24    2.14    0.53
  -4  -2  24    1.64    0.49
  -4  -2  24    2.60    0.64
   4   2  24    2.03    0.61
  -4  -2  25    4.73    0.75
   4   2  25    4.85    0.73
  -4  -2  25    3.93    0.63
   4   2  26    0.96    0.39
  -4  -2  26    1.77    0.43
  -4   3  26    0.76    0.29
   4  -3  25    2.56    0.51
   4  -3  25    3.10    0.56
  -4   3  25    3.22    0.59
   4  -3  24    6.15    0.82
  -4   3  24    6.33    0.87
  -4   3  24    4.54    0.69
   4  -3  24    5.04    0.69
   4  -3  24    5.28    0.75
   4  -3  23    0.58    0.45
  -4   3  23    0.38    0.40
  -4   3  23    0.56    0.32
   4  -3  23    0.29    0.35
   4  -3  23    0.38    0.43
  -4   3  22    0.26    0.33
   4  -3  22    1.12    0.50
   4  -3  22    1.08    0.49
   4  -3  22    0.37    0.44
  -4   3  21   11.06    1.23
   4  -3  21   12.55    1.36
   4  -3  21   13.03    1.29
   4  -3  21   12.61    1.27
   4  -3  20    3.23    0.76
  -4   3  20    2.98    0.69
  -4   3  20    3.87    0.85
   4  -3  20    1.69    0.60
   4  -3  20    2.54    0.66
   4  -3  19    0.65    0.58
  -4   3  19    1.98    0.59
   4  -3  19    0.79    0.57
   4  -3  19    1.37    0.62
  -4   3  19    1.54    0.66
   4  -3  18   17.12    1.72
  -4   3  18   20.38    1.77
   4  -3  18   20.59    1.73
  -4   3  18   20.14    1.91
  -4   3  17   94.49    5.47
  -4   3  17  108.40    5.49
   4  -3  17   99.93    5.37
   4  -3  17  108.39    5.34
  -4   3  17   98.96    5.45
  -4   3  16    0.25    0.51
   4  -3  16    0.50    0.49
   4  -3  16   -0.11    0.45
  -4   3  16    0.85    0.54
   4  -3  15   37.00    2.61
  -4   3  15   34.39    2.62
   4  -3  15   42.08    2.60
  -4   3  15   34.72    2.65
  -4  -3 -14    3.92    1.20
   4  -3  14    8.46    1.43
   4  -3  14    8.13    1.03
   4  -3  14    6.89    1.02
  -4   3  14    8.15    1.15
  -4   3  13    5.74    0.95
  -4  -3 -13    3.16    1.06
   4  -3  13    6.33    1.20
  -4   3  13    4.54    1.04
   4  -3  13    6.72    1.01
   4  -3  13    5.49    0.88
   4  -3  12   24.56    2.00
  -4  -3 -12   17.87    2.51
   4  -3  12   24.78    2.42
  -4   3  12   23.32    2.35
   4  -3  12   30.58    2.06
  -4   3  12   27.53    2.14
  -4   3  11  105.03    5.47
   4  -3  11  111.04    5.49
   4  -3  11   90.49    5.86
  -4   3  11  107.64    6.09
   4  -3  11  116.81    5.41
   4  -3  11   99.04    5.21
  -4   3  10   84.44    4.70
   4  -3  10   91.50    5.36
  -4   3  10   91.45    5.40
   4  -3  10   85.85    4.68
   4  -3  10   97.49    4.71
   4  -3  10   85.53    4.54
  -4   3   9    4.96    0.84
   4  -3   9    5.77    0.88
   4  -3   9    5.90    0.89
   4  -3   9    6.60    1.16
  -4   3   9    5.29    1.21
   4  -3   9    4.81    0.77
   4  -3   8   17.62    1.85
  -4   3   8   14.35    2.00
   4  -3   8   16.54    1.42
   4  -3   8   17.40    1.50
   4   3  -8   12.51    1.48
   4  -3   7  136.13    7.18
  -4   3   7  139.06    7.84
   4  -3   7  139.68    6.57
   4  -3   7  144.08    6.71
   4   3  -7  131.03    6.84
   4  -3   6  123.51    6.43
   4  -3   6  124.65    6.49
  -4   3   6  133.83    6.69
   4  -3   6  116.84    5.82
   4  -3   6  121.33    5.95
   4   3  -6  115.73    6.13
   4  -3   5   21.86    1.95
   4  -3   5   19.63    1.86
   4  -3   5   17.88    1.47
  -4  -3  -5   21.11    2.02
   4   3  -5   16.32    1.62
  -4   3   5   17.05    1.84
   4  -3   5   19.83    1.60
   4   3  -5   18.29    1.69
   4   3  -4  101.94    5.63
  -4  -3  -4  121.22    6.25
  -4   3   4  115.73    6.20
   4  -3   4  118.21    6.09
   4  -3   4  113.51    5.94
   4   3  -4  123.44    6.34
  -4  -3  -4  117.66    5.70
   4  -3   4  101.18    5.33
   4  -3   4  113.24    5.51
   4   3  -4  104.74    5.64
   4  -3   3  293.80   12.71
   4  -3   3  273.16   12.45
   4   3  -3  292.91   12.94
  -4  -3  -3  279.56   12.78
  -4   3   3  276.47   12.83
   4   3  -3  246.46   12.11
  -4  -3  -3  268.76   12.17
  -4   3   2   21.14    2.04
   4   3  -2   16.15    1.52
  -4  -3  -2   16.72    1.80
   4  -3   2   15.94    1.72
   4   3  -2   16.43    1.79
  -4  -3  -2   13.87    2.16
  -4   3   1   97.19    5.87
  -4  -3  -1  109.14    5.93
   4  -3   1  110.22    5.83
   4   3  -1  105.09    5.89
  -4  -3  -1  112.37    6.99
  -4  -3   0   23.71    2.18
  -4   3   0   20.59    2.11
   4  -3   0   24.57    2.11
   4   3   0   20.66    2.04
  -4  -3   0   21.61    2.71
  -4   3  -1  116.91    6.39
  -4  -3   1  112.86    6.15
   4  -3  -1  110.29    6.03
   4   3   1  113.08    6.16
  -4  -3   1  110.62    7.28
  -4  -3   2   21.02    2.01
  -4   3  -2   17.95    2.00
   4  -3  -2   20.21    1.94
   4   3   2   18.37    1.93
  -4  -3   2   21.30    4.24
  -4  -3   2   17.11    2.61
   4  -3  -3  297.48   13.56
   4   3   3  284.53   13.59
  -4  -3   3  297.95   17.56
  -4  -3   3  294.54   15.26
  -4  -3   3  311.72   13.75
   4   3   3  295.42   13.11
  -4   3  -3  252.65   13.71
   4   3   3  306.41   12.91
  -4  -3   3  313.22   13.20
   4  -3  -4  104.95    5.75
   4   3   4  103.70    5.79
  -4  -3   4  108.87    8.53
  -4  -3   4  107.12    7.19
   4  -3  -4  106.45    5.47
  -4  -3   4  116.05    5.96
  -4   3  -4   88.59    5.90
   4  -3  -4   93.15    5.31
   4   3   4  107.32    5.19
  -4  -3   4  115.22    5.46
   4  -3  -5   18.35    1.84
   4   3   5   18.63    1.88
  -4  -3   5   15.17    3.04
  -4  -3   5   12.84    2.43
   4  -3  -5   18.12    1.67
  -4  -3   5   19.24    1.93
  -4   3  -5   17.55    2.04
   4  -3  -5   15.94    1.60
   4   3   5   21.99    1.61
  -4  -3   5   18.53    1.65
   4   3   6  107.50    6.26
  -4  -3   6  121.56    8.08
  -4  -3   6  110.79    7.93
  -4  -3   6  121.43    7.66
   4  -3  -6  113.22    6.01
  -4  -3   6  127.11    6.48
   4   3   6  123.16    5.77
   4   3   7  134.78    7.53
   4   3   7  158.54    8.00
  -4  -3   7  148.80    9.12
  -4  -3   7  153.69    9.21
  -4  -3   7  153.11    8.88
   4   3   7  146.48    7.04
   4   3   7  157.06    7.09
   4  -3  -7  151.04    7.40
   4   3   8   18.26    2.01
  -4  -3   8   15.42    2.47
   4   3   8   17.55    1.51
   4   3   8   19.45    1.54
   4  -3  -8   15.57    1.63
   4   3   9    4.00    0.74
   4   3   9    5.67    0.84
  -4  -3   9    6.16    1.51
   4   3   9    6.58    1.20
  -4  -3  10   78.58    5.64
   4   3  10   87.13    5.32
   4   3  10   94.51    4.57
   4   3  10   81.98    4.40
   4   3  10   79.72    4.40
  -4  -3  11  101.89    6.55
   4   3  11  123.78    6.55
   4   3  11  117.03    5.56
  -4  -3  11   99.20    5.34
  -4  -3  11  101.76    5.78
   4   3  11  108.87    5.43
  -4  -3  12   24.98    2.69
   4   3  12   25.55    2.56
   4   3  12   27.38    2.05
  -4  -3  12   23.60    1.89
  -4  -3  12   22.74    2.10
   4   3  12   27.76    1.99
  -4  -3  13   10.50    1.62
  -4  -3  13    8.40    1.23
   4   3  13    6.83    0.98
   4   3  13    7.02    1.04
   4   3  13    7.30    1.05
   4   3  14   11.01    1.32
   4   3  14    9.96    1.23
  -4  -3  14   13.46    1.84
  -4  -3  14   11.90    1.41
   4   3  15   41.40    2.74
   4   3  15   36.37    2.60
  -4  -3  15   39.50    2.72
  -4  -3  16    0.32    0.56
   4   3  16    0.32    0.54
   4   3  16    1.24    0.61
  -4  -3  16    0.22    0.50
  -4  -3  17   91.71    5.71
   4   3  17  107.42    5.49
   4   3  17  103.34    5.37
  -4  -3  17  105.40    5.39
  -4  -3  18   18.57    1.98
   4   3  18   21.27    1.86
   4   3  18   19.31    1.73
  -4  -3  18   20.86    1.76
  -4  -3  19    1.63    0.67
   4   3  19    1.01    0.57
   4   3  19    0.56    0.62
  -4  -3  19    0.77    0.51
  -4  -3  20    3.08    0.83
   4   3  20    3.56    0.77
   4   3  20    2.48    0.81
  -4  -3  20    2.48    0.65
  -4  -3  20    3.20    0.70
   4   3  21   13.18    1.44
  -4  -3  21   14.78    1.63
   4   3  21   15.30    1.40
   4   3  21   15.82    1.51
  -4  -3  21   14.56    1.40
  -4  -3  21   14.97    1.42
  -4  -3  22    0.24    0.37
   4   3  22    0.29    0.51
   4   3  22    1.60    0.52
   4   3  22    0.95    0.56
  -4  -3  22    0.44    0.37
  -4  -3  22    0.78    0.43
  -4  -3  23    0.54    0.45
   4   3  23    0.69    0.50
  -4  -3  23    0.80    0.44
  -4  -3  24    4.32    0.76
   4   3  24    4.58    0.75
  -4  -3  24    5.26    0.73
  -4  -3  25    2.45    0.55
  -4  -3  25    2.90    0.52
   4   3  25    2.60    0.55
   4   3  26    0.82    0.32
  -4   4  25    1.91    0.42
   4  -4  25    2.68    0.46
   4  -4  24    1.74    0.47
  -4   4  24    1.95    0.49
   4  -4  24    1.60    0.43
   4  -4  23    2.39    0.55
  -4   4  23    2.85    0.61
   4  -4  23    2.81    0.59
   4  -4  23    2.54    0.53
   4  -4  22    1.48    0.54
   4  -4  22    1.21    0.47
   4  -4  22    1.44    0.50
  -4   4  22    2.02    0.56
   4  -4  21    3.52    0.74
   4  -4  21    3.15    0.65
   4  -4  21    3.61    0.73
  -4   4  21    3.51    0.77
   4  -4  20    3.56    0.74
   4  -4  20    2.86    0.64
   4  -4  20    1.76    0.65
  -4   4  20    2.57    0.73
   4  -4  19    2.05    0.66
   4  -4  19    2.32    0.61
   4  -4  19    2.58    0.73
  -4   4  19    2.31    0.67
   4  -4  18    6.82    1.06
  -4   4  18    6.09    1.05
   4  -4  18    6.76    0.97
  -4   4  18    5.91    1.01
   4  -4  17   16.65    1.62
   4  -4  17   16.18    1.48
  -4   4  17   15.31    1.59
  -4   4  17   11.86    1.48
   4  -4  16    5.32    0.88
  -4   4  16    5.93    1.05
   4  -4  16    6.47    1.03
  -4   4  15    8.37    1.20
   4  -4  15    8.78    1.08
   4  -4  15    8.13    1.18
   4  -4  14   30.85    2.29
  -4   4  14   26.11    2.24
   4  -4  14   28.89    2.07
   4  -4  13   52.02    3.29
   4  -4  13   53.63    3.15
  -4   4  13   53.26    3.43
  -4  -4 -12    8.72    2.06
  -4   4  12   10.72    1.56
   4  -4  12   10.10    1.25
   4  -4  12   10.12    1.14
  -4   4  12   11.39    1.37
  -4   4  11   27.26    2.19
   4  -4  11   27.66    2.60
  -4   4  11   26.72    2.52
   4  -4  11   27.50    2.13
   4  -4  11   29.98    2.06
   4  -4  11   27.77    2.02
   4   4 -10   62.37    3.98
   4  -4  10   65.88    4.36
  -4   4  10   62.69    4.27
   4  -4  10   64.43    3.75
  -4   4  10   62.85    3.82
   4  -4  10   64.93    3.62
   4   4  -9   11.73    1.47
   4  -4   9   14.46    1.75
  -4   4   9   13.91    1.77
  -4   4   9   10.46    1.30
   4  -4   9   14.11    1.34
   4   4  -8    6.99    1.11
  -4   4   8    4.18    1.38
   4  -4   8    6.50    1.18
  -4   4   8    7.33    1.30
   4   4  -8    6.11    1.06
  -4   4   8    6.56    0.96
   4  -4   8    6.36    0.89
   4   4  -7   76.87    4.48
  -4   4   7   72.26    5.37
   4  -4   7   84.63    4.30
   4   4  -7   67.94    4.27
   4  -4   7   76.89    4.11
   4  -4   7   75.82    4.70
  -4   4   7   79.14    4.87
   4   4  -6   45.68    3.16
  -4   4   6   51.37    4.43
   4  -4   6   52.22    3.03
   4  -4   6   49.84    3.44
  -4   4   6   43.92    3.41
   4  -4   6   47.32    2.87
  -4   4   6   44.76    3.42
   4   4  -6   46.24    3.09
  -4   4   5   21.30    2.21
   4   4  -5   23.85    1.96
  -4  -4  -5   23.65    2.27
   4   4  -5   23.34    2.02
   4  -4   5   27.17    1.93
  -4   4   5   21.48    3.06
   4  -4   5   25.55    2.25
   4   4  -5   20.52    1.88
  -4  -4  -5   23.95    1.96
   4  -4   5   20.94    1.72
  -4  -4  -4   50.28    3.54
   4   4  -4   46.71    3.08
  -4   4   4   51.06    3.62
  -4   4   4   46.27    4.58
   4  -4   4   49.57    2.98
   4   4  -4   48.46    3.16
   4  -4   4   53.26    3.50
   4  -4   4   51.84    3.39
   4   4  -4   56.51    3.79
   4   4  -4   53.25    3.22
  -4  -4  -4   51.52    3.18
   4  -4   4   43.07    2.81
   4  -4   3   22.91    2.20
   4   4  -3   25.67    2.41
   4   4  -3   25.60    2.04
  -4  -4  -3   21.87    2.80
   4  -4   3   28.47    1.97
   4   4  -3   23.24    2.02
  -4  -4  -3   29.81    2.50
   4   4  -3   23.93    2.00
  -4   4   3   24.28    2.36
  -4  -4  -3   23.46    2.81
  -4  -4  -3   26.89    2.08
   4  -4   2   25.37    2.23
   4   4  -2   26.19    2.38
   4   4  -2   24.12    1.95
  -4  -4  -2   18.86    2.67
   4  -4   2   24.00    1.82
   4   4  -2   22.31    1.93
   4   4  -2   22.05    1.84
  -4   4   2   20.73    2.23
  -4  -4  -2   22.32    2.20
   4   4  -2   25.33    1.99
  -4  -4  -2   26.37    2.04
  -4  -4  -2   20.98    2.68
   4  -4   1   15.00    1.67
   4   4  -1   15.44    1.79
   4   4  -1   12.17    1.34
  -4  -4  -1   14.04    2.28
   4  -4   1   14.65    1.32
   4   4  -1   12.66    1.39
   4   4  -1   11.77    1.33
   4   4  -1   12.35    1.31
  -4   4   1   11.97    1.65
  -4  -4  -1   13.96    1.72
  -4  -4  -1   13.18    2.17
  -4  -4  -1   11.65    1.34
   4  -4   0   60.89    3.91
   4   4   0   64.03    4.12
   4  -4   0   63.18    3.41
   4   4   0   59.05    3.55
   4   4   0   55.12    3.47
  -4  -4   0   61.16    5.00
   4   4   0   54.59    3.39
   4   4   0   56.81    3.52
  -4   4   0   61.65    4.21
  -4  -4   0   59.69    3.99
  -4  -4   0   54.05    4.50
  -4  -4   0   65.26    3.65
   4  -4  -1    9.81    1.37
   4   4   1    9.22    1.40
  -4  -4   1    5.72    3.11
   4   4   1    9.36    1.16
   4  -4  -1   10.84    1.12
   4   4   1   12.46    1.29
   4  -4  -1   11.40    1.28
   4   4   1    8.81    1.09
   4   4   1    8.16    1.10
  -4  -4   1    9.23    1.40
  -4   4  -1    5.90    1.22
  -4  -4   1   13.61    2.15
  -4  -4   1   11.29    1.29
   4  -4  -2   23.54    2.15
   4   4   2   19.73    2.08
  -4  -4   2   21.93    4.35
   4   4   2   20.41    1.78
   4  -4  -2   22.49    1.92
   4   4   2   23.06    1.79
  -4   4  -2   20.73    2.30
  -4  -4   2   24.54    2.27
  -4  -4   2   17.24    2.48
  -4  -4   2   23.31    1.89
   4  -4  -3   24.73    2.20
   4   4   3   20.68    2.13
  -4  -4   3   25.01    4.24
   4   4   3   21.36    1.82
   4  -4  -3   22.87    1.96
  -4  -4   3   24.05    2.27
  -4   4  -3   17.51    2.23
  -4  -4   3   22.85    1.90
   4   4   3   23.46    1.71
   4  -4  -4   48.71    3.52
   4   4   4   49.00    3.62
  -4  -4   4   53.39    5.74
   4   4   4   55.69    3.30
   4  -4  -4   57.51    3.48
  -4   4  -4   47.97    3.97
  -4  -4   4   53.84    3.73
   4  -4  -4   50.41    3.31
   4   4   4   59.79    3.17
  -4  -4   4   57.43    3.39
   4   4   5   19.59    2.12
  -4  -4   5   20.91    3.41
   4   4   5   23.80    1.91
  -4   4  -5   19.66    2.50
  -4  -4   5   26.19    2.35
   4   4   5   25.67    1.81
  -4  -4   5   22.93    1.91
   4  -4  -5   22.30    1.99
   4   4   6   46.87    3.47
  -4  -4   6   47.79    4.79
   4   4   6   47.58    2.95
  -4  -4   6   51.66    3.57
   4   4   6   50.88    2.94
   4  -4  -6   50.83    3.27
   4   4   7   85.95    5.11
  -4  -4   7   87.14    6.32
   4   4   7   81.49    4.43
   4   4   7   84.89    4.42
   4  -4  -7   83.91    4.76
   4   4   8    9.30    1.11
   4   4   8    9.64    1.09
   4  -4  -8    8.74    1.24
   4   4   9   17.41    2.03
   4   4   9   13.39    1.38
   4   4   9   13.78    1.35
   4  -4  -9   14.84    1.60
   4   4  10   58.27    4.19
   4   4  10   58.57    3.43
  -4  -4  11   20.15    1.74
  -4  -4  11   20.12    2.18
   4   4  11   23.29    1.85
  -4  -4  12    8.31    1.37
   4   4  12    8.80    1.16
  -4  -4  12    9.33    1.13
   4   4  12    9.71    1.19
  -4  -4  13   50.82    3.68
   4   4  13   56.53    3.29
  -4  -4  13   47.99    3.14
   4   4  13   50.88    3.16
  -4  -4  14   22.15    2.26
   4   4  14   24.88    1.98
   4   4  14   21.38    1.87
  -4  -4  14   25.38    1.99
   4   4  14   22.02    1.89
   4   4  15    7.31    1.06
   4   4  15    7.09    1.07
   4   4  15    6.49    1.00
  -4  -4  15    5.59    1.14
   4   4  16    5.23    0.94
   4   4  16    2.99    0.80
   4   4  16    4.54    0.85
  -4  -4  16    4.06    0.97
   4   4  17   12.38    1.41
   4   4  17   11.52    1.33
  -4  -4  17   12.52    1.64
   4   4  18    4.08    0.88
   4   4  18    4.39    0.89
  -4  -4  18    5.68    0.96
   4   4  18    3.04    0.73
  -4  -4  18    5.34    1.13
  -4  -4  19    3.22    0.73
   4   4  19    2.90    0.72
   4   4  19    2.24    0.68
  -4  -4  19    2.61    0.78
  -4  -4  20    1.92    0.58
   4   4  20    1.59    0.57
   4   4  20    2.45    0.68
  -4  -4  20    2.16    0.72
   4   4  21    3.59    0.73
   4   4  21    4.29    0.86
  -4  -4  21    3.99    0.75
   4  -4 -21    3.94    0.87
  -4  -4  21    3.59    0.80
  -4  -4  22    1.11    0.53
   4   4  22    1.58    0.59
  -4  -4  22    1.09    0.46
  -4  -4  23    2.44    0.60
   4   4  23    1.72    0.54
  -4  -4  23    2.72    0.54
  -4  -4  24    2.58    0.59
   4   4  24    1.69    0.48
  -4  -4  24    2.37    0.48
  -4  -4  25    2.04    0.48
   4   4  25    2.37    0.48
  -4   5  24    1.44    0.37
   4  -5  24    1.51    0.36
   4  -5  23    1.29    0.40
  -4   5  23    1.26    0.39
   4  -5  23    1.26    0.40
   4  -5  22    2.83    0.56
   4  -5  22    3.47    0.60
  -4   5  22    4.23    0.68
   4  -5  21    4.47    0.75
  -4   5  21    5.20    0.83
   4  -5  21    6.03    0.81
  -4   5  21    5.25    0.81
   4  -5  20    1.92    0.59
  -4   5  20    1.96    0.59
   4  -5  20    1.66    0.58
  -4   5  20    2.56    0.61
   4  -5  19    0.09    0.42
  -4   5  19   -0.33    0.45
   4  -5  19   -0.36    0.46
  -4   5  19    0.90    0.52
   4  -5  18    3.04    0.73
  -4   5  18    2.97    0.71
  -4   5  18    1.95    0.63
  -4   5  17    8.32    1.19
   4  -5  17    9.04    1.15
  -4   5  16   14.30    1.57
   4  -5  16   15.82    1.57
   4  -5  15    2.38    0.73
  -4   5  15    3.00    0.77
   4  -5  14    8.27    1.16
  -4   5  14    7.67    1.20
   4  -5  13  108.08    5.77
   4  -5  13  113.59    6.20
  -4   5  13  113.42    5.97
   4  -5  12   11.84    1.40
  -4   5  12   13.26    1.56
   4  -5  12   11.80    1.59
   4  -5  11  139.66    6.79
   4  -5  11  144.70    7.24
   4  -5  11  133.41    6.54
  -4   5  11  137.92    6.92
   4   5 -11  130.62    7.07
  -4   5  11  118.86    7.12
  -4  -5 -10   41.39    4.49
  -4   5  10   48.00    3.71
   4   5 -10   47.32    3.40
  -4   5  10   55.60    3.78
   4  -5  10   52.38    3.23
  -4  -5 -10   35.97    4.05
  -4   5  10   52.26    3.33
   4  -5  10   53.92    3.57
   4  -5  10   49.99    3.04
  -4  -5  -9    0.95    1.07
  -4   5   9    1.60    1.06
  -4   5   9    1.50    0.68
   4   5  -9    1.45    0.66
  -4  -5  -9    0.56    1.17
  -4   5   9    2.57    0.72
   4  -5   9    1.54    0.53
  -4  -5  -8   24.68    3.24
  -4   5   8   32.47    2.68
  -4   5   8   28.98    2.24
   4  -5   8   27.77    2.03
  -4   5   8   29.31    3.00
   4   5  -8   24.17    2.25
  -4  -5  -7  174.70   10.10
   4   5  -7  164.19    8.25
  -4   5   7  186.60    8.95
  -4  -5  -7  148.00    9.58
  -4   5   7  174.90    8.29
   4  -5   7  170.15    8.03
  -4   5   7  171.99    9.58
   4   5  -7  173.54    8.55
   4   5  -6   57.78    3.85
   4   5  -6   63.00    3.93
  -4  -5  -6   78.58    5.66
  -4   5   6   65.58    5.20
   4   5  -6   67.49    4.18
  -4   5   6   72.77    4.49
  -4  -5  -6   60.72    5.11
   4  -5   6   70.86    3.82
   4  -5   6   76.13    4.48
   4   5  -5   46.99    3.10
   4   5  -5   45.94    3.10
  -4  -5  -5   49.14    4.34
  -4   5   5   45.68    3.57
  -4   5   5   47.48    4.35
   4   5  -5   40.99    3.11
  -4   5   5   47.62    3.47
   4   5  -5   51.62    3.27
  -4  -5  -5   37.55    3.96
  -4  -5  -5   51.91    3.23
   4  -5   5   48.99    2.95
   4  -5   5   51.14    3.51
   4   5  -4   12.98    1.44
  -4   5   4   12.29    2.65
   4   5  -4   14.28    1.53
  -4  -5  -4   15.36    2.33
  -4   5   4   14.66    1.88
  -4   5   4   11.96    2.48
   4   5  -4   16.16    1.68
  -4   5   4   13.84    1.71
   4   5  -4   16.98    1.66
  -4  -5  -4   12.65    2.34
  -4  -5  -4   16.68    1.62
   4  -5   4   16.06    1.45
   4  -5   4   14.62    1.77
   4   5  -3   19.43    1.77
  -4   5   3   23.13    2.36
   4   5  -3   21.60    1.88
  -4  -5  -3   20.61    2.62
  -4   5   3   23.55    3.28
   4   5  -3   21.32    1.95
   4   5  -3   19.55    2.20
   4   5  -3   21.18    1.90
  -4  -5  -3   15.93    2.58
  -4  -5  -3   21.28    1.87
   4  -5   3   17.06    1.56
   4  -5   3   18.98    2.04
   4   5  -2    3.05    0.72
  -4   5   2    3.39    0.95
   4   5  -2    3.46    0.81
   4  -5   2    4.16    0.74
   4   5  -2    4.91    1.15
   4   5  -2    2.75    0.72
   4   5  -2    3.19    0.76
  -4  -5  -2    3.94    1.58
  -4  -5  -2    4.15    0.87
   4  -5   2    4.22    1.01
  -4   5   1   94.37    5.95
   4   5  -1   93.13    5.15
   4   5  -1   92.74    5.19
   4   5  -1  103.87    5.96
  -4  -5  -1   95.11    9.63
   4  -5   1  104.56    5.11
   4   5  -1   93.78    5.29
   4   5  -1   98.23    5.29
  -4  -5  -1  100.41    6.64
  -4  -5  -1  102.72    5.34
   4  -5   1   97.64    5.75
  -4   5   0   34.09    3.17
   4   5   0   39.20    2.69
   4  -5   0   37.55    3.11
   4   5   0   40.35    3.22
  -4  -5   0   34.91    5.77
   4   5   0   40.94    2.82
   4  -5   0   37.02    2.50
   4  -5   0   48.29    2.99
   4   5   0   37.80    2.71
  -4  -5   0   34.56    3.66
  -4  -5   0   43.12    2.85
   4  -5   0   36.55    3.07
   4   5   1  103.54    5.84
  -4  -5   1   87.32    8.68
   4   5   1   99.90    5.25
   4   5   1   94.65    5.15
   4  -5  -1   99.23    5.29
  -4   5  -1   79.13    5.75
   4   5   1   98.37    5.11
   4  -5  -1   88.17    5.59
  -4  -5   1   92.60    6.36
  -4  -5   1   99.69    5.24
   4   5   2    3.29    0.92
  -4  -5   2    5.37    2.67
   4   5   2    2.91    0.70
   4  -5  -2    3.23    0.78
   4   5   2    3.91    0.78
   4  -5  -2    2.89    0.94
  -4   5  -2    2.88    0.96
  -4  -5   2    4.18    1.48
  -4  -5   2    4.93    0.91
   4   5   3   20.24    2.14
  -4  -5   3   21.30    3.77
   4   5   3   19.53    1.78
   4  -5  -3   22.81    1.98
   4   5   3   17.59    1.66
   4  -5  -3   20.48    2.23
  -4   5  -3   13.25    2.10
  -4  -5   3   17.42    2.54
  -4  -5   3   24.82    1.99
   4   5   4   14.56    1.83
  -4  -5   4   13.73    2.95
   4   5   4   14.96    1.54
   4  -5  -4   14.18    1.60
  -4   5  -4   11.20    1.92
   4  -5  -4   15.46    1.94
  -4  -5   4   18.30    1.68
   4   5   5   43.70    3.44
  -4  -5   5   40.38    4.61
   4   5   5   46.23    3.03
   4   5   5   45.60    2.87
   4   5   5   44.75    2.72
  -4  -5   5   52.59    3.15
   4  -5  -5   47.89    3.17
   4   5   6   62.27    4.31
  -4  -5   6   60.67    5.32
   4   5   6   63.52    3.65
   4   5   6   64.19    3.54
   4  -5  -6   61.31    3.91
   4  -5  -7  179.42    8.83
   4   5   7  179.34    8.46
   4   5   7  182.77    9.31
   4   5   8   31.35    2.28
   4  -5  -8   31.55    2.53
   4   5   9    2.57    0.66
   4  -5  -9    2.72    0.79
   4   5   9    2.78    0.69
  -4  -5   9    1.65    0.75
   4   5  10   53.81    3.21
   4  -5 -10   47.94    3.44
  -4  -5  10   48.49    3.75
   4   5  10   54.18    3.27
  -4  -5  11  127.82    7.10
   4   5  11  134.03    6.40
   4  -5 -11  129.31    6.75
  -4  -5  11  117.66    6.25
   4   5  11  132.94    6.43
  -4  -5  12   10.29    1.59
   4   5  12   12.97    1.38
  -4  -5  12   10.58    1.26
   4   5  12   12.52    1.38
  -4  -5  13  105.57    6.10
   4   5  13  104.01    5.46
  -4  -5  13  106.16    5.50
   4   5  13  105.17    5.48
  -4  -5  14    7.03    1.27
   4   5  14    5.83    1.00
  -4  -5  14    6.52    0.99
   4   5  14    5.73    0.95
  -4  -5  15    2.96    0.90
   4   5  15    1.95    0.72
  -4  -5  15    2.23    0.65
   4   5  15    1.50    0.59
  -4  -5  16   17.10    1.90
   4   5  16   16.65    1.57
   4   5  16   15.18    1.54
  -4  -5  17    9.52    1.40
   4   5  17    8.24    1.10
   4   5  17    7.60    1.11
  -4  -5  18    1.31    0.67
   4   5  18    2.79    0.71
   4   5  18    1.91    0.63
  -4  -5  18    2.98    0.74
  -4  -5  19   -0.14    0.51
   4   5  19    0.28    0.49
   4   5  19    0.77    0.51
   4   5  19   -0.10    0.41
  -4  -5  19    0.30    0.43
  -4  -5  20    1.49    0.61
  -4  -5  20    1.02    0.49
   4   5  20    1.90    0.59
   4   5  20    2.28    0.65
   4   5  20    1.50    0.55
  -4  -5  21    3.89    0.82
   4  -5 -21    3.44    0.82
  -4  -5  21    4.21    0.73
   4   5  21    5.94    0.86
   4   5  21    4.70    0.76
  -4  -5  22    4.48    0.80
[truncated: 988,311 more chars]
