# Supplementary material for: Syntheses, crystal structures and Hirshfeld surface analyses of N-aryl­sulfonyl derivatives of cytisine
Source: Acta Crystallogr E Crystallogr Commun. 2023 Mar 10;79(Pt 4):313–8. doi: 10.1107/S2056989023001950 (PMC10088325; doi:10.1107/S2056989023001950)
Supplement: Supplementary file 2 [file e-79-00313-Isup2.hkl]

data_I                                                                          
_shelx_title ' 85 in P2(1)2(1)2(1)'                                             
_shelx_refln_list_code          4                                               
_shelx_F_calc_maximum      252.62                                               
_exptl_crystal_F_000       760.00                                               
_reflns_d_resolution_high  0.8133                                               
                                                                                
loop_                                                                           
 _space_group_symop_operation_xyz                                               
 'x, y, z'                                                                      
 '-x+1/2, -y, z+1/2'                                                            
 '-x, y+1/2, -z+1/2'                                                            
 'x+1/2, -y+1/2, -z'                                                            
                                                                                
_cell_length_a     6.9503                                                       
_cell_length_b    10.5855                                                       
_cell_length_c    24.9751                                                       
_cell_angle_alpha  90.000                                                       
_cell_angle_beta   90.000                                                       
_cell_angle_gamma  90.000                                                       
                                                                                
_shelx_F_squared_multiplier     1.000                                           
                                                                                
loop_                                                                           
 _refln_index_h                                                                 
 _refln_index_k                                                                 
 _refln_index_l                                                                 
 _refln_F_squared_calc                                                          
 _refln_F_squared_meas                                                          
 _refln_F_squared_sigma                                                         
 _refln_observed_status                                                         
   2   0   0          6.63          5.18         2.31 o                         
   4   0   0        280.41        278.82        21.35 o                         
   6   0   0        116.20        138.00        10.77 o                         
   8   0   0          3.59          1.62         0.87 o                         
   1   1   0       4841.48       4082.91        67.45 o                         
   2   1   0        211.16        240.45         5.63 o                         
   3   1   0          2.42          4.75         0.92 o                         
   4   1   0        357.49        334.09        12.73 o                         
   5   1   0         15.44         17.02         1.92 o                         
   6   1   0        342.54        348.53        14.19 o                         
   7   1   0          5.88          6.41         1.29 o                         
   8   1   0         32.77         32.44         1.62 o                         
   0   2   0       4768.86       4673.51        94.46 o                         
   1   2   0        555.85        540.89         8.27 o                         
   2   2   0        429.25        401.79         7.38 o                         
   3   2   0        119.98        105.89         3.41 o                         
   4   2   0         49.96         42.14         2.76 o                         
   5   2   0          6.18          6.63         1.09 o                         
   6   2   0          5.60          7.86         1.36 o                         
   7   2   0          8.20          9.62         1.49 o                         
   8   2   0          0.01         -0.24         0.52 o                         
   1   3   0        349.06        318.47         9.37 o                         
   2   3   0        408.58        377.78         8.56 o                         
   3   3   0        254.15        293.50         7.13 o                         
   4   3   0         90.92        103.36         4.54 o                         
   5   3   0        158.94        148.95         4.43 o                         
   6   3   0        138.34        140.16         5.10 o                         
   7   3   0         12.71         10.80         1.37 o                         
   8   3   0          2.64          3.14         0.74 o                         
   0   4   0       1334.43       1167.84        29.43 o                         
   1   4   0        574.05        500.69        19.84 o                         
   2   4   0        978.16       1106.99        31.08 o                         
   3   4   0        796.32        855.57        20.48 o                         
   4   4   0        285.25        275.99         5.09 o                         
   5   4   0        202.13        218.54         5.28 o                         
   6   4   0        170.99        169.24         5.17 o                         
   7   4   0          0.31          0.48         0.85 o                         
   8   4   0          0.74          0.38         0.50 o                         
   1   5   0         31.64         35.54         2.97 o                         
   2   5   0          7.24          7.72         1.50 o                         
   3   5   0         89.41        101.26         6.52 o                         
   4   5   0        195.23        182.32         4.51 o                         
   5   5   0         24.58         19.85         2.03 o                         
   6   5   0        135.34        147.07         5.70 o                         
   7   5   0         20.96         19.19         1.82 o                         
   0   6   0        148.87        116.32         7.16 o                         
   1   6   0        749.60        802.60        28.25 o                         
   2   6   0          6.19          9.00         1.72 o                         
   3   6   0         14.31         13.11         1.21 o                         
   4   6   0        472.94        457.47         9.00 o                         
   5   6   0        121.82        116.26         7.34 o                         
   6   6   0        132.34        146.49         7.04 o                         
   7   6   0          2.17          3.09         1.32 o                         
   1   7   0          0.66          0.42         1.08 o                         
   2   7   0        119.76        124.49         5.28 o                         
   3   7   0          4.87          2.01         0.99 o                         
   4   7   0         64.78         60.26         3.44 o                         
   5   7   0          1.51          1.20         1.16 o                         
   6   7   0         29.95         30.05         2.08 o                         
   7   7   0         12.04         12.54         1.25 o                         
   0   8   0        299.80        283.15        10.60 o                         
   1   8   0        118.37        110.03         6.77 o                         
   2   8   0        219.56        198.67         6.66 o                         
   3   8   0          4.67          5.01         1.65 o                         
   4   8   0          0.32          1.05         1.45 o                         
   5   8   0         20.96         20.88         2.62 o                         
   6   8   0         11.18          7.48         1.10 o                         
   1   9   0         76.08         61.02         4.81 o                         
   2   9   0          0.11         -0.88         1.51 o                         
   3   9   0         13.22         12.91         2.04 o                         
   4   9   0          1.62          1.58         1.29 o                         
   5   9   0          0.23          0.48         0.93 o                         
   6   9   0         32.09         29.56         1.97 o                         
   0  10   0        745.24        764.26        25.95 o                         
   1  10   0        137.60        148.52         6.02 o                         
   2  10   0        392.74        390.14        14.79 o                         
   3  10   0          5.55          5.13         1.08 o                         
   4  10   0          0.21          0.03         0.93 o                         
   5  10   0          3.59          1.92         0.74 o                         
   1  11   0          0.02          0.63         1.29 o                         
   2  11   0         84.81         84.81         3.80 o                         
   3  11   0          3.45          3.26         0.99 o                         
   4  11   0          1.28          1.72         0.72 o                         
   0  12   0        153.37        163.05        10.86 o                         
   1  12   0          4.87          2.75         0.91 o                         
   2  12   0         89.54         99.17         5.15 o                         
   3  12   0          8.09          7.85         0.89 o                         
   1   0   1       1876.38       1653.94        23.93 o                         
   2   0   1       1624.15       1409.22        42.91 o                         
   3   0   1         58.29         66.46         3.19 o                         
   4   0   1        425.66        501.35        16.87 o                         
   5   0   1        221.44        199.06         7.73 o                         
   6   0   1         62.46         61.48         8.25 o                         
   7   0   1         91.22         81.48         3.56 o                         
   8   0   1         12.72         10.75         1.15 o                         
  -8   1   1          1.10          0.93         0.60 o                         
  -7   1   1         23.08         25.75         2.48 o                         
  -6   1   1         18.54         17.34         2.71 o                         
  -5   1   1         69.76         66.28         3.23 o                         
  -4   1   1        680.24        710.94        26.14 o                         
  -3   1   1        342.78        346.97         8.35 o                         
  -2   1   1        437.87        379.30         7.44 o                         
  -1   1   1      19624.53      13784.58       577.35 o                         
   0   1   1       1919.25       1795.28        20.94 o                         
   1   1   1      19999.60      12244.91       385.27 o                         
   2   1   1        447.37        389.72         8.90 o                         
   3   1   1        273.53        280.30         8.46 o                         
   4   1   1        682.74        719.50        22.32 o                         
   5   1   1         66.60         63.01         5.22 o                         
   6   1   1         19.39         18.86         3.60 o                         
   7   1   1         22.10         21.37         2.04 o                         
   8   1   1          1.15          1.29         0.62 o                         
  -8   2   1          5.13          4.26         0.69 o                         
  -7   2   1         31.94         31.05         2.34 o                         
  -6   2   1         66.50         62.10         3.10 o                         
  -5   2   1         37.86         37.09         1.94 o                         
  -4   2   1         24.76         23.16         2.33 o                         
  -3   2   1       1527.60       1612.70        26.56 o                         
  -2   2   1        795.34        778.29        13.18 o                         
  -1   2   1       1439.99       1301.87        19.28 o                         
   0   2   1       7685.38       6695.66        81.37 o                         
   1   2   1       1497.69       1315.55        19.19 o                         
   2   2   1        837.26        823.74        14.88 o                         
   3   2   1       1592.35       1653.04        32.41 o                         
   4   2   1         34.14         37.70         2.62 o                         
   5   2   1         52.96         51.59         2.48 o                         
   6   2   1         73.27         67.38         3.66 o                         
   7   2   1         34.15         38.24         2.60 o                         
   8   2   1          4.50          4.79         0.72 o                         
  -8   3   1         13.32         13.18         1.04 o                         
  -7   3   1         26.70         25.64         3.13 o                         
  -6   3   1        185.17        173.65         5.30 o                         
  -5   3   1        474.88        482.20         9.56 o                         
  -4   3   1        496.85        493.22        12.52 o                         
  -3   3   1       1185.71       1177.35        21.64 o                         
  -2   3   1        457.04        429.24         9.50 o                         
  -1   3   1        432.24        393.02         7.67 o                         
   0   3   1        268.73        280.77         4.12 o                         
   1   3   1        483.79        424.02        12.66 o                         
   2   3   1        507.57        483.31        11.64 o                         
   3   3   1       1163.88       1159.46        21.69 o                         
   4   3   1        519.03        521.51        13.14 o                         
   5   3   1        461.70        478.50         8.73 o                         
   6   3   1        176.66        173.89         6.23 o                         
   7   3   1         26.00         26.20         1.85 o                         
   8   3   1         13.54         13.20         2.33 o                         
  -8   4   1          2.81          2.84         0.62 o                         
  -7   4   1         55.81         57.10         3.82 o                         
  -6   4   1         43.50         42.62         2.75 o                         
  -5   4   1         40.73         39.11         2.07 o                         
  -4   4   1         58.69         60.79         2.04 o                         
  -3   4   1        298.61        312.85         9.25 o                         
  -2   4   1       1110.04       1139.36        25.67 o                         
  -1   4   1       2117.07       2156.25        58.73 o                         
   0   4   1        567.49        510.04         8.86 o                         
   1   4   1       2111.20       2236.23        66.95 o                         
   2   4   1       1060.36       1050.77        32.83 o                         
   3   4   1        324.11        342.10        15.90 o                         
   4   4   1         45.64         46.24         2.40 o                         
   5   4   1         28.44         27.66         1.89 o                         
   6   4   1         52.44         50.01         3.64 o                         
   7   4   1         58.93         59.39         3.74 o                         
   8   4   1          3.16          2.56         0.62 o                         
  -7   5   1          3.46          2.85         0.96 o                         
  -6   5   1         23.03         18.75         1.87 o                         
  -5   5   1        278.14        287.25        10.49 o                         
  -4   5   1        455.68        453.42         7.93 o                         
  -3   5   1          7.98          6.00         3.44 o                         
  -2   5   1        474.74        527.17        20.54 o                         
  -1   5   1        578.36        662.21        29.25 o                         
   0   5   1        211.93        203.66         4.99 o                         
   1   5   1        656.46        745.24        20.38 o                         
   2   5   1        528.00        575.32        17.18 o                         
   3   5   1         20.51         27.42         3.04 o                         
   4   5   1        433.06        441.45         9.07 o                         
   5   5   1        284.88        306.52         8.64 o                         
   6   5   1         20.46         20.14         2.35 o                         
   7   5   1          3.14          3.27         0.97 o                         
  -7   6   1          0.72          1.74         0.84 o                         
  -6   6   1         28.57         31.37         2.19 o                         
  -5   6   1        133.71        150.82         7.68 o                         
  -4   6   1        197.74        191.47         4.95 o                         
  -3   6   1         14.86         17.32         1.31 o                         
  -2   6   1        355.99        366.48        11.26 o                         
  -1   6   1        628.16        616.04        19.03 o                         
   0   6   1        148.20        139.78         5.63 o                         
   1   6   1        647.52        656.15        20.37 o                         
   2   6   1        365.49        380.55        16.40 o                         
   3   6   1          9.54         11.11         1.13 o                         
   4   6   1        196.96        194.65         5.90 o                         
   5   6   1        126.54        135.77         5.66 o                         
   6   6   1         31.54         34.90         2.37 o                         
   7   6   1          1.66          0.89         0.79 o                         
  -7   7   1          1.47          1.04         0.57 o                         
  -6   7   1         21.03         15.27         1.58 o                         
  -5   7   1        121.26        103.88         4.46 o                         
  -4   7   1         27.45         27.91         1.98 o                         
  -3   7   1        250.39        243.85         6.63 o                         
  -2   7   1        359.02        365.66         8.06 o                         
  -1   7   1         14.63         10.93         1.16 o                         
   0   7   1         60.91         62.05         3.01 o                         
   1   7   1         26.11         19.77         1.70 o                         
   2   7   1        338.35        324.02         8.72 o                         
   3   7   1        234.83        219.66         6.58 o                         
   4   7   1         32.23         41.37         4.58 o                         
   5   7   1        126.62        108.69         5.14 o                         
   6   7   1         19.82         17.86         1.93 o                         
   7   7   1          1.23          0.91         0.61 o                         
  -6   8   1          5.25          3.65         0.92 o                         
  -5   8   1         25.53         22.69         2.89 o                         
  -4   8   1        158.03        154.99         5.78 o                         
  -3   8   1          1.00          0.87         1.44 o                         
  -2   8   1         76.09         66.60         2.99 o                         
  -1   8   1        108.45        111.36         3.76 o                         
   0   8   1        198.06        195.05         6.87 o                         
   1   8   1        109.52        116.31         4.76 o                         
   2   8   1         81.24         76.71         3.10 o                         
   3   8   1          0.52          0.29         1.22 o                         
   4   8   1        147.06        147.62         6.46 o                         
   5   8   1         19.18         18.46         3.91 o                         
   6   8   1          6.53          6.49         0.94 o                         
  -6   9   1          1.17          1.46         0.61 o                         
  -5   9   1          2.18          3.60         1.56 o                         
  -4   9   1         31.16         34.51         2.40 o                         
  -3   9   1        116.37        120.88         5.29 o                         
  -2   9   1        105.13        105.85         4.52 o                         
  -1   9   1        433.98        450.48        11.43 o                         
   0   9   1        101.18         86.76         5.07 o                         
   1   9   1        429.25        478.39        15.23 o                         
   2   9   1         98.33         94.43         6.50 o                         
   3   9   1        113.24        109.92         4.90 o                         
   4   9   1         31.73         33.18         2.55 o                         
   5   9   1          2.46          2.42         0.95 o                         
   6   9   1          1.06          0.42         0.68 o                         
  -5  10   1          1.41          1.93         0.80 o                         
  -4  10   1         21.52         19.23         1.72 o                         
  -3  10   1         16.11         14.52         1.81 o                         
  -2  10   1         26.33         23.41         2.29 o                         
  -1  10   1         54.02         57.87         3.67 o                         
   0  10   1         45.54         40.89         2.70 o                         
   1  10   1         52.78         53.04         3.44 o                         
   2  10   1         22.99         20.23         2.09 o                         
   3  10   1         15.16         13.90         1.50 o                         
   4  10   1         20.44         21.48         1.95 o                         
   5  10   1          0.72          0.33         0.73 o                         
  -4  11   1         11.08         13.36         1.49 o                         
  -3  11   1         26.76         29.58         2.04 o                         
  -2  11   1         49.94         54.42         3.80 o                         
  -1  11   1        151.99        156.58         7.14 o                         
   0  11   1         19.36         16.47         1.90 o                         
   1  11   1        147.71        155.81         6.09 o                         
   2  11   1         50.70         41.49         2.85 o                         
   3  11   1         21.77         24.42         2.73 o                         
   4  11   1         11.78         11.19         1.28 o                         
  -3  12   1          8.87          6.72         0.81 o                         
  -2  12   1          4.18          2.92         0.94 o                         
  -1  12   1        107.13        102.32         6.28 o                         
   0  12   1         12.96         13.02         1.68 o                         
   1  12   1        108.07        108.68         8.19 o                         
   2  12   1          4.92          4.92         1.11 o                         
   3  12   1         10.03          9.26         0.91 o                         
   0  13   1          5.72          4.57         1.18 o                         
   0   0   2       9182.83       6676.09       260.02 o                         
   1   0   2       8285.35       6644.10        84.17 o                         
   2   0   2        360.79        341.71        11.93 o                         
   3   0   2        803.86        819.97        27.68 o                         
   4   0   2         37.69         51.31         4.22 o                         
   5   0   2         78.58         90.22         4.20 o                         
   6   0   2         39.34         35.80         3.77 o                         
   7   0   2         17.98         14.70         1.58 o                         
   8   0   2          1.80          1.92         0.64 o                         
  -8   1   2          6.32          7.85         0.81 o                         
  -7   1   2         81.75         78.78         3.83 o                         
  -6   1   2         69.03         68.07         5.78 o                         
  -5   1   2        630.48        575.97        11.85 o                         
  -4   1   2        215.77        225.88         9.21 o                         
  -3   1   2       1196.18       1308.70        29.02 o                         
  -2   1   2        311.27        333.77         5.83 o                         
  -1   1   2       5667.75       4993.25        56.51 o                         
   0   1   2        147.71        124.47         1.90 o                         
   1   1   2       5572.66       4829.03        60.64 o                         
   2   1   2        315.07        332.60         8.27 o                         
   3   1   2       1280.04       1348.49        30.41 o                         
   4   1   2        219.76        231.64         9.99 o                         
   5   1   2        610.82        576.54        15.81 o                         
   6   1   2         74.54         74.98         6.72 o                         
   7   1   2         72.98         72.80         3.67 o                         
   8   1   2          5.87          6.74         0.85 o                         
  -8   2   2          0.75          0.93         0.55 o                         
  -7   2   2         33.15         36.21         2.51 o                         
  -6   2   2        107.13        103.09         4.11 o                         
  -5   2   2         50.99         51.83         2.29 o                         
  -4   2   2        183.75        179.02         5.36 o                         
  -3   2   2       1349.11       1350.79        22.56 o                         
  -2   2   2       1095.08       1081.94        15.71 o                         
  -1   2   2       1222.23       1161.34        16.23 o                         
   0   2   2        567.65        518.98         6.57 o                         
   1   2   2       1407.89       1290.07        24.86 o                         
   2   2   2       1071.62       1049.15        23.06 o                         
   3   2   2       1356.75       1342.91        26.89 o                         
   4   2   2        172.99        162.49         6.17 o                         
   5   2   2         68.95         72.49         2.83 o                         
   6   2   2        103.93        103.90         4.60 o                         
   7   2   2         31.44         34.21         2.45 o                         
   8   2   2          0.80          0.95         0.54 o                         
  -8   3   2          4.88          4.23         0.82 o                         
  -7   3   2          1.65          3.09         1.19 o                         
  -6   3   2         67.54         57.44         2.84 o                         
  -5   3   2        412.39        400.68         9.03 o                         
  -4   3   2         58.06         77.92         3.40 o                         
  -3   3   2        280.17        317.27         8.57 o                         
  -2   3   2        807.90        854.55        15.82 o                         
  -1   3   2        729.23        717.63        14.93 o                         
   0   3   2        265.84        275.08         5.70 o                         
   1   3   2        696.62        679.21        17.25 o                         
   2   3   2        820.68        854.82        19.53 o                         
   3   3   2        236.85        269.37         6.78 o                         
   4   3   2         64.81         89.21         4.16 o                         
   5   3   2        423.54        425.21         8.04 o                         
   6   3   2         72.71         66.71         3.58 o                         
   7   3   2          4.02          6.10         1.20 o                         
   8   3   2          4.99          5.52         0.85 o                         
  -8   4   2          1.60          1.19         0.49 o                         
  -7   4   2         13.40         12.76         2.05 o                         
  -6   4   2         95.17         96.79         5.60 o                         
  -5   4   2         60.22         58.76         2.36 o                         
  -4   4   2        101.81        109.06         2.82 o                         
  -3   4   2        570.30        571.07        16.14 o                         
  -2   4   2        454.57        453.02        11.83 o                         
  -1   4   2       1182.94       1128.82        23.81 o                         
   0   4   2         76.56         75.91         2.34 o                         
   1   4   2       1188.27       1201.43        27.72 o                         
   2   4   2        484.80        477.21        18.08 o                         
   3   4   2        659.79        662.54        16.26 o                         
   4   4   2         93.46        101.68         3.10 o                         
   5   4   2         45.07         47.83         2.95 o                         
   6   4   2         92.70         97.64         5.02 o                         
   7   4   2         14.21         13.79         1.45 o                         
   8   4   2          1.66          1.04         0.68 o                         
  -7   5   2          9.85         12.19         1.40 o                         
  -6   5   2         14.84         18.92         1.89 o                         
  -5   5   2        233.81        249.09         6.66 o                         
  -4   5   2         17.73         17.00         1.26 o                         
  -3   5   2        382.54        371.81        11.37 o                         
  -2   5   2         67.69         90.74         4.31 o                         
  -1   5   2        256.69        277.91        14.65 o                         
   0   5   2         55.09         68.43         3.90 o                         
   1   5   2        263.67        304.34        24.47 o                         
   2   5   2         73.07         97.62         4.53 o                         
   3   5   2        403.55        381.37        12.79 o                         
   4   5   2         14.50         16.79         1.42 o                         
   5   5   2        224.54        248.73        12.36 o                         
   6   5   2         15.21         16.88         2.21 o                         
   7   5   2         14.03         17.84         1.79 o                         
  -7   6   2         10.11          9.65         1.26 o                         
  -6   6   2          6.97          9.56         1.40 o                         
  -5   6   2         56.25         52.72         3.35 o                         
  -4   6   2         79.34         79.18         3.22 o                         
  -3   6   2        155.75        154.61         5.63 o                         
  -2   6   2        244.29        248.41         7.98 o                         
  -1   6   2        866.86        863.59        19.21 o                         
   0   6   2         73.38         74.58         3.80 o                         
   1   6   2        856.01        862.63        21.66 o                         
   2   6   2        263.96        282.40         9.55 o                         
   3   6   2        147.99        148.60         3.99 o                         
   4   6   2         84.16         90.21         3.20 o                         
   5   6   2         66.91         64.69         4.26 o                         
   6   6   2          6.46          7.73         1.48 o                         
   7   6   2         10.22          7.82         1.45 o                         
  -7   7   2          5.13          6.42         0.88 o                         
  -6   7   2          0.31          0.59         0.87 o                         
  -5   7   2        345.94        365.08        10.06 o                         
  -4   7   2        286.66        271.17         6.82 o                         
  -3   7   2        176.53        175.18         5.01 o                         
  -2   7   2        119.99        129.37         4.43 o                         
  -1   7   2         33.05         37.48         1.89 o                         
   0   7   2         83.49         88.59         3.89 o                         
   1   7   2         38.74         43.69         2.29 o                         
   2   7   2        116.82        122.23         3.81 o                         
   3   7   2        172.01        174.84         5.35 o                         
   4   7   2        276.73        264.67         8.21 o                         
   5   7   2        340.74        332.95        11.43 o                         
   6   7   2          0.10         -0.06         0.97 o                         
   7   7   2          2.84          3.45         0.81 o                         
  -6   8   2          2.16          1.70         0.71 o                         
  -5   8   2         20.89         22.88         2.71 o                         
  -4   8   2         10.09          8.02         1.38 o                         
  -3   8   2        245.29        233.93         7.38 o                         
  -2   8   2         95.77         86.24         3.21 o                         
  -1   8   2        592.03        576.93        14.16 o                         
   0   8   2         60.53         67.32         5.27 o                         
   1   8   2        569.41        546.62        11.61 o                         
   2   8   2        106.26         96.66         3.71 o                         
   3   8   2        220.48        208.16         7.42 o                         
   4   8   2          8.87          7.51         1.96 o                         
   5   8   2         19.50         23.37         2.74 o                         
   6   8   2          2.36          2.25         0.70 o                         
  -6   9   2         21.92         19.67         1.34 o                         
  -5   9   2        142.43        131.87         6.20 o                         
  -4   9   2        111.11        102.11         4.98 o                         
  -3   9   2         27.31         26.58         2.47 o                         
  -2   9   2          3.22          2.89         1.19 o                         
  -1   9   2         46.46         37.80         2.68 o                         
   0   9   2          8.01          5.74         1.63 o                         
   1   9   2         50.71         46.68         3.76 o                         
   2   9   2          2.92          1.74         1.19 o                         
   3   9   2         34.12         34.50         2.42 o                         
   4   9   2        106.77        103.97         4.09 o                         
   5   9   2        142.01        134.49         9.11 o                         
   6   9   2         23.35         19.64         1.95 o                         
  -5  10   2         14.19         11.11         1.25 o                         
  -4  10   2         13.14         14.05         1.35 o                         
  -3  10   2         79.45         84.38         5.94 o                         
  -2  10   2        150.09        151.67         5.33 o                         
  -1  10   2        245.07        243.37        10.91 o                         
   0  10   2        109.12        113.56         4.54 o                         
   1  10   2        224.77        232.83         7.93 o                         
   2  10   2        147.58        156.09         8.25 o                         
   3  10   2         79.50         77.44         3.32 o                         
   4  10   2         11.86          9.52         1.36 o                         
   5  10   2         14.40         12.39         1.50 o                         
  -4  11   2          4.66          4.82         0.91 o                         
  -3  11   2          2.20          3.32         0.94 o                         
  -2  11   2         48.17         49.20         3.13 o                         
  -1  11   2         32.13         36.08         3.17 o                         
   0  11   2         62.87         62.25         3.44 o                         
   1  11   2         30.59         33.23         2.93 o                         
   2  11   2         48.89         44.24         4.03 o                         
   3  11   2          2.06          2.64         0.90 o                         
   4  11   2          3.70          3.49         0.88 o                         
  -3  12   2         41.37         41.74         1.65 o                         
  -2  12   2         10.38         11.21         2.40 o                         
  -1  12   2         62.53         53.73         3.95 o                         
   0  12   2         41.39         37.65         4.51 o                         
   1  12   2         66.87         71.64         5.31 o                         
   2  12   2          8.77          7.94         1.25 o                         
   3  12   2         42.05         41.84         3.44 o                         
   1   0   3        248.49        233.36         4.34 o                         
   2   0   3        191.12        197.80         4.91 o                         
   3   0   3        323.41        278.10        12.00 o                         
   4   0   3          3.21          5.15         1.64 o                         
   5   0   3          9.74         11.15         1.60 o                         
   6   0   3        339.64        342.62        14.02 o                         
   7   0   3         32.87         29.60         2.10 o                         
   8   0   3          8.05          8.51         0.88 o                         
  -8   1   3          1.85          1.68         0.52 o                         
  -7   1   3         17.00         20.45         1.99 o                         
  -6   1   3         30.12         25.00         3.14 o                         
  -5   1   3         78.75         82.23         3.07 o                         
  -4   1   3       1306.91       1362.58        31.77 o                         
  -3   1   3        956.77        949.06        21.82 o                         
  -2   1   3       4168.82       3702.03        57.51 o                         
  -1   1   3       3796.97       3452.10        39.86 o                         
   0   1   3        183.39        177.92         2.64 o                         
   1   1   3       3949.03       3509.36        43.93 o                         
   2   1   3       4112.20       3572.87        73.03 o                         
   3   1   3        985.69        986.87        26.53 o                         
   4   1   3       1318.38       1367.64        46.99 o                         
   5   1   3         81.59         84.92         3.66 o                         
   6   1   3         35.99         41.60         4.04 o                         
   7   1   3         17.41         17.67         1.86 o                         
   8   1   3          1.75          1.40         0.57 o                         
  -8   2   3         12.55         13.25         1.10 o                         
  -7   2   3         56.34         50.26         2.90 o                         
  -6   2   3         93.98         98.19         3.98 o                         
  -5   2   3        356.19        329.51         6.92 o                         
  -4   2   3         79.65         88.40         3.82 o                         
  -3   2   3        105.41        124.00         3.67 o                         
  -2   2   3        580.89        588.60         8.65 o                         
  -1   2   3        537.43        534.97         7.12 o                         
   0   2   3        136.94        135.68         2.07 o                         
   1   2   3        552.49        538.06         8.79 o                         
   2   2   3        640.69        668.93        14.66 o                         
   3   2   3        100.45        119.79         4.41 o                         
   4   2   3        107.50        129.92         5.64 o                         
   5   2   3        336.82        341.46         8.05 o                         
   6   2   3         92.12         84.01         4.09 o                         
   7   2   3         52.26         49.10         2.92 o                         
   8   2   3         11.66         12.37         0.98 o                         
  -8   3   3          9.10          8.99         0.99 o                         
  -7   3   3          9.69          9.46         1.87 o                         
  -6   3   3         99.83         94.82         3.77 o                         
  -5   3   3         88.49         88.32         3.17 o                         
  -4   3   3       1225.48       1275.93        21.94 o                         
  -3   3   3        503.27        529.43        10.92 o                         
  -2   3   3        917.50        853.57        14.63 o                         
  -1   3   3        412.89        376.04         9.60 o                         
   0   3   3         47.30         43.60         1.30 o                         
   1   3   3        373.01        336.41        10.84 o                         
   2   3   3        858.99        776.36        15.36 o                         
   3   3   3        539.47        550.05        12.19 o                         
   4   3   3       1296.05       1368.47        21.42 o                         
   5   3   3         97.03        101.70         3.79 o                         
   6   3   3        100.47        105.55         5.02 o                         
   7   3   3         10.02          8.48         1.32 o                         
   8   3   3          9.13          9.30         1.03 o                         
  -8   4   3         15.79         15.91         1.61 o                         
  -7   4   3         15.80         11.01         1.82 o                         
  -6   4   3         46.27         50.23         2.41 o                         
  -5   4   3          7.40          8.07         0.98 o                         
  -4   4   3        141.19        117.54         3.12 o                         
  -3   4   3        551.47        600.85        15.77 o                         
  -2   4   3       3336.82       3319.01        56.64 o                         
  -1   4   3        267.72        266.89         6.06 o                         
   0   4   3        580.12        532.96         9.72 o                         
   1   4   3        262.15        269.07        11.94 o                         
   2   4   3       3272.72       3298.72        81.96 o                         
   3   4   3        524.00        544.60        22.37 o                         
   4   4   3        119.13        104.09         3.22 o                         
   5   4   3          5.89          7.75         1.28 o                         
   6   4   3         34.63         36.16         2.93 o                         
   7   4   3         13.55         13.54         1.27 o                         
   8   4   3         16.19         14.75         1.79 o                         
  -7   5   3          3.46          3.95         0.97 o                         
  -6   5   3         35.85         32.59         2.34 o                         
  -5   5   3         65.41         68.19         3.21 o                         
  -4   5   3         97.31         93.57         2.74 o                         
  -3   5   3        338.95        378.61         8.27 o                         
  -2   5   3        906.15        961.53        18.58 o                         
  -1   5   3        389.49        421.57        10.09 o                         
   0   5   3        122.43        100.39         3.07 o                         
   1   5   3        419.10        453.71        13.11 o                         
   2   5   3       1004.89       1054.01        25.84 o                         
   3   5   3        333.17        351.14         8.28 o                         
   4   5   3         95.17         93.12         3.94 o                         
   5   5   3         68.05         68.40         7.86 o                         
   6   5   3         41.35         43.55         3.15 o                         
   7   5   3          3.56          5.36         1.42 o                         
  -7   6   3         17.01         17.37         1.56 o                         
  -6   6   3         20.24         21.17         1.86 o                         
  -5   6   3         77.69         73.89         3.57 o                         
  -4   6   3        146.84        144.77         4.57 o                         
  -3   6   3        140.49        144.52         4.24 o                         
  -2   6   3        407.81        432.61        20.29 o                         
  -1   6   3        461.05        509.15        13.84 o                         
   0   6   3          3.21          1.86         1.26 o                         
   1   6   3        451.86        483.69        14.52 o                         
   2   6   3        422.12        459.84        13.45 o                         
   3   6   3        132.38        137.98         3.85 o                         
   4   6   3        164.69        156.01         4.51 o                         
   5   6   3         86.23         91.07         7.01 o                         
   6   6   3         13.98         13.44         1.83 o                         
   7   6   3         16.63         13.58         1.57 o                         
  -7   7   3          0.16          0.67         0.71 o                         
  -6   7   3          2.90          2.77         0.99 o                         
  -5   7   3         75.11         73.88         3.79 o                         
  -4   7   3        112.47        115.39         4.00 o                         
  -3   7   3        108.92         99.44         3.89 o                         
  -2   7   3        471.08        445.37        10.95 o                         
  -1   7   3         51.04         52.71         3.03 o                         
   0   7   3        472.05        484.97        10.97 o                         
   1   7   3         39.13         36.99         1.89 o                         
   2   7   3        438.00        449.57         9.52 o                         
   3   7   3         95.38         92.62         3.74 o                         
   4   7   3        119.36        121.58         5.08 o                         
   5   7   3         71.28         67.39         4.85 o                         
   6   7   3          2.22          2.54         1.31 o                         
   7   7   3          0.14          0.28         0.55 o                         
  -6   8   3          9.83         10.81         1.56 o                         
  -5   8   3        110.69        108.25         4.82 o                         
  -4   8   3        235.50        236.65         6.73 o                         
  -3   8   3         53.73         48.06         5.95 o                         
  -2   8   3         88.87         94.41         3.63 o                         
  -1   8   3         92.27         95.59         3.79 o                         
   0   8   3          8.64          9.47         2.19 o                         
   1   8   3         86.93         87.70         3.78 o                         
   2   8   3        103.21        107.34         3.33 o                         
   3   8   3         57.58         50.91         3.38 o                         
   4   8   3        237.73        251.88         9.90 o                         
   5   8   3        116.20         80.75         7.09 o                         
   6   8   3          9.29          9.25         1.12 o                         
  -6   9   3          0.78          1.18         0.58 o                         
  -5   9   3         17.73         15.31         1.67 o                         
  -4   9   3        161.62        157.41         4.90 o                         
  -3   9   3         14.15         15.97         2.04 o                         
  -2   9   3        209.73        204.01         8.01 o                         
  -1   9   3         48.65         49.09         3.42 o                         
   0   9   3        251.53        260.60        11.59 o                         
   1   9   3         41.55         40.99         3.57 o                         
   2   9   3        195.09        188.15         7.19 o                         
   3   9   3         17.50         19.02         1.86 o                         
   4   9   3        153.95        159.27         5.27 o                         
   5   9   3         16.77         16.70         1.77 o                         
   6   9   3          0.79          0.42         0.83 o                         
  -5  10   3          8.04          7.69         0.86 o                         
  -4  10   3         54.01         51.52         2.43 o                         
  -3  10   3          8.35          6.76         1.39 o                         
  -2  10   3         13.98         16.53         1.79 o                         
  -1  10   3        102.33        114.80         6.17 o                         
   0  10   3         28.54         26.18         2.64 o                         
   1  10   3        100.74         92.40         5.40 o                         
   2  10   3         10.97         10.04         1.63 o                         
   3  10   3         10.38         10.11         1.20 o                         
   4  10   3         55.58         62.04         3.50 o                         
   5  10   3          8.99          9.46         1.14 o                         
  -4  11   3         62.62         59.97         2.83 o                         
  -3  11   3         33.78         38.08         2.26 o                         
  -2  11   3        135.71        137.69         4.56 o                         
  -1  11   3        109.13        103.63         9.15 o                         
   0  11   3        100.31        101.29         4.45 o                         
   1  11   3        118.97        129.62         5.88 o                         
   2  11   3        126.29        116.15         5.28 o                         
   3  11   3         36.40         34.99         2.49 o                         
   4  11   3         60.03         63.66         2.94 o                         
  -3  12   3          6.24          7.60         0.96 o                         
  -2  12   3          9.99         10.70         1.44 o                         
  -1  12   3         19.06         18.34         2.64 o                         
   0  12   3         18.95         12.02         1.99 o                         
   1  12   3         20.77         18.21         1.80 o                         
   2  12   3         10.49         10.62         1.73 o                         
   3  12   3          5.09          5.46         0.89 o                         
   0   0   4       1223.02       1187.96        18.41 o                         
   1   0   4         71.20         55.38         1.54 o                         
   2   0   4        194.63        170.79         4.19 o                         
   3   0   4         52.60         61.75         4.74 o                         
   4   0   4          4.18          1.56         1.49 o                         
   5   0   4        231.80        225.69         6.65 o                         
   6   0   4          7.57          6.89         2.14 o                         
   7   0   4         36.51         30.51         2.17 o                         
   8   0   4          1.36          1.32         0.57 o                         
  -8   1   4         11.81         12.79         0.91 o                         
  -7   1   4         39.74         42.13         2.73 o                         
  -6   1   4        409.02        384.59        12.62 o                         
  -5   1   4        478.98        434.22         8.02 o                         
  -4   1   4        112.14        103.12         5.56 o                         
  -3   1   4          8.47          9.37         1.28 o                         
  -2   1   4        216.19        225.42         4.43 o                         
  -1   1   4       3225.33       2967.42        34.78 o                         
   0   1   4       2373.44       2234.31        28.81 o                         
   1   1   4       3201.44       2890.85        32.84 o                         
   2   1   4        245.70        251.39         5.76 o                         
   3   1   4          9.33          7.97         1.28 o                         
   4   1   4        111.11        110.09         7.72 o                         
   5   1   4        469.83        450.79        10.69 o                         
   6   1   4        383.04        385.56        45.48 o                         
   7   1   4         37.10         39.54         2.34 o                         
   8   1   4         14.29         14.64         1.08 o                         
  -8   2   4          7.09          7.98         0.89 o                         
  -7   2   4         29.77         27.85         2.44 o                         
  -6   2   4        176.78        172.34         6.31 o                         
  -5   2   4        170.59        168.15         4.42 o                         
  -4   2   4        432.00        427.46        11.61 o                         
  -3   2   4        965.36       1008.32        17.95 o                         
  -2   2   4        142.01        161.33         3.11 o                         
  -1   2   4       2220.03       2082.97        30.40 o                         
   0   2   4      63815.05      39233.75      1559.10 o                         
   1   2   4       2166.14       1993.98        29.36 o                         
   2   2   4        156.38        172.15         5.18 o                         
   3   2   4        947.33        980.93        24.94 o                         
   4   2   4        473.74        485.04        11.58 o                         
   5   2   4        185.10        189.83         5.44 o                         
   6   2   4        184.60        190.74         9.77 o                         
   7   2   4         29.44         30.82         2.31 o                         
   8   2   4          6.69          6.21         0.81 o                         
  -8   3   4          1.09          1.27         0.60 o                         
  -7   3   4          1.64          3.10         1.44 o                         
  -6   3   4        296.55        293.56         8.77 o                         
  -5   3   4        279.45        281.29         6.46 o                         
  -4   3   4        531.31        521.80         9.79 o                         
  -3   3   4        107.52        123.87         3.87 o                         
  -2   3   4        337.17        349.78         6.94 o                         
  -1   3   4        110.54        110.40         2.79 o                         
   0   3   4       6286.44       5990.68        77.24 o                         
   1   3   4        116.92        110.15         3.81 o                         
   2   3   4        306.86        325.97         7.15 o                         
   3   3   4         93.52        107.05         4.50 o                         
   4   3   4        486.60        487.56         9.19 o                         
   5   3   4        281.78        313.01         8.41 o                         
   6   3   4        273.53        280.87         8.63 o                         
   7   3   4          0.91          1.55         1.06 o                         
   8   3   4          1.11          0.21         0.72 o                         
  -8   4   4          0.18          1.34         1.02 o                         
  -7   4   4          8.42          5.80         1.21 o                         
  -6   4   4        105.73        109.12         4.84 o                         
  -5   4   4         55.74         45.94         2.29 o                         
  -4   4   4        236.39        231.56         4.44 o                         
  -3   4   4        272.02        293.87         9.87 o                         
  -2   4   4         24.13         21.49         1.72 o                         
  -1   4   4       1157.41       1283.18        31.06 o                         
   0   4   4       3197.64       2992.63        44.39 o                         
   1   4   4       1266.00       1336.44        30.53 o                         
   2   4   4         17.85         15.81         2.41 o                         
   3   4   4        274.07        271.94        20.78 o                         
   4   4   4        266.88        249.66         5.41 o                         
   5   4   4         61.66         53.96         3.30 o                         
   6   4   4        109.86        130.22         5.42 o                         
   7   4   4          9.27          6.92         1.02 o                         
  -7   5   4          0.78          0.72         1.11 o                         
  -6   5   4         50.21         55.05         2.95 o                         
  -5   5   4         71.32         69.26         3.15 o                         
  -4   5   4         76.45         69.08         2.28 o                         
  -3   5   4         19.45         19.39         1.28 o                         
  -2   5   4        671.97        723.32        16.08 o                         
  -1   5   4        173.32        166.53         5.80 o                         
   0   5   4         30.91         28.46         2.00 o                         
   1   5   4        171.90        172.37         7.72 o                         
   2   5   4        648.70        683.06        17.93 o                         
   3   5   4         26.43         26.74         1.84 o                         
   4   5   4         73.63         69.77         3.18 o                         
   5   5   4         61.02         63.31         4.49 o                         
   6   5   4         48.24         48.56         3.37 o                         
   7   5   4          1.25          0.73         0.83 o                         
  -7   6   4          0.69          0.22         0.71 o                         
  -6   6   4         36.14         31.20         2.12 o                         
  -5   6   4         37.72         42.01         2.70 o                         
  -4   6   4        105.33        107.15         4.21 o                         
  -3   6   4         46.39         49.35         2.02 o                         
  -2   6   4          9.05         11.70         1.22 o                         
  -1   6   4        207.32        208.74        13.68 o                         
   0   6   4        607.10        577.54        14.01 o                         
   1   6   4        233.06        220.04         9.19 o                         
   2   6   4         22.63         24.14         1.91 o                         
   3   6   4         40.85         43.24         1.97 o                         
   4   6   4         85.85         84.17         3.02 o                         
   5   6   4         39.54         42.65         9.20 o                         
   6   6   4         35.18         30.67         4.36 o                         
   7   6   4          0.77          1.36         1.14 o                         
  -7   7   4         11.81         12.71         1.71 o                         
  -6   7   4         49.47         49.41         2.34 o                         
  -5   7   4         17.21         17.61         2.01 o                         
  -4   7   4        347.00        327.56         7.22 o                         
  -3   7   4         64.87         70.44         2.60 o                         
  -2   7   4         15.97         16.75         1.23 o                         
  -1   7   4        271.73        278.11         7.92 o                         
   0   7   4          6.08          4.68         1.15 o                         
   1   7   4        264.83        270.44         5.92 o                         
   2   7   4         11.18         14.66         1.53 o                         
   3   7   4         64.12         67.18         3.15 o                         
   4   7   4        382.60        377.87        11.16 o                         
   5   7   4         16.16         13.77         2.18 o                         
   6   7   4         52.23         53.05         3.40 o                         
   7   7   4          9.99          9.94         1.12 o                         
  -6   8   4         10.78         10.65         1.11 o                         
  -5   8   4          1.39          2.80         1.30 o                         
  -4   8   4         90.81         84.11         4.07 o                         
  -3   8   4         73.32         74.92         3.66 o                         
  -2   8   4        253.75        243.28         5.79 o                         
  -1   8   4        484.39        490.40        10.74 o                         
   0   8   4        309.99        326.94        15.68 o                         
   1   8   4        518.49        538.21        12.25 o                         
   2   8   4        221.26        205.13         5.56 o                         
   3   8   4         66.27         75.84         4.88 o                         
   4   8   4         81.23         79.60         4.98 o                         
   5   8   4          1.68          3.10         1.20 o                         
   6   8   4         10.23         11.81         1.21 o                         
  -6   9   4         13.27         12.63         1.67 o                         
  -5   9   4         23.92         23.75         1.96 o                         
  -4   9   4         77.57         73.19         3.14 o                         
  -3   9   4         27.18         29.93         2.32 o                         
  -2   9   4         51.64         45.62         3.39 o                         
  -1   9   4          8.47          8.28         1.86 o                         
   0   9   4         23.20         23.24         2.90 o                         
   1   9   4          9.65          6.18         1.83 o                         
   2   9   4         48.19         39.92         2.58 o                         
   3   9   4         31.02         29.50         2.21 o                         
   4   9   4         90.89         93.14         4.28 o                         
   5   9   4         24.73         21.56         2.00 o                         
  -5  10   4         15.93         16.55         1.45 o                         
  -4  10   4         11.80         11.68         1.16 o                         
  -3  10   4         74.95         80.89         3.52 o                         
  -2  10   4         49.17         54.09         3.40 o                         
  -1  10   4         58.23         62.95         3.78 o                         
   0  10   4        136.73        149.78         7.86 o                         
   1  10   4         55.74         55.72         4.98 o                         
   2  10   4         51.19         55.54         2.70 o                         
   3  10   4         71.26         72.62         3.34 o                         
   4  10   4         15.14         16.58         1.60 o                         
   5  10   4         14.82         13.46         1.29 o                         
  -4  11   4         16.68         19.26         1.31 o                         
  -3  11   4         11.05         12.65         1.38 o                         
  -2  11   4          4.05          3.85         1.43 o                         
  -1  11   4         24.04         22.77         2.81 o                         
   0  11   4          6.79          6.24         1.38 o                         
   1  11   4         21.61         19.55         2.33 o                         
   2  11   4          5.54          5.36         1.14 o                         
   3  11   4         10.66          9.79         1.05 o                         
   4  11   4         13.20         12.13         1.27 o                         
  -3  12   4         20.84         21.71         1.94 o                         
  -2  12   4         72.72         68.68         2.82 o                         
  -1  12   4          6.85          7.49         1.30 o                         
   0  12   4        108.13         97.44         5.45 o                         
   1  12   4          9.32          8.87         1.21 o                         
   2  12   4         78.19         74.29         5.80 o                         
   3  12   4         20.05         21.03         2.63 o                         
   1   0   5       1749.95       1703.63        22.19 o                         
   2   0   5          2.26          5.57         0.86 o                         
   3   0   5        388.35        395.30        15.65 o                         
   4   0   5        126.70        159.33         7.26 o                         
   5   0   5          1.72          1.78         1.14 o                         
   6   0   5         80.93         76.03         5.33 o                         
   7   0   5         50.41         50.23         2.95 o                         
   8   0   5          1.84          1.67         0.52 o                         
  -8   1   5          2.60          3.15         0.66 o                         
  -7   1   5         27.10         28.91         2.24 o                         
  -6   1   5        321.78        308.42        12.49 o                         
  -5   1   5        361.10        352.21         7.90 o                         
  -4   1   5         12.01         14.75         1.77 o                         
  -3   1   5        226.53        228.26         6.72 o                         
  -2   1   5        931.66        913.57        15.53 o                         
  -1   1   5      10030.35       8747.54       106.02 o                         
   0   1   5        310.67        296.24         3.64 o                         
   1   1   5       9902.85       8284.72       111.69 o                         
   2   1   5        954.05        902.16        16.60 o                         
   3   1   5        280.24        274.53        12.25 o                         
   4   1   5         13.92         17.45         2.51 o                         
   5   1   5        354.80        357.54        12.05 o                         
   6   1   5        320.29        316.77        12.94 o                         
   7   1   5         28.30         26.48         1.92 o                         
   8   1   5          2.65          3.31         0.72 o                         
  -8   2   5          1.03          0.60         0.60 o                         
  -7   2   5         73.36         66.27         3.26 o                         
  -6   2   5         29.72         30.62         2.65 o                         
  -5   2   5        557.03        533.48        12.55 o                         
  -4   2   5        335.13        347.27         9.41 o                         
  -3   2   5         15.45         19.08         1.17 o                         
  -2   2   5        277.90        287.82         4.46 o                         
  -1   2   5       3355.61       3200.93        46.63 o                         
   0   2   5       8302.63       7527.04       101.03 o                         
   1   2   5       3386.44       3129.81        42.93 o                         
   2   2   5        274.30        262.80         5.63 o                         
   3   2   5          6.43          8.58         1.05 o                         
   4   2   5        334.84        356.58         9.24 o                         
   5   2   5        501.47        516.23        12.48 o                         
   6   2   5         31.10         34.75         3.10 o                         
   7   2   5         69.45         67.29         3.36 o                         
   8   2   5          1.08          1.29         0.75 o                         
  -8   3   5          1.89          1.10         0.55 o                         
  -7   3   5          3.19          2.99         1.23 o                         
  -6   3   5         35.01         38.07         2.23 o                         
  -5   3   5        490.62        473.33         9.42 o                         
  -4   3   5         90.16         87.54         2.82 o                         
  -3   3   5        183.90        157.99         4.25 o                         
  -2   3   5        188.72        194.39         3.92 o                         
  -1   3   5       1097.20       1031.75        17.59 o                         
   0   3   5       1228.97       1205.92        17.31 o                         
   1   3   5       1215.29       1109.77        21.85 o                         
   2   3   5        200.59        208.20         5.45 o                         
   3   3   5        180.16        158.87         6.15 o                         
   4   3   5         91.39         84.90         2.73 o                         
   5   3   5        520.20        545.70        12.80 o                         
   6   3   5         35.12         34.05         2.57 o                         
   7   3   5          3.25          2.59         1.13 o                         
   8   3   5          1.85          1.40         0.64 o                         
  -7   4   5         22.68         22.64         1.97 o                         
  -6   4   5         72.63         64.70         2.85 o                         
  -5   4   5        163.20        158.25         4.17 o                         
  -4   4   5        112.00        107.95         3.01 o                         
  -3   4   5        584.35        565.51        12.35 o                         
  -2   4   5         57.30         63.44         2.65 o                         
  -1   4   5       1794.62       1882.63        34.86 o                         
   0   4   5        317.12        338.15         8.05 o                         
   1   4   5       1852.29       1918.58        67.64 o                         
   2   4   5         55.27         57.19         3.76 o                         
   3   4   5        561.16        551.26        17.09 o                         
   4   4   5        110.46        107.18         3.64 o                         
   5   4   5        154.04        164.35         4.97 o                         
   6   4   5         72.45         64.03         4.29 o                         
   7   4   5         20.10         21.22         1.73 o                         
  -7   5   5          5.82          5.52         1.02 o                         
  -6   5   5         94.19         84.91         3.68 o                         
  -5   5   5        437.42        441.77         9.84 o                         
  -4   5   5        222.60        219.73         4.56 o                         
  -3   5   5        720.72        689.41        16.43 o                         
  -2   5   5        113.97        118.25         4.43 o                         
  -1   5   5        679.54        711.48        16.26 o                         
   0   5   5         43.64         50.17         2.12 o                         
   1   5   5        842.32        899.40        31.47 o                         
   2   5   5        121.22        114.93         4.86 o                         
   3   5   5        673.40        644.68        12.69 o                         
   4   5   5        227.74        214.90         5.53 o                         
   5   5   5        436.83        453.10        21.85 o                         
   6   5   5         93.89         87.52         4.66 o                         
   7   5   5          5.67          6.31         1.09 o                         
  -7   6   5         49.83         51.09         2.68 o                         
  -6   6   5         18.86         20.47         1.74 o                         
  -5   6   5          4.32          4.00         1.21 o                         
  -4   6   5         96.42         91.27         3.15 o                         
  -3   6   5         39.00         38.40         1.70 o                         
  -2   6   5         91.75         91.20         2.67 o                         
  -1   6   5        666.41        725.54        13.98 o                         
   0   6   5        131.77        146.34         5.41 o                         
   1   6   5        663.72        708.93        16.22 o                         
   2   6   5         88.37         90.30         3.86 o                         
   3   6   5         46.30         49.68         2.19 o                         
   4   6   5         92.17         88.74         3.98 o                         
   5   6   5          8.25          8.66         2.98 o                         
   6   6   5         18.12         19.85         2.02 o                         
   7   6   5         53.58         45.78         3.72 o                         
  -7   7   5          0.29          0.37         1.89 o                         
  -6   7   5          6.34          6.75         1.00 o                         
  -5   7   5         68.69         62.85         3.40 o                         
  -4   7   5        241.06        247.67         5.93 o                         
  -3   7   5        230.34        224.62         5.24 o                         
  -2   7   5         22.97         23.62         1.55 o                         
  -1   7   5        146.31        138.36         3.92 o                         
   0   7   5         34.55         37.13         2.58 o                         
   1   7   5        164.30        155.98         5.63 o                         
   2   7   5         21.98         22.95         1.83 o                         
   3   7   5        214.77        199.91         5.67 o                         
   4   7   5        239.51        249.76        10.95 o                         
   5   7   5         58.49         57.07         5.38 o                         
   6   7   5          6.11          2.29         1.15 o                         
   7   7   5          0.45          0.38         0.49 o                         
  -6   8   5         10.34          8.09         1.23 o                         
  -5   8   5         31.21         31.34         2.49 o                         
  -4   8   5          7.14          4.52         1.14 o                         
  -3   8   5         54.79         52.97         3.07 o                         
  -2   8   5         25.83         26.08         1.99 o                         
  -1   8   5         61.30         59.46         3.12 o                         
   0   8   5         29.68         32.21         4.23 o                         
   1   8   5         58.04         54.70         2.69 o                         
   2   8   5         23.69         23.54         1.88 o                         
   3   8   5         66.29         63.40         4.85 o                         
   4   8   5          8.31          3.82         1.42 o                         
   5   8   5         41.18         33.14         3.12 o                         
   6   8   5         10.40          7.09         1.86 o                         
  -6   9   5          1.83          2.63         1.34 o                         
  -5   9   5         13.78         13.19         1.31 o                         
  -4   9   5         35.53         36.58         2.21 o                         
  -3   9   5         85.15         82.02         4.99 o                         
  -2   9   5         73.86         64.79         4.56 o                         
  -1   9   5        383.10        389.40        11.66 o                         
   0   9   5         32.60         38.73         3.38 o                         
   1   9   5        373.27        396.38        16.53 o                         
   2   9   5         71.57         64.43         3.27 o                         
   3   9   5         75.69         79.49         4.05 o                         
   4   9   5         35.57         34.72         2.93 o                         
   5   9   5         16.75         13.48         1.86 o                         
  -5  10   5          3.08          4.42         0.69 o                         
  -4  10   5          6.23          5.90         1.02 o                         
  -3  10   5         10.80         11.11         1.32 o                         
  -2  10   5         16.88         15.27         2.03 o                         
  -1  10   5        120.92        112.74         5.90 o                         
   0  10   5         95.82         95.29         4.96 o                         
   1  10   5        119.40        107.37         5.08 o                         
   2  10   5         18.83         15.91         1.50 o                         
   3  10   5         11.60          9.90         1.92 o                         
   4  10   5          5.23          6.01         1.25 o                         
   5  10   5          4.50          4.87         1.36 o                         
  -4  11   5         14.09         13.38         1.29 o                         
  -3  11   5         77.44         78.43         3.01 o                         
  -2  11   5         15.24         15.24         2.06 o                         
  -1  11   5        219.01        233.96         6.56 o                         
   0  11   5          4.67          3.59         1.25 o                         
   1  11   5        227.73        242.63         8.51 o                         
   2  11   5         16.50         15.70         1.95 o                         
   3  11   5         80.01         79.47         4.13 o                         
   4  11   5         13.94         10.11         1.34 o                         
  -2  12   5          8.64          9.42         1.07 o                         
  -1  12   5          2.85          2.83         1.21 o                         
   0  12   5          1.45          0.20         1.39 o                         
   1  12   5          2.44          1.32         0.74 o                         
   2  12   5          7.54          5.70         1.06 o                         
   0   0   6      11537.02       9922.90       180.10 o                         
   1   0   6         84.87         89.49         1.97 o                         
   2   0   6        184.76        197.02         4.62 o                         
   3   0   6         45.08         31.11         2.21 o                         
   4   0   6         17.32         12.63         1.97 o                         
   5   0   6        199.23        199.40         6.20 o                         
   6   0   6          0.13          0.17         1.15 o                         
   7   0   6          0.77          0.73         0.78 o                         
   8   0   6          0.03          0.59         0.61 o                         
  -8   1   6         28.49         29.12         2.26 o                         
  -7   1   6         10.48          7.28         1.45 o                         
  -6   1   6         58.68         57.84         4.08 o                         
  -5   1   6         49.17         43.30         2.23 o                         
  -4   1   6        118.36        120.40         6.25 o                         
  -3   1   6        503.49        583.07        16.46 o                         
  -2   1   6          5.85          5.02         0.58 o                         
  -1   1   6       1847.05       1774.33        24.41 o                         
   0   1   6        325.24        325.55         4.74 o                         
   1   1   6       1861.56       1798.36        26.45 o                         
   2   1   6          7.34          7.07         0.67 o                         
   3   1   6        499.29        563.31        14.79 o                         
   4   1   6        117.17        133.38         8.69 o                         
   5   1   6         56.87         54.06         3.26 o                         
   6   1   6         47.38         51.66         3.70 o                         
   7   1   6         13.65         11.57         1.50 o                         
   8   1   6         30.56         32.10         2.69 o                         
  -8   2   6          0.27          0.23         0.70 o                         
  -7   2   6          2.60          2.15         0.98 o                         
  -6   2   6        131.31        121.22         5.97 o                         
  -5   2   6         23.32         23.31         1.75 o                         
  -4   2   6         23.68         21.13         1.95 o                         
  -3   2   6        469.78        513.98         8.75 o                         
  -2   2   6        859.29        842.47        12.12 o                         
  -1   2   6       2695.25       2508.69        46.64 o                         
   0   2   6       6368.33       5701.75        87.39 o                         
   1   2   6       2795.77       2579.99        40.31 o                         
   2   2   6        978.39        938.39        13.67 o                         
   3   2   6        545.30        584.55        14.04 o                         
   4   2   6         14.89         14.69         1.35 o                         
   5   2   6         19.61         21.56         3.09 o                         
   6   2   6        134.20        126.57         8.41 o                         
   7   2   6          2.04          1.33         1.19 o                         
   8   2   6          0.24          0.45         0.88 o                         
  -8   3   6          3.74          4.83         0.79 o                         
  -7   3   6         20.69         23.59         2.61 o                         
  -6   3   6         76.12         73.38         3.07 o                         
  -5   3   6        314.75        304.65         7.87 o                         
  -4   3   6        563.83        565.86        11.75 o                         
  -3   3   6        233.38        242.25         5.58 o                         
  -2   3   6        121.92        120.86         2.93 o                         
  -1   3   6        110.52        110.41         2.70 o                         
   0   3   6          0.60          0.76         0.42 o                         
   1   3   6        114.64        107.00         3.33 o                         
   2   3   6        138.74        129.77         3.79 o                         
   3   3   6        250.71        249.52         5.89 o                         
   4   3   6        546.53        546.32        11.73 o                         
   5   3   6        302.69        291.27         8.98 o                         
   6   3   6         70.95         75.15         3.77 o                         
   7   3   6         21.10         16.72         1.95 o                         
   8   3   6          3.20          4.05         0.96 o                         
  -7   4   6         27.25         28.63         4.04 o                         
  -6   4   6         52.35         56.20         2.86 o                         
  -5   4   6        258.54        240.30         6.41 o                         
  -4   4   6        226.93        220.49         5.36 o                         
  -3   4   6        648.40        686.85        14.60 o                         
  -2   4   6         52.05         46.15         2.93 o                         
  -1   4   6        579.76        600.96        12.89 o                         
   0   4   6        473.24        386.62         7.58 o                         
   1   4   6        613.44        612.49        20.25 o                         
   2   4   6         62.18         55.63         2.98 o                         
   3   4   6        688.91        730.49        22.21 o                         
   4   4   6        227.25        228.57         6.35 o                         
   5   4   6        274.51        271.71         7.75 o                         
   6   4   6         51.08         59.15         3.31 o                         
   7   4   6         26.39         19.08         1.63 o                         
  -7   5   6          4.65          6.44         1.29 o                         
  -6   5   6         92.57         85.72         3.35 o                         
  -5   5   6        706.58        660.38        15.80 o                         
  -4   5   6        340.78        314.69         9.42 o                         
  -3   5   6         27.83         27.89         1.44 o                         
  -2   5   6        133.52        163.38         5.22 o                         
  -1   5   6        141.83        131.43         3.92 o                         
   0   5   6        224.85        252.14         6.34 o                         
   1   5   6        133.32        125.58         5.11 o                         
   2   5   6        146.77        165.66         8.22 o                         
   3   5   6         23.21         19.47         1.78 o                         
   4   5   6        308.37        289.81         8.31 o                         
   5   5   6        695.86        675.97        25.58 o                         
   6   5   6        105.05        110.25         8.15 o                         
   7   5   6          4.56          4.61         1.29 o                         
  -7   6   6         15.76         16.68         2.20 o                         
  -6   6   6         34.10         32.16         2.32 o                         
  -5   6   6         67.14         66.88         2.99 o                         
  -4   6   6        351.88        344.87         7.03 o                         
  -3   6   6        411.11        407.42         7.40 o                         
  -2   6   6        182.40        181.42         4.89 o                         
  -1   6   6        555.92        545.16        13.98 o                         
   0   6   6        181.49        185.96         5.91 o                         
   1   6   6        535.93        548.62        16.89 o                         
   2   6   6        223.78        212.92         6.96 o                         
   3   6   6        415.42        393.58         9.83 o                         
   4   6   6        321.96        331.54        11.79 o                         
   5   6   6         61.91         63.60         8.83 o                         
   6   6   6         31.21         31.86        10.01 o                         
   7   6   6         15.97         16.06         1.63 o                         
  -6   7   6         81.79         92.18         3.32 o                         
  -5   7   6         74.26         65.57         3.49 o                         
  -4   7   6          1.84          1.65         0.86 o                         
  -3   7   6        128.90        121.05         4.11 o                         
  -2   7   6         17.64         17.40         2.15 o                         
  -1   7   6         32.09         31.64         1.89 o                         
   0   7   6         12.12         15.33         1.97 o                         
   1   7   6         34.64         33.44         1.74 o                         
   2   7   6         19.36         24.10         2.25 o                         
   3   7   6        144.67        135.68         7.78 o                         
   4   7   6          3.12          3.68         1.45 o                         
   5   7   6         69.65         72.95         6.25 o                         
   6   7   6         88.13         76.25         5.47 o                         
  -6   8   6          5.66          4.26         0.98 o                         
  -5   8   6          7.62          4.60         1.22 o                         
  -4   8   6         18.17         19.30         1.65 o                         
  -3   8   6        131.67        122.61         5.98 o                         
  -2   8   6        396.95        371.70         9.22 o                         
  -1   8   6        377.63        377.05        16.16 o                         
   0   8   6        646.99        658.17        32.23 o                         
   1   8   6        343.55        330.56         8.17 o                         
   2   8   6        394.36        392.33        13.65 o                         
   3   8   6        113.86        106.61         4.87 o                         
   4   8   6         18.09         21.77         1.90 o                         
   5   8   6         10.28          9.71         3.28 o                         
   6   8   6          6.47          4.91         1.04 o                         
  -5   9   6         29.97         32.64         1.93 o                         
  -4   9   6          9.82          9.44         1.27 o                         
  -3   9   6         21.44         22.24         1.95 o                         
  -2   9   6         14.24         13.72         3.27 o                         
  -1   9   6         42.55         46.81         3.35 o                         
   0   9   6         93.08        107.12         5.63 o                         
   1   9   6         43.87         41.78         3.03 o                         
   2   9   6         12.27         11.20         2.11 o                         
   3   9   6         18.87         21.42         3.37 o                         
   4   9   6          7.32          5.62         1.24 o                         
   5   9   6         30.76         27.12         2.53 o                         
  -5  10   6          3.88          2.99         0.69 o                         
  -4  10   6          3.73          3.98         0.85 o                         
  -3  10   6         13.32         15.22         1.61 o                         
  -2  10   6         41.00         36.77         2.77 o                         
  -1  10   6        208.91        205.32         9.42 o                         
   0  10   6        611.66        629.60        16.21 o                         
   1  10   6        196.23        229.25        15.15 o                         
   2  10   6         49.39         47.20         2.64 o                         
   3  10   6          9.64          8.08         1.33 o                         
   4  10   6          3.92          3.97         1.09 o                         
   5  10   6          3.02          3.20         0.95 o                         
  -4  11   6         30.90         30.65         2.60 o                         
  -3  11   6          6.25          7.49         0.99 o                         
  -2  11   6         16.45         14.35         1.65 o                         
  -1  11   6         16.41         16.84         1.92 o                         
   0  11   6         18.83         14.07         1.94 o                         
   1  11   6         17.37         18.81         1.90 o                         
   2  11   6         18.46         17.14         1.81 o                         
   3  11   6          6.92          7.43         0.99 o                         
   4  11   6         27.56         28.09         1.76 o                         
  -2  12   6         30.09         29.67         2.00 o                         
  -1  12   6         17.46         16.70         2.01 o                         
   0  12   6         14.82         14.39         2.08 o                         
   1  12   6         15.12         12.70         1.53 o                         
   2  12   6         33.27         27.85         4.32 o                         
   1   0   7          1.85          0.80         0.38 o                         
   2   0   7         40.52         42.78         1.69 o                         
   3   0   7        111.47        119.88         4.28 o                         
   4   0   7          9.58          8.81         1.61 o                         
   5   0   7         83.71         71.21         3.31 o                         
   6   0   7          1.13          0.81         1.24 o                         
   7   0   7          0.28         -0.84         0.89 o                         
   8   0   7         17.84         17.80         1.52 o                         
  -8   1   7         12.52         12.11         1.10 o                         
  -7   1   7         18.94         18.48         2.02 o                         
  -6   1   7        133.87        143.19         6.48 o                         
  -5   1   7          4.61          4.04         1.04 o                         
  -4   1   7        505.36        493.81        13.82 o                         
  -3   1   7         42.11         49.77         2.63 o                         
  -2   1   7       1176.02       1096.41        17.25 o                         
  -1   1   7        369.24        341.12         6.70 o                         
   0   1   7        585.03        628.50         8.69 o                         
   1   1   7        370.53        354.16         5.99 o                         
   2   1   7       1281.16       1188.22        23.96 o                         
   3   1   7         45.66         50.35         2.67 o                         
   4   1   7        536.94        541.03        17.58 o                         
   5   1   7          4.87          5.31         1.14 o                         
   6   1   7        129.58        136.77         9.94 o                         
   7   1   7         19.42         16.35         3.24 o                         
   8   1   7         12.81         10.96         1.70 o                         
  -8   2   7         13.89         13.88         1.08 o                         
  -7   2   7          1.16          1.82         1.00 o                         
  -6   2   7         53.15         50.44         4.48 o                         
  -5   2   7         93.23         82.70         3.78 o                         
  -4   2   7         71.34         61.29         2.68 o                         
  -3   2   7         94.61        112.15         4.15 o                         
  -2   2   7       2195.86       2145.76        37.21 o                         
  -1   2   7       1391.39       1378.21        26.24 o                         
   0   2   7      11369.67      10468.40       189.30 o                         
   1   2   7       1386.11       1369.84        25.99 o                         
   2   2   7       2164.46       2056.41        39.48 o                         
   3   2   7         96.27        102.29         3.64 o                         
   4   2   7         53.27         42.65         2.15 o                         
   5   2   7         91.12         93.38         3.82 o                         
   6   2   7         48.55         51.40         4.42 o                         
   7   2   7          1.29          1.10         1.18 o                         
   8   2   7         12.95         12.20         1.63 o                         
  -8   3   7          0.41          1.01         0.50 o                         
  -7   3   7          2.74          1.98         1.36 o                         
  -6   3   7         38.60         37.75         3.24 o                         
  -5   3   7          5.25          6.84         1.24 o                         
  -4   3   7        636.10        638.69        14.44 o                         
  -3   3   7        125.78        168.75         5.43 o                         
  -2   3   7       4351.41       4306.17        67.44 o                         
  -1   3   7       1346.69       1350.39        26.36 o                         
   0   3   7          5.40          3.81         0.60 o                         
   1   3   7       1323.65       1321.01        51.20 o                         
   2   3   7       4526.22       4421.63       106.45 o                         
   3   3   7        122.33        149.13         6.10 o                         
   4   3   7        669.46        695.65        12.91 o                         
   5   3   7          5.08          7.35         1.51 o                         
   6   3   7         40.82         46.25         6.33 o                         
   7   3   7          2.90          3.34         1.55 o                         
   8   3   7          0.47          1.22         0.68 o                         
  -7   4   7          1.19          0.54         1.13 o                         
  -6   4   7         89.45         82.62         3.70 o                         
  -5   4   7         67.91         62.35         3.30 o                         
  -4   4   7        377.64        354.32         7.93 o                         
  -3   4   7        160.53        157.27         5.69 o                         
  -2   4   7        327.05        308.57         7.61 o                         
  -1   4   7          3.56          5.38         1.08 o                         
   0   4   7          5.18          3.09         1.10 o                         
   1   4   7          3.57          3.40         1.59 o                         
   2   4   7        325.16        293.18        13.04 o                         
   3   4   7        164.13        145.91         9.05 o                         
   4   4   7        397.31        389.87        10.09 o                         
   5   4   7         66.89         65.52         4.71 o                         
   6   4   7         91.60         91.72         4.80 o                         
   7   4   7          1.36          0.89         0.99 o                         
  -7   5   7          1.20          0.76         1.30 o                         
  -6   5   7         11.82         12.23         2.22 o                         
  -5   5   7        113.95        115.09         4.99 o                         
  -4   5   7        833.07        791.52        14.43 o                         
  -3   5   7         67.97         66.42         2.41 o                         
  -2   5   7        382.06        388.10        11.91 o                         
  -1   5   7         68.85         80.97         3.58 o                         
   0   5   7        631.89        638.53        16.36 o                         
   1   5   7         72.21         70.66         8.41 o                         
   2   5   7        353.53        365.57        15.96 o                         
   3   5   7         65.22         58.52         3.14 o                         
   4   5   7        867.47        833.78        23.60 o                         
   5   5   7        111.45        107.43        18.93 o                         
   6   5   7          9.27         10.83         2.17 o                         
   7   5   7          1.11         -0.27         0.68 o                         
  -7   6   7         15.17         15.57         2.18 o                         
  -6   6   7         26.45         25.41         1.85 o                         
  -5   6   7          8.92          8.74         1.41 o                         
  -4   6   7        172.86        160.04         4.49 o                         
  -3   6   7         19.79         18.75         1.30 o                         
  -2   6   7        250.93        253.00         6.47 o                         
  -1   6   7         19.49         20.04         1.69 o                         
   0   6   7        162.53        148.04        10.49 o                         
   1   6   7         21.17         23.27         3.97 o                         
   2   6   7        269.60        264.82         7.42 o                         
   3   6   7         18.18         15.27         1.97 o                         
   4   6   7        159.78        152.34         6.91 o                         
   5   6   7          9.12         10.40         3.05 o                         
   6   6   7         21.56         21.44         6.05 o                         
   7   6   7         16.11         15.37         1.56 o                         
  -6   7   7         12.46         12.82         1.54 o                         
  -5   7   7          6.74          8.16         1.56 o                         
  -4   7   7        344.23        324.76         7.40 o                         
  -3   7   7         18.90         14.92         1.72 o                         
  -2   7   7        421.38        399.81         9.62 o                         
  -1   7   7          9.30          8.30         1.04 o                         
   0   7   7        226.87        206.63         8.36 o                         
   1   7   7          9.37          9.94         1.81 o                         
   2   7   7        404.06        393.68        10.00 o                         
   3   7   7         19.99         18.75         1.80 o                         
   4   7   7        336.00        355.23        11.89 o                         
   5   7   7          6.22          9.65         3.60 o                         
   6   7   7         14.25         12.84         1.86 o                         
  -6   8   7         12.30         13.68         1.33 o                         
  -5   8   7         20.91         19.83         2.51 o                         
  -4   8   7         22.41         19.83         1.75 o                         
  -3   8   7         22.71         21.99         2.52 o                         
  -2   8   7         40.50         38.97         3.18 o                         
  -1   8   7        188.14        184.51        12.57 o                         
   0   8   7         34.81         32.01         3.48 o                         
   1   8   7        181.99        179.05         5.45 o                         
   2   8   7         48.98         47.40         3.03 o                         
   3   8   7         22.63         27.42         2.90 o                         
   4   8   7         19.32         20.82         2.67 o                         
   5   8   7         21.72         19.55         2.91 o                         
   6   8   7         12.12         13.06         1.55 o                         
  -5   9   7         24.24         27.00         2.01 o                         
  -4   9   7         26.26         34.66         2.22 o                         
  -3   9   7          4.02          5.11         1.52 o                         
  -2   9   7        422.69        401.94        11.88 o                         
  -1   9   7        130.83        128.34         9.87 o                         
   0   9   7        549.93        575.64        25.54 o                         
   1   9   7        127.45        134.04         5.78 o                         
   2   9   7        385.46        393.94        12.49 o                         
   3   9   7          4.55          5.92         1.65 o                         
   4   9   7         26.29         31.95         3.36 o                         
   5   9   7         25.03         24.12         2.33 o                         
  -5  10   7          6.08          5.31         1.04 o                         
  -4  10   7         52.91         57.99         2.97 o                         
  -3  10   7          8.09         10.26         1.63 o                         
  -2  10   7         31.49         33.66         3.08 o                         
  -1  10   7         17.58         15.80         2.28 o                         
   0  10   7          4.01          3.82         1.54 o                         
   1  10   7         20.07         22.42         3.20 o                         
   2  10   7         35.23         37.90         2.67 o                         
   3  10   7          7.95          6.00         1.85 o                         
   4  10   7         54.42         51.79         3.59 o                         
   5  10   7          5.43          3.33         1.34 o                         
  -4  11   7         26.60         22.61         1.54 o                         
  -3  11   7          5.40          6.47         1.07 o                         
  -2  11   7         17.47         19.26         1.85 o                         
  -1  11   7         77.55         73.62         4.20 o                         
   0  11   7         57.04         55.19         2.73 o                         
   1  11   7         80.18         72.46         4.36 o                         
   2  11   7         22.70         27.31         2.02 o                         
   3  11   7          4.93          4.77         0.92 o                         
   4  11   7         21.37         13.45         2.03 o                         
  -2  12   7         13.10         12.31         1.35 o                         
  -1  12   7         18.14         17.45         1.43 o                         
   0  12   7          5.34          4.31         1.28 o                         
   1  12   7         18.07         16.66         1.66 o                         
   2  12   7         12.05         11.02         1.23 o                         
   0   0   8        450.18        420.12         8.06 o                         
   1   0   8       4694.48       4556.55        65.45 o                         
   2   0   8         80.43        109.56         2.81 o                         
   3   0   8       1244.88       1219.20        23.10 o                         
   4   0   8        155.66        154.99         5.97 o                         
   5   0   8          6.67          4.05         1.05 o                         
   6   0   8        168.88        154.61        11.18 o                         
   7   0   8         36.62         36.11         2.63 o                         
   8   0   8          0.46          0.94         0.73 o                         
  -8   1   8         12.54         12.47         1.54 o                         
  -7   1   8          7.81         11.03         1.40 o                         
  -6   1   8        159.30        143.49         7.90 o                         
  -5   1   8        567.60        581.15        14.90 o                         
  -4   1   8        102.00        113.97         4.94 o                         
  -3   1   8        288.50        304.58         7.61 o                         
  -2   1   8        174.47        193.64         5.02 o                         
  -1   1   8        369.41        383.06         7.52 o                         
   0   1   8        167.92        190.03         3.54 o                         
   1   1   8        355.21        375.83         6.32 o                         
   2   1   8        179.67        191.49         4.88 o                         
   3   1   8        272.69        297.23         9.42 o                         
   4   1   8         92.96         98.40         3.52 o                         
   5   1   8        577.87        572.18        12.29 o                         
   6   1   8        158.75        161.99        17.35 o                         
   7   1   8          8.31         10.81         2.11 o                         
   8   1   8         11.39         14.13         1.75 o                         
  -8   2   8          0.56          0.63         0.79 o                         
  -7   2   8         15.80         20.04         2.01 o                         
  -6   2   8         91.56         97.85         6.84 o                         
  -5   2   8         38.82         39.45         2.72 o                         
  -4   2   8          8.46         10.63         1.36 o                         
  -3   2   8        243.78        263.05         7.93 o                         
  -2   2   8        327.29        345.71         7.61 o                         
  -1   2   8        633.39        658.17        14.16 o                         
   0   2   8       1247.39       1174.42        19.13 o                         
   1   2   8        789.71        791.24        15.64 o                         
   2   2   8        382.11        395.35        10.51 o                         
   3   2   8        262.40        283.68         8.24 o                         
   4   2   8          9.94         12.13         1.62 o                         
   5   2   8         49.10         45.21         2.63 o                         
   6   2   8         90.40         76.76        17.49 o                         
   7   2   8         17.03         19.04         2.23 o                         
   8   2   8          0.52         -0.14         0.66 o                         
  -7   3   8         11.58         13.38         2.01 o                         
  -6   3   8        128.56        133.01         5.72 o                         
  -5   3   8        225.74        226.22         6.76 o                         
  -4   3   8         79.67         73.60         4.06 o                         
  -3   3   8        164.51        161.48         5.51 o                         
  -2   3   8        133.76        148.20         5.90 o                         
  -1   3   8       4003.42       4140.74        85.97 o                         
   0   3   8       3496.31       3534.84        59.46 o                         
   1   3   8       3944.41       4039.84       122.24 o                         
   2   3   8        141.20        156.24         6.56 o                         
   3   3   8        165.97        161.46         9.11 o                         
   4   3   8         86.76         81.40         3.60 o                         
   5   3   8        224.75        218.32         7.17 o                         
   6   3   8        121.49        121.68        11.25 o                         
   7   3   8         12.98         15.18         2.39 o                         
  -7   4   8         32.17         30.98         2.63 o                         
  -6   4   8          2.32          2.42         0.96 o                         
  -5   4   8         31.85         34.91         2.25 o                         
  -4   4   8         29.06         29.85         1.91 o                         
  -3   4   8        159.05        153.06         4.42 o                         
  -2   4   8        140.12        175.80         5.26 o                         
  -1   4   8       2199.30       2310.62        50.14 o                         
   0   4   8       7373.61       7394.38       123.12 o                         
   1   4   8       2045.84       2100.01        63.98 o                         
   2   4   8        164.46        178.80         9.24 o                         
   3   4   8        202.63        196.22         5.91 o                         
   4   4   8         36.80         42.89         3.04 o                         
   5   4   8         33.83         30.88         2.75 o                         
   6   4   8          2.88          2.84         1.55 o                         
   7   4   8         31.90         29.33         2.71 o                         
  -7   5   8          0.73          2.20         1.46 o                         
  -6   5   8         48.05         47.66         2.80 o                         
  -5   5   8        247.77        255.11         6.55 o                         
  -4   5   8        135.16        129.82         4.87 o                         
  -3   5   8        121.08        109.86         3.49 o                         
  -2   5   8        126.06        120.73         7.71 o                         
  -1   5   8         20.17         30.17         3.93 o                         
   0   5   8        396.84        433.42        12.11 o                         
   1   5   8         18.96         26.29         3.28 o                         
   2   5   8        117.68        108.18         7.25 o                         
   3   5   8        119.45        103.50         3.97 o                         
   4   5   8        149.04        145.30         7.83 o                         
   5   5   8        249.66        243.78        11.09 o                         
   6   5   8         41.71         39.65         2.87 o                         
   7   5   8          0.12          0.75         0.88 o                         
  -7   6   8          9.87          7.42         1.60 o                         
  -6   6   8          9.68          9.22         1.22 o                         
  -5   6   8         13.42         11.61         1.37 o                         
  -4   6   8          6.08         10.02         1.33 o                         
  -3   6   8        448.60        434.45        10.26 o                         
  -2   6   8        417.96        420.41         8.59 o                         
  -1   6   8        705.61        690.46        11.15 o                         
   0   6   8        677.29        703.89        21.13 o                         
   1   6   8        781.80        810.40        17.27 o                         
   2   6   8        381.96        376.55         8.01 o                         
   3   6   8        450.49        435.78         9.92 o                         
   4   6   8          8.88         10.95         2.89 o                         
   5   6   8         10.38          9.31         2.07 o                         
   6   6   8         10.94         11.07         1.98 o                         
   7   6   8          9.92          7.43         1.16 o                         
  -6   7   8          1.35          1.40         0.81 o                         
  -5   7   8         72.48         70.32         3.10 o                         
  -4   7   8         10.43          9.05         1.25 o                         
  -3   7   8         91.81         92.73         4.11 o                         
  -2   7   8        228.86        225.55         7.54 o                         
  -1   7   8         64.67         69.29         2.63 o                         
   0   7   8         91.29         85.15         4.62 o                         
   1   7   8         71.12         75.79         3.17 o                         
   2   7   8        220.22        223.07         6.29 o                         
   3   7   8        108.33        114.00         4.34 o                         
   4   7   8         14.79         14.48         2.09 o                         
   5   7   8         61.88         49.40         5.64 o                         
   6   7   8          1.08          2.13         1.55 o                         
  -6   8   8          0.76         -0.22         0.70 o                         
  -5   8   8         13.72         13.56         1.53 o                         
  -4   8   8         18.36         20.14         1.75 o                         
  -3   8   8        171.90        164.57         6.84 o                         
  -2   8   8         32.90         32.77         2.93 o                         
  -1   8   8        269.57        246.08         8.96 o                         
   0   8   8        126.44        115.30         4.98 o                         
   1   8   8        247.74        243.92         7.22 o                         
   2   8   8         27.99         29.20         2.41 o                         
   3   8   8        160.25        158.66         6.82 o                         
   4   8   8         17.13         21.52         2.36 o                         
   5   8   8         17.25         18.38         2.35 o                         
   6   8   8          0.71         -0.23         1.20 o                         
  -5   9   8         18.94         18.89         1.45 o                         
  -4   9   8         32.72         35.86         2.47 o                         
  -3   9   8         22.12         21.74         2.32 o                         
  -2   9   8          5.36          4.33         1.49 o                         
  -1   9   8        275.05        277.97        10.78 o                         
   0   9   8          7.23          7.23         1.94 o                         
   1   9   8        271.99        272.29         8.63 o                         
   2   9   8          3.96          3.80         1.29 o                         
   3   9   8         17.99         18.44         2.76 o                         
   4   9   8         34.92         36.47         3.57 o                         
   5   9   8         17.57         13.04         1.70 o                         
  -4  10   8         42.35         39.89         2.11 o                         
  -3  10   8         30.60         35.75         2.62 o                         
  -2  10   8          5.18          4.91         1.23 o                         
  -1  10   8        184.45        188.09         9.84 o                         
   0  10   8          5.88          6.99         1.71 o                         
   1  10   8        189.63        184.10         6.51 o                         
   2  10   8          4.16          3.72         1.16 o                         
   3  10   8         24.74         27.22         2.47 o                         
   4  10   8         40.26         33.65         7.79 o                         
  -3  11   8         14.34         15.83         1.46 o                         
  -2  11   8          1.42          1.43         1.01 o                         
  -1  11   8         10.67         10.76         1.79 o                         
   0  11   8          2.41          1.89         1.04 o                         
   1  11   8          9.75          6.12         1.23 o                         
   2  11   8          1.01          1.33         0.77 o                         
   3  11   8         16.57         16.99         1.60 o                         
  -2  12   8          3.92          3.10         0.62 o                         
  -1  12   8         17.92         15.92         1.41 o                         
   0  12   8          4.92          6.86         1.22 o                         
   1  12   8         23.37         22.78         1.79 o                         
   2  12   8          3.58          2.99         0.72 o                         
   1   0   9       1078.11       1125.47        18.30 o                         
   2   0   9          0.05          0.73         0.50 o                         
   3   0   9         19.20         23.94         1.79 o                         
   4   0   9         55.24         55.45         3.40 o                         
   5   0   9        105.03        107.36         4.59 o                         
   6   0   9        139.12        146.05        10.69 o                         
   7   0   9         35.77         39.72         4.02 o                         
   8   0   9          3.38          4.89         0.92 o                         
  -8   1   9          5.21          4.83         1.00 o                         
  -7   1   9          4.36          6.78         1.54 o                         
  -6   1   9          2.04          3.22         1.67 o                         
  -5   1   9        523.48        523.70        14.13 o                         
  -4   1   9         30.84         36.75         2.79 o                         
  -3   1   9        204.49        215.83         6.43 o                         
  -2   1   9       1002.46       1041.84        18.69 o                         
  -1   1   9        466.03        529.53        10.04 o                         
   0   1   9        126.48        121.28         2.84 o                         
   1   1   9        604.09        652.00        12.02 o                         
   2   1   9       1003.85       1013.56        18.64 o                         
   3   1   9        188.24        184.38         5.94 o                         
   4   1   9         35.30         41.49         2.39 o                         
   5   1   9        538.50        525.39        11.47 o                         
   6   1   9          2.01          3.65         2.45 o                         
   7   1   9          4.35          4.69         1.12 o                         
   8   1   9          5.26          4.99         0.82 o                         
  -8   2   9          0.39          0.54         0.65 o                         
  -7   2   9         26.38         28.31         4.06 o                         
  -6   2   9         39.96         47.27         5.06 o                         
  -5   2   9        152.01        137.83         7.51 o                         
  -4   2   9         46.76         49.07         2.65 o                         
  -3   2   9        214.26        208.41         8.06 o                         
  -2   2   9        108.42        128.23         3.83 o                         
  -1   2   9       3855.42       3994.27        81.81 o                         
   0   2   9       6523.27       6553.85       108.46 o                         
   1   2   9       3901.71       4100.36        74.48 o                         
   2   2   9        101.89        128.91         4.62 o                         
   3   2   9        186.62        187.19         6.05 o                         
   4   2   9         45.36         52.45         3.45 o                         
   5   2   9        144.63        137.07         5.42 o                         
   6   2   9         43.06         52.94         3.55 o                         
   7   2   9         24.15         21.46         2.86 o                         
   8   2   9          0.18          0.07         0.60 o                         
  -7   3   9          0.41          1.08         0.98 o                         
  -6   3   9         65.21         59.85         3.92 o                         
  -5   3   9        328.72        339.72         7.97 o                         
  -4   3   9         25.36         25.45         1.74 o                         
  -3   3   9        141.83        123.53         4.69 o                         
  -2   3   9        634.49        649.97        13.91 o                         
  -1   3   9       3404.80       3517.80        65.77 o                         
   0   3   9         41.66         49.86         1.89 o                         
   1   3   9       3536.49       3601.64       131.44 o                         
   2   3   9        599.90        602.06        17.38 o                         
   3   3   9        146.71        126.19         7.87 o                         
   4   3   9         23.09         24.83         2.44 o                         
   5   3   9        319.71        325.40         9.20 o                         
   6   3   9         67.77         60.47         4.05 o                         
   7   3   9          0.53          0.54         1.34 o                         
  -7   4   9         34.86         33.75         2.67 o                         
  -6   4   9          7.87          8.39         1.19 o                         
  -5   4   9         37.43         36.39         2.25 o                         
  -4   4   9         56.36         59.60         3.42 o                         
  -3   4   9         68.71         71.54         2.46 o                         
  -2   4   9         70.87         80.11         4.32 o                         
  -1   4   9       2045.96       2193.61        42.40 o                         
   0   4   9       2133.72       2167.56        41.38 o                         
   1   4   9       2075.62       2128.34        64.78 o                         
   2   4   9         65.97         75.34         5.48 o                         
   3   4   9         50.11         51.27         3.28 o                         
   4   4   9         61.97         67.20         3.54 o                         
   5   4   9         30.40         24.82         3.16 o                         
   6   4   9          9.70          7.49         1.84 o                         
   7   4   9         34.94         33.20         2.86 o                         
  -7   5   9          5.09          3.25         1.83 o                         
  -6   5   9          3.09          2.28         1.00 o                         
  -5   5   9          8.60          7.06         1.17 o                         
  -4   5   9          6.10          7.20         1.31 o                         
  -3   5   9        306.49        292.96         7.52 o                         
  -2   5   9         55.01         53.56         2.29 o                         
  -1   5   9       1589.46       1700.56        38.64 o                         
   0   5   9        234.99        236.29         9.15 o                         
   1   5   9       1574.91       1638.55        51.64 o                         
   2   5   9         62.95         60.14         2.37 o                         
   3   5   9        296.87        279.73         6.31 o                         
   4   5   9          7.92         11.46         1.66 o                         
   5   5   9          4.83          4.08         1.31 o                         
   6   5   9          3.71          4.95         1.31 o                         
   7   5   9          5.06          4.11         0.87 o                         
  -7   6   9         21.81         21.04         2.26 o                         
  -6   6   9         41.42         41.58         3.37 o                         
  -5   6   9         11.87         10.37         1.58 o                         
  -4   6   9         46.91         43.90         2.34 o                         
  -3   6   9        306.11        310.76         7.04 o                         
  -2   6   9        258.89        268.53         6.72 o                         
  -1   6   9         68.45         61.00         2.27 o                         
   0   6   9        170.63        184.65         6.06 o                         
   1   6   9         65.38         63.09         3.31 o                         
   2   6   9        271.88        283.32         6.54 o                         
   3   6   9        322.72        322.78         7.42 o                         
   4   6   9         46.30         51.81         3.57 o                         
   5   6   9         19.43         16.06         4.18 o                         
   6   6   9         37.67         35.53         4.30 o                         
   7   6   9         19.87         15.36         2.75 o                         
  -6   7   9         20.71         20.34         1.60 o                         
  -5   7   9         33.99         35.85         2.66 o                         
  -4   7   9         89.75         88.57         3.70 o                         
  -3   7   9        161.71        151.24         5.96 o                         
  -2   7   9         51.90         49.87         2.60 o                         
  -1   7   9        411.90        418.37         9.71 o                         
   0   7   9        108.85        114.42         4.01 o                         
   1   7   9        445.63        459.17        11.20 o                         
   2   7   9         55.20         55.09         3.07 o                         
   3   7   9        142.59        141.83         6.41 o                         
   4   7   9         85.43         87.02         4.71 o                         
   5   7   9         35.43         28.51         4.30 o                         
   6   7   9         22.15         25.17         5.48 o                         
  -6   8   9          8.32          7.53         1.21 o                         
  -5   8   9         15.46         17.11         1.62 o                         
  -4   8   9         14.68         11.48         1.86 o                         
  -3   8   9         54.71         52.27         3.64 o                         
  -2   8   9        125.37        138.87         6.04 o                         
  -1   8   9        257.39        272.68        12.78 o                         
   0   8   9         20.00         19.05         1.97 o                         
   1   8   9        252.35        249.28         7.35 o                         
   2   8   9        131.27        141.23         5.56 o                         
   3   8   9         45.07         42.60         3.32 o                         
   4   8   9         12.30         13.85         1.95 o                         
   5   8   9         22.02         24.61         3.72 o                         
   6   8   9          6.85          6.70         1.66 o                         
  -5   9   9         11.25         10.23         1.14 o                         
  -4   9   9         22.53         28.10         2.13 o                         
  -3   9   9        134.29        154.47         9.04 o                         
  -2   9   9        131.60        133.20         7.17 o                         
  -1   9   9         70.87         74.98         6.16 o                         
   0   9   9          2.14          1.40         1.26 o                         
   1   9   9         82.98         88.44         5.02 o                         
   2   9   9        121.76        117.97         6.00 o                         
   3   9   9        135.89        137.70         6.07 o                         
   4   9   9         25.46         29.12         3.19 o                         
   5   9   9          9.50          8.99         1.29 o                         
  -4  10   9          2.79          2.00         0.70 o                         
  -3  10   9         17.38         18.05         1.90 o                         
  -2  10   9         36.21         34.70         2.56 o                         
  -1  10   9         11.52         13.14         2.63 o                         
   0  10   9         12.53         10.54         1.66 o                         
   1  10   9         10.09         13.78         2.30 o                         
   2  10   9         34.98         32.70         2.43 o                         
   3  10   9         15.66         16.65         2.46 o                         
   4  10   9          3.58          2.26         1.43 o                         
  -3  11   9          9.53          9.41         1.07 o                         
  -2  11   9          1.70          2.06         0.93 o                         
  -1  11   9          5.14          6.34         1.49 o                         
   0  11   9         12.92         12.77         1.59 o                         
   1  11   9          5.03          4.69         1.55 o                         
   2  11   9          2.93          3.09         0.87 o                         
   3  11   9         10.41          9.37         1.58 o                         
  -2  12   9         17.46         19.75         1.51 o                         
  -1  12   9         19.25         16.04         1.30 o                         
   0  12   9         39.91         32.03         1.82 o                         
   1  12   9         19.60         15.58         1.48 o                         
   0   0  10       2581.88       2369.39        49.20 o                         
   1   0  10         38.53         46.41         2.38 o                         
   2   0  10        123.17        117.08         3.23 o                         
   3   0  10         84.73        107.76         3.90 o                         
   4   0  10         25.40         24.44         1.93 o                         
   5   0  10          1.43          2.79         1.00 o                         
   6   0  10        233.33        245.69        20.22 o                         
   7   0  10         49.06         52.29         4.00 o                         
   8   0  10          0.32          0.43         0.63 o                         
  -8   1  10          5.46          5.39         1.46 o                         
  -7   1  10         17.23         17.96         1.73 o                         
  -6   1  10         85.93         87.93         9.24 o                         
  -5   1  10         55.33         51.79         3.19 o                         
  -4   1  10        235.59        248.45         6.95 o                         
  -3   1  10         38.86         30.25         2.16 o                         
  -2   1  10          8.82          7.72         0.89 o                         
  -1   1  10        833.62        892.95        18.07 o                         
   0   1  10         24.37         24.14         1.11 o                         
   1   1  10        848.18        893.71        17.82 o                         
   2   1  10         12.54         12.06         1.21 o                         
   3   1  10         34.04         32.53         2.04 o                         
   4   1  10        209.21        211.45         5.72 o                         
   5   1  10         49.26         46.78         2.63 o                         
   6   1  10         82.12         73.73        11.42 o                         
   7   1  10         17.42         16.91         2.24 o                         
   8   1  10          4.21          5.00         0.83 o                         
  -7   2  10          0.18          0.60         0.99 o                         
  -6   2  10         54.26         66.96         5.05 o                         
  -5   2  10         32.96         29.71         2.68 o                         
  -4   2  10        147.18        142.96         4.03 o                         
  -3   2  10        321.62        342.61        11.12 o                         
  -2   2  10         34.63         55.03         2.77 o                         
  -1   2  10         80.87         77.22         3.11 o                         
   0   2  10       2673.17       2517.66        42.82 o                         
   1   2  10         77.80         70.49         2.58 o                         
   2   2  10         43.60         58.86         2.97 o                         
   3   2  10        340.51        362.54        10.52 o                         
   4   2  10        136.51        124.55         4.81 o                         
   5   2  10         34.68         35.50         2.34 o                         
   6   2  10         58.19         60.21         3.74 o                         
   7   2  10          0.15          0.69         1.15 o                         
  -7   3  10          2.02          3.98         1.09 o                         
  -6   3  10         67.55         68.23         6.98 o                         
  -5   3  10        110.08        120.61         4.56 o                         
  -4   3  10        412.50        413.11         9.18 o                         
  -3   3  10         34.20         35.88         1.65 o                         
  -2   3  10         18.25         21.31         1.57 o                         
  -1   3  10       1481.06       1677.50        36.51 o                         
   0   3  10       1335.37       1445.56        25.57 o                         
   1   3  10       1481.44       1640.80        40.97 o                         
   2   3  10         24.40         30.45         3.26 o                         
   3   3  10         35.90         37.63         2.63 o                         
   4   3  10        368.50        392.63        12.16 o                         
   5   3  10        104.20        104.42         6.44 o                         
   6   3  10         75.16         62.15         5.30 o                         
   7   3  10          1.83          0.91         1.00 o                         
  -7   4  10          0.83          0.48         0.94 o                         
  -6   4  10         34.55         31.81         4.28 o                         
  -5   4  10         25.96         23.85         2.12 o                         
  -4   4  10        302.36        295.26         7.43 o                         
  -3   4  10         80.95         89.24         4.09 o                         
  -2   4  10         75.01         72.31         4.47 o                         
  -1   4  10        299.19        270.70        10.42 o                         
   0   4  10       5063.89       5139.45        86.42 o                         
   1   4  10        294.26        278.62         9.47 o                         
   2   4  10         91.44         85.92         4.72 o                         
   3   4  10         84.66         92.86         4.05 o                         
   4   4  10        263.07        270.13        12.27 o                         
   5   4  10         26.01         22.76         3.16 o                         
   6   4  10         35.14         32.99         3.32 o                         
   7   4  10          0.73          1.26         1.01 o                         
  -7   5  10         13.81         11.48         2.56 o                         
  -6   5  10         90.78         94.42         4.57 o                         
  -5   5  10         18.81         20.97         1.78 o                         
  -4   5  10        231.42        230.35         7.56 o                         
  -3   5  10        124.81        120.81         4.08 o                         
  -2   5  10         79.82         73.11         2.92 o                         
  -1   5  10         29.69         29.72         2.67 o                         
   0   5  10         84.26         86.77         5.00 o                         
   1   5  10         31.69         22.08         3.08 o                         
   2   5  10         96.60         85.70         2.50 o                         
   3   5  10        130.91        122.87         4.01 o                         
   4   5  10        239.20        238.23         7.85 o                         
   5   5  10         17.46         18.02         2.19 o                         
   6   5  10         94.03         98.29         4.63 o                         
   7   5  10         13.38         12.54         1.23 o                         
  -7   6  10          2.10          1.80         2.13 o                         
  -6   6  10         27.33         28.03         2.24 o                         
  -5   6  10         20.58         17.46         1.73 o                         
  -4   6  10        116.16        118.52         3.78 o                         
  -3   6  10         32.32         31.32         1.94 o                         
  -2   6  10       1020.47       1000.16        18.37 o                         
  -1   6  10        155.37        162.43         4.33 o                         
   0   6  10       1354.21       1328.09        27.12 o                         
   1   6  10        141.24        150.99         4.96 o                         
   2   6  10       1031.46       1001.23        17.86 o                         
   3   6  10         28.11         33.49         2.12 o                         
   4   6  10        101.46        105.16         6.61 o                         
   5   6  10         22.28         19.22         7.16 o                         
   6   6  10         29.61         24.41         4.85 o                         
   7   6  10          2.08          1.37         0.89 o                         
  -6   7  10         49.59         50.63         2.37 o                         
  -5   7  10         99.30         97.80         3.75 o                         
  -4   7  10         11.10         12.20         2.26 o                         
  -3   7  10          8.18          9.51         1.97 o                         
  -2   7  10        236.83        236.19         6.32 o                         
  -1   7  10        384.77        384.68        10.08 o                         
   0   7  10        418.79        433.77         9.56 o                         
   1   7  10        383.17        389.47         9.91 o                         
   2   7  10        236.77        246.10         7.40 o                         
   3   7  10          8.02          9.06         1.47 o                         
   4   7  10          5.53          7.99         1.62 o                         
   5   7  10         99.27         91.83         7.67 o                         
   6   7  10         53.94         50.98         8.41 o                         
  -6   8  10          7.05          8.28         1.04 o                         
  -5   8  10         17.70         19.38         2.00 o                         
  -4   8  10         39.35         36.57         2.30 o                         
  -3   8  10         32.60         39.34         3.51 o                         
  -2   8  10         70.54         60.63         3.38 o                         
  -1   8  10        264.72        269.33         8.87 o                         
   0   8  10        900.12        951.28        20.50 o                         
   1   8  10        257.94        280.91         8.75 o                         
   2   8  10         97.35         93.06         5.02 o                         
   3   8  10         35.72         38.26         2.67 o                         
   4   8  10         31.82         28.29         3.21 o                         
   5   8  10         16.51         23.89         3.42 o                         
   6   8  10          6.06          5.08         1.39 o                         
  -5   9  10          6.39          7.30         0.84 o                         
  -4   9  10         17.03         17.97         1.76 o                         
  -3   9  10         16.45         14.82         1.94 o                         
  -2   9  10          3.88          3.65         1.55 o                         
  -1   9  10         29.69         32.47         3.18 o                         
   0   9  10          1.77          0.50         1.25 o                         
   1   9  10         28.95         30.87         2.52 o                         
   2   9  10          2.17          0.96         1.12 o                         
   3   9  10         18.32         18.65         2.22 o                         
   4   9  10         16.04         17.10         4.34 o                         
   5   9  10          5.81          4.71         0.89 o                         
  -4  10  10          6.00          6.40         0.87 o                         
  -3  10  10         12.98         15.52         1.76 o                         
  -2  10  10         65.09         66.38         3.46 o                         
  -1  10  10          2.49         -0.03         1.70 o                         
   0  10  10         60.69         65.27         3.95 o                         
   1  10  10          1.56          1.52         1.21 o                         
   2  10  10         73.85         74.09         3.59 o                         
   3  10  10         12.55         13.97         1.74 o                         
   4  10  10          8.48          9.38         2.08 o                         
  -3  11  10         13.05         10.91         0.95 o                         
  -2  11  10          4.38          4.24         1.03 o                         
  -1  11  10         28.06         27.31         2.49 o                         
   0  11  10          0.41          0.75         1.11 o                         
   1  11  10         28.57         25.26         2.01 o                         
   2  11  10          3.63          3.07         0.85 o                         
   3  11  10         12.18          9.53         3.72 o                         
  -1  12  10          5.81          5.82         0.73 o                         
   0  12  10         54.69         51.14         2.10 o                         
   1  12  10          4.83          5.60         0.93 o                         
   1   0  11          6.91          9.22         1.15 o                         
   2   0  11       2222.78       2294.57        38.63 o                         
   3   0  11        177.42        175.24         6.20 o                         
   4   0  11         25.95         26.43         2.02 o                         
   5   0  11         76.95         70.44         3.55 o                         
   6   0  11         19.40         22.87         2.57 o                         
   7   0  11         49.22         56.84         2.85 o                         
  -7   1  11         14.10         15.12         1.57 o                         
  -6   1  11         45.79         45.99         4.78 o                         
  -5   1  11         42.80         47.39         4.09 o                         
  -4   1  11        208.08        213.06         5.19 o                         
  -3   1  11         26.44         23.27         2.84 o                         
  -2   1  11        794.87        856.14        17.13 o                         
  -1   1  11        133.47        128.98         5.07 o                         
   0   1  11         49.88         48.69         1.74 o                         
   1   1  11        146.40        132.61         5.73 o                         
   2   1  11        874.53        960.14        22.01 o                         
   3   1  11         19.35         17.15         1.62 o                         
   4   1  11        220.90        213.13         7.74 o                         
   5   1  11         40.22         41.67         2.66 o                         
   6   1  11         48.10         48.08         3.04 o                         
   7   1  11         14.85         13.33         1.81 o                         
  -7   2  11          5.01          7.35         1.15 o                         
  -6   2  11          4.89          4.46         1.59 o                         
  -5   2  11         54.03         54.21         6.01 o                         
  -4   2  11         92.66         89.93         3.05 o                         
  -3   2  11         71.37         81.73         4.54 o                         
  -2   2  11        379.19        398.24         9.28 o                         
  -1   2  11        179.99        207.92         5.53 o                         
   0   2  11       1961.38       2039.12        35.19 o                         
   1   2  11        184.01        209.58         6.25 o                         
   2   2  11        384.54        401.88        12.42 o                         
   3   2  11         74.01         77.59         3.98 o                         
   4   2  11         81.19         79.59         3.78 o                         
   5   2  11         49.72         50.39         3.19 o                         
   6   2  11          3.64          5.01         1.77 o                         
   7   2  11          4.14          4.55         1.20 o                         
  -7   3  11          5.19          2.98         1.09 o                         
  -6   3  11         22.75         21.73         4.16 o                         
  -5   3  11         59.65         63.77         4.15 o                         
  -4   3  11        483.90        489.15        14.10 o                         
  -3   3  11         92.16         87.37         2.44 o                         
  -2   3  11         27.50         22.57         1.67 o                         
  -1   3  11        255.84        259.53         7.51 o                         
   0   3  11        304.39        307.94         7.33 o                         
   1   3  11        288.65        276.68         9.24 o                         
   2   3  11         50.97         52.51         4.39 o                         
   3   3  11         76.57         74.55         2.72 o                         
   4   3  11        499.44        503.63        16.20 o                         
   5   3  11         60.46         61.00         4.11 o                         
   6   3  11         20.70         24.01         3.30 o                         
   7   3  11          5.80          7.25         1.31 o                         
  -7   4  11         14.79         22.22         2.87 o                         
  -6   4  11         35.50         34.64         3.13 o                         
  -5   4  11         98.07        100.58         5.19 o                         
  -4   4  11        127.77        129.19         4.19 o                         
  -3   4  11        356.01        346.22         7.13 o                         
  -2   4  11        513.56        520.01        13.72 o                         
  -1   4  11        161.28        195.93         9.57 o                         
   0   4  11        716.71        760.48        20.79 o                         
   1   4  11        162.83        182.46         7.14 o                         
   2   4  11        546.01        562.54        13.53 o                         
   3   4  11        335.54        341.77         8.01 o                         
   4   4  11        110.63         98.67         5.06 o                         
   5   4  11         93.21         83.21         5.72 o                         
   6   4  11         35.45         33.97         3.67 o                         
   7   4  11         15.61         21.27         2.17 o                         
  -7   5  11          1.80          3.12         1.49 o                         
  -6   5  11          0.60          1.13         0.91 o                         
  -5   5  11         44.86         42.59         2.52 o                         
  -4   5  11        594.97        622.54        13.57 o                         
  -3   5  11        214.32        211.64         5.76 o                         
  -2   5  11       1054.81       1049.96        16.98 o                         
  -1   5  11        228.60        232.79         5.67 o                         
   0   5  11         60.41         62.03         4.26 o                         
   1   5  11        206.64        205.47         5.26 o                         
   2   5  11       1044.33       1023.69        16.62 o                         
   3   5  11        200.28        196.03         5.97 o                         
   4   5  11        595.60        593.95        13.57 o                         
   5   5  11         44.30         45.53         5.40 o                         
   6   5  11          0.96          2.08         1.17 o                         
   7   5  11          2.16          1.81         0.73 o                         
  -6   6  11         58.13         54.84         3.82 o                         
  -5   6  11         12.73         13.69         1.54 o                         
  -4   6  11         62.70         62.52         3.72 o                         
  -3   6  11        351.96        345.99         8.32 o                         
  -2   6  11          7.28          9.78         1.32 o                         
  -1   6  11         50.44         46.68         2.50 o                         
   0   6  11        295.36        291.42         8.60 o                         
   1   6  11         49.08         41.78         2.04 o                         
   2   6  11          9.28         11.18         1.06 o                         
   3   6  11        366.15        365.21         7.95 o                         
   4   6  11         63.90         68.96         4.11 o                         
   5   6  11         16.36         15.57         1.93 o                         
   6   6  11         59.88         51.36         4.62 o                         
  -6   7  11          2.87          5.40         1.00 o                         
  -5   7  11         66.41         68.74         4.03 o                         
  -4   7  11         80.29         85.27         5.91 o                         
  -3   7  11        122.73        126.17         5.33 o                         
  -2   7  11        199.40        199.66         5.84 o                         
  -1   7  11        368.00        379.86         8.19 o                         
   0   7  11        851.18        888.64        20.14 o                         
   1   7  11        370.05        379.18         8.85 o                         
   2   7  11        176.55        172.27         6.59 o                         
   3   7  11        112.60        117.73         5.48 o                         
   4   7  11         83.45         84.88         4.59 o                         
   5   7  11         65.98         61.59         4.41 o                         
   6   7  11          2.51          3.24         1.13 o                         
  -5   8  11         10.86         13.80         1.63 o                         
  -4   8  11         11.92         12.80         1.66 o                         
  -3   8  11          0.87          2.90         1.02 o                         
  -2   8  11         19.03         18.46         1.97 o                         
  -1   8  11        171.28        177.95         8.44 o                         
   0   8  11        185.66        184.85         6.42 o                         
   1   8  11        178.30        193.02         8.39 o                         
   2   8  11         14.53         12.98         1.73 o                         
   3   8  11          1.45          1.74         0.98 o                         
   4   8  11         11.64         13.40         1.86 o                         
   5   8  11         13.75         12.34         2.63 o                         
  -5   9  11          1.43          1.30         0.71 o                         
  -4   9  11         26.71         25.70         2.28 o                         
  -3   9  11          4.46          5.11         1.41 o                         
  -2   9  11         80.69         88.42         5.22 o                         
  -1   9  11         85.42         89.42         5.23 o                         
   0   9  11         47.64         48.45         3.35 o                         
   1   9  11         97.85        102.43         5.28 o                         
   2   9  11         89.10        102.94         6.71 o                         
   3   9  11          6.61          6.25         1.40 o                         
   4   9  11         22.95         20.22         4.76 o                         
   5   9  11          2.03          1.99         1.16 o                         
  -4  10  11         18.09         17.29         1.30 o                         
  -3  10  11          8.17          8.44         1.15 o                         
  -2  10  11         27.16         24.04         2.84 o                         
  -1  10  11         24.02         25.75         3.82 o                         
   0  10  11         37.70         36.10         3.17 o                         
   1  10  11         22.50         23.72         2.39 o                         
   2  10  11         30.34         26.43         3.05 o                         
   3  10  11          7.43          9.34         1.71 o                         
  -3  11  11          2.52          1.78         0.48 o                         
  -2  11  11         54.66         61.62         3.45 o                         
  -1  11  11         29.10         27.66         2.41 o                         
   0  11  11         35.43         32.97         2.57 o                         
   1  11  11         28.93         27.46         2.30 o                         
   2  11  11         51.79         55.68         3.69 o                         
   3  11  11          4.18          4.22         1.06 o                         
  -1  12  11          4.42          6.40         1.11 o                         
   0  12  11         24.17         21.58         2.58 o                         
   1  12  11          5.21          6.89         1.41 o                         
   0   0  12        292.01        294.10         7.88 o                         
   1   0  12       1078.07       1052.31        27.26 o                         
   2   0  12          5.79         13.60         1.36 o                         
   3   0  12        123.24        138.25         5.41 o                         
   4   0  12          1.48          0.62         0.81 o                         
   5   0  12         35.45         37.63         5.89 o                         
   6   0  12         70.87         70.84         4.18 o                         
   7   0  12          0.03          1.11         1.02 o                         
  -7   1  12          4.53          4.88         1.05 o                         
  -6   1  12         70.54         67.11         7.31 o                         
  -5   1  12        218.19        221.16        16.61 o                         
  -4   1  12        136.02        144.55         4.47 o                         
  -3   1  12        133.80        126.92         3.86 o                         
  -2   1  12         24.23         28.62         1.90 o                         
  -1   1  12        204.71        244.25         7.05 o                         
   0   1  12        853.12        894.91        15.26 o                         
   1   1  12        189.08        218.78         9.52 o                         
   2   1  12         23.19         25.83         2.36 o                         
   3   1  12        148.49        151.65         4.61 o                         
   4   1  12        135.68        133.61         3.74 o                         
   5   1  12        207.38        188.58        10.43 o                         
   6   1  12         70.92         70.59         4.38 o                         
   7   1  12          6.75          6.16         1.35 o                         
  -7   2  12         27.29         23.64         1.93 o                         
  -6   2  12         47.15         32.97         3.80 o                         
  -5   2  12         67.68         67.11         4.11 o                         
  -4   2  12         15.78         13.10         1.33 o                         
  -3   2  12        344.20        335.19         9.48 o                         
  -2   2  12          1.83          3.36         0.98 o                         
  -1   2  12       2530.06       2760.00        57.88 o                         
   0   2  12         72.69         86.98         2.95 o                         
   1   2  12       2472.49       2697.01        65.33 o                         
   2   2  12          1.88          1.11         1.39 o                         
   3   2  12        410.04        400.48         8.42 o                         
   4   2  12         16.14         14.34         1.70 o                         
   5   2  12         53.73         47.71         3.72 o                         
   6   2  12         47.57         42.78         3.54 o                         
   7   2  12         27.88         27.91         2.10 o                         
  -7   3  12          9.39         11.15         1.22 o                         
  -6   3  12         18.16         10.63         4.11 o                         
  -5   3  12        241.72        271.41        11.48 o                         
  -4   3  12        114.64        119.23         6.61 o                         
  -3   3  12         17.14         15.42         1.08 o                         
  -2   3  12         39.71         44.55         3.84 o                         
  -1   3  12         29.94         35.79         3.18 o                         
   0   3  12        359.58        384.09         8.56 o                         
   1   3  12         33.54         44.68         3.08 o                         
   2   3  12         40.81         48.21         5.22 o                         
   3   3  12         15.49         13.15         1.28 o                         
   4   3  12        116.22        117.81         4.07 o                         
   5   3  12        244.70        213.06        17.33 o                         
   6   3  12         17.94         14.65         1.75 o                         
   7   3  12          9.44         12.49         1.50 o                         
  -7   4  12         15.09         12.92         1.73 o                         
  -6   4  12         13.90         13.96         2.48 o                         
  -5   4  12         83.97         84.00         3.92 o                         
  -4   4  12         40.29         48.04         2.87 o                         
  -3   4  12        544.65        554.82        13.00 o                         
  -2   4  12         35.73         38.94         1.68 o                         
  -1   4  12        132.63        140.99         5.24 o                         
   0   4  12         98.34        106.07         6.71 o                         
   1   4  12        184.18        190.62         7.98 o                         
   2   4  12         35.72         37.88         1.61 o                         
   3   4  12        535.13        534.10        14.25 o                         
   4   4  12         40.45         42.13         2.78 o                         
   5   4  12         88.56         83.47         4.57 o                         
   6   4  12         13.83         10.04         2.82 o                         
   7   4  12         14.53         15.36         1.99 o                         
  -7   5  12         10.09          9.48         2.56 o                         
  -6   5  12          1.48          1.13         1.14 o                         
  -5   5  12        270.14        254.89        10.59 o                         
  -4   5  12         50.14         56.88         4.03 o                         
  -3   5  12        152.48        158.20         4.62 o                         
  -2   5  12        117.51        124.14         3.51 o                         
  -1   5  12        310.95        327.48         8.34 o                         
   0   5  12         72.57         84.35         2.83 o                         
   1   5  12        295.97        303.79         6.29 o                         
   2   5  12        119.07        119.72         3.15 o                         
   3   5  12        172.54        176.98         5.66 o                         
   4   5  12         52.22         54.23         3.21 o                         
   5   5  12        265.39        266.92        14.79 o                         
   6   5  12          1.36          0.66         1.03 o                         
   7   5  12         10.90          9.88         1.05 o                         
  -6   6  12         13.34         13.64         1.55 o                         
  -5   6  12         47.91         43.35         3.35 o                         
  -4   6  12         21.51         24.70         2.09 o                         
  -3   6  12        327.49        326.33         8.00 o                         
  -2   6  12        152.21        156.44         5.05 o                         
  -1   6  12        841.78        856.28        17.38 o                         
   0   6  12        309.03        343.90         8.69 o                         
   1   6  12        742.89        714.27        13.58 o                         
   2   6  12        150.50        141.38         3.47 o                         
   3   6  12        326.74        323.59         7.33 o                         
   4   6  12         21.41         25.36         2.20 o                         
   5   6  12         52.88         49.56         3.44 o                         
   6   6  12         13.20         14.11         2.47 o                         
  -6   7  12          9.16          8.65         1.17 o                         
  -5   7  12        110.98        117.69         6.45 o                         
  -4   7  12          0.72          0.64         1.08 o                         
  -3   7  12         19.57         22.24         2.27 o                         
  -2   7  12         68.40         69.08         3.64 o                         
  -1   7  12        107.11        107.18         4.48 o                         
   0   7  12         12.36         13.49         1.71 o                         
   1   7  12         99.59         98.73         3.71 o                         
   2   7  12         71.04         68.50         3.30 o                         
   3   7  12         12.83         14.14         1.75 o                         
   4   7  12          1.05          2.68         1.22 o                         
   5   7  12        108.69        110.50        11.37 o                         
   6   7  12          9.39          9.02         1.07 o                         
  -5   8  12         16.38         16.69         1.48 o                         
  -4   8  12          5.50          6.10         1.36 o                         
  -3   8  12         42.78         39.84         3.25 o                         
  -2   8  12         30.86         35.91         2.59 o                         
  -1   8  12        402.20        405.00        14.21 o                         
   0   8  12         34.26         37.77         2.63 o                         
   1   8  12        407.94        426.68        15.72 o                         
   2   8  12         30.58         34.32         2.59 o                         
   3   8  12         42.86         42.16         2.80 o                         
   4   8  12          5.58          5.90         1.42 o                         
   5   8  12         13.20         12.85         2.59 o                         
  -5   9  12         28.86         24.99         1.61 o                         
  -4   9  12          1.51          1.68         0.92 o                         
  -3   9  12         13.52          8.78         1.50 o                         
  -2   9  12         23.87         23.53         2.36 o                         
  -1   9  12          7.08          8.58         1.64 o                         
   0   9  12         51.88         55.85         2.92 o                         
   1   9  12          8.26          6.62         1.63 o                         
   2   9  12         21.99         20.57         2.37 o                         
   3   9  12         18.81         16.92         2.04 o                         
   4   9  12          1.91          2.45         1.07 o                         
  -4  10  12          7.64          7.78         0.88 o                         
  -3  10  12         39.17         43.09         2.20 o                         
  -2  10  12         10.06         12.02         1.49 o                         
  -1  10  12         47.30         53.20         3.34 o                         
   0  10  12          7.18          5.68         2.06 o                         
   1  10  12         54.33         56.74         3.53 o                         
   2  10  12          9.87          7.04         2.82 o                         
   3  10  12         38.06         43.40         3.40 o                         
  -3  11  12         12.29         12.10         1.40 o                         
  -2  11  12          2.82          2.93         1.08 o                         
  -1  11  12         12.30          6.49         2.52 o                         
   0  11  12         23.48         27.01         2.14 o                         
   1  11  12         13.68         11.58         1.57 o                         
   2  11  12          2.21          1.23         0.88 o                         
   3  11  12         12.50         15.90         2.50 o                         
   1   0  13       1234.22       1332.95        33.84 o                         
   2   0  13        143.59        165.55         5.70 o                         
   3   0  13         11.84         10.86         0.94 o                         
   4   0  13         41.13         40.64         2.03 o                         
   5   0  13        366.36        388.15        12.57 o                         
   6   0  13          6.48          9.48         1.81 o                         
   7   0  13          3.94          3.82         0.95 o                         
  -7   1  13         15.47         13.78         1.41 o                         
  -6   1  13         49.57         44.05         4.25 o                         
  -5   1  13        322.79        328.98        18.72 o                         
  -4   1  13        197.01        190.31         4.93 o                         
  -3   1  13        177.59        166.67         5.63 o                         
  -2   1  13        924.13        947.66        24.48 o                         
  -1   1  13        317.32        346.54        12.94 o                         
   0   1  13       1235.88       1252.23        22.53 o                         
   1   1  13        342.19        372.24        11.49 o                         
   2   1  13        939.96        972.25        27.33 o                         
   3   1  13        191.07        180.71         5.49 o                         
   4   1  13        173.54        170.83         5.23 o                         
   5   1  13        311.32        335.80        17.68 o                         
   6   1  13         49.53         44.21         3.41 o                         
   7   1  13         15.23         13.26         1.39 o                         
  -7   2  13         28.43         23.68         2.30 o                         
  -6   2  13         45.57         60.10         3.55 o                         
  -5   2  13         75.80         80.70         4.48 o                         
  -4   2  13         31.35         25.71         1.96 o                         
  -3   2  13          2.57          3.06         0.70 o                         
  -2   2  13         44.13         45.09         2.43 o                         
  -1   2  13        716.13        774.01        21.19 o                         
   0   2  13         30.65         33.62         1.99 o                         
   1   2  13        718.59        754.22        20.72 o                         
   2   2  13         44.28         45.93         6.01 o                         
   3   2  13          5.54          7.63         1.00 o                         
   4   2  13         41.48         38.52         3.00 o                         
   5   2  13         88.14         84.83         8.03 o                         
   6   2  13         47.40         49.14         3.99 o                         
   7   2  13         29.54         25.66         1.92 o                         
  -7   3  13         14.46         15.69         1.53 o                         
  -6   3  13         24.73         25.23         3.21 o                         
  -5   3  13        101.53         95.90         4.79 o                         
  -4   3  13         24.83         25.78         1.93 o                         
  -3   3  13        103.81         97.10         2.74 o                         
  -2   3  13        237.75        249.23         5.31 o                         
  -1   3  13         53.87         57.84         3.07 o                         
   0   3  13          2.35          5.42         0.95 o                         
   1   3  13         71.07         75.32         4.22 o                         
   2   3  13        242.45        250.09         5.07 o                         
   3   3  13         96.64         87.92         3.09 o                         
   4   3  13         30.98         35.87         2.55 o                         
   5   3  13         92.21         94.26         5.24 o                         
   6   3  13         22.69         24.15         2.04 o                         
   7   3  13         13.91         14.96         1.52 o                         
  -7   4  13          4.36          4.38         1.10 o                         
  -6   4  13         26.83         26.18         1.99 o                         
  -5   4  13         46.11         46.84         3.87 o                         
  -4   4  13        229.62        244.90         8.76 o                         
  -3   4  13        191.73        204.50         6.25 o                         
  -2   4  13        300.45        321.98         5.70 o                         
  -1   4  13        252.86        249.20         7.83 o                         
   0   4  13       1360.94       1442.03        37.22 o                         
   1   4  13        254.99        249.31         4.69 o                         
   2   4  13        313.09        334.92         6.30 o                         
   3   4  13        208.48        230.90         5.68 o                         
   4   4  13        230.61        238.86         7.62 o                         
   5   4  13         55.43         50.79         3.50 o                         
   6   4  13         26.13         24.92         2.86 o                         
   7   4  13          4.17          3.60         2.33 o                         
  -6   5  13         20.17         17.68         1.86 o                         
  -5   5  13         25.96         23.61         2.45 o                         
  -4   5  13        494.91        515.88        15.94 o                         
  -3   5  13         27.62         28.40         2.20 o                         
  -2   5  13        422.44        425.53         8.87 o                         
  -1   5  13        247.21        261.90        13.49 o                         
   0   5  13          2.44          4.11         0.82 o                         
   1   5  13        253.16        262.76         6.22 o                         
   2   5  13        399.03        382.71         7.45 o                         
   3   5  13         30.45         29.09         2.18 o                         
   4   5  13        497.63        486.24        12.98 o                         
   5   5  13         21.75         19.27         2.51 o                         
   6   5  13         20.71         16.72         2.59 o                         
  -6   6  13          7.20          7.37         1.52 o                         
  -5   6  13         10.12          7.66         2.09 o                         
  -4   6  13        113.10        116.83         7.38 o                         
  -3   6  13        231.26        235.38         9.47 o                         
  -2   6  13         72.17         64.54         3.00 o                         
  -1   6  13        209.77        221.23         6.72 o                         
   0   6  13        614.89        631.35        20.45 o                         
   1   6  13        212.37        216.25         6.29 o                         
   2   6  13         80.00         64.62         3.17 o                         
   3   6  13        214.50        213.46         7.15 o                         
   4   6  13        115.00        123.43         5.56 o                         
   5   6  13         10.14         11.79         1.73 o                         
   6   6  13          6.36          6.35         1.12 o                         
  -6   7  13          7.14          9.71         1.94 o                         
  -5   7  13          1.57          1.25         0.91 o                         
  -4   7  13         37.42         45.12         3.10 o                         
  -3   7  13         47.18         48.38         3.13 o                         
  -2   7  13        191.58        178.16         7.20 o                         
  -1   7  13        327.67        351.87        10.73 o                         
   0   7  13          9.26          9.10         1.57 o                         
   1   7  13        321.85        341.91         7.67 o                         
   2   7  13        175.25        165.75         5.82 o                         
   3   7  13         49.49         49.36         5.52 o                         
   4   7  13         42.81         49.84         3.39 o                         
   5   7  13          2.59          3.93         1.55 o                         
   6   7  13          7.44          5.02         0.69 o                         
  -5   8  13          4.40          4.16         1.00 o                         
  -4   8  13         10.74         11.47         1.53 o                         
  -3   8  13         42.28         39.45         3.17 o                         
  -2   8  13         26.42         23.27         2.45 o                         
  -1   8  13         11.64          9.55         2.43 o                         
   0   8  13          4.86          3.27         1.43 o                         
   1   8  13          9.92          7.64         1.63 o                         
   2   8  13         29.45         28.80         2.47 o                         
   3   8  13         39.56         38.30         2.63 o                         
   4   8  13         10.49          9.33         1.20 o                         
   5   8  13          2.71          3.74         1.57 o                         
  -4   9  13          8.86          9.44         1.14 o                         
  -3   9  13         16.54         17.85         2.07 o                         
  -2   9  13         60.23         58.73         3.08 o                         
  -1   9  13         20.73         20.57         2.70 o                         
   0   9  13         13.84         13.70         1.69 o                         
   1   9  13         28.52         28.65         3.22 o                         
   2   9  13         62.24         67.00         4.12 o                         
   3   9  13         15.25         15.51         1.88 o                         
  -4  10  13         23.95         24.79         1.50 o                         
  -3  10  13         11.42         10.62         1.00 o                         
  -2  10  13          3.30          3.05         0.97 o                         
  -1  10  13         33.84         35.32         2.50 o                         
   0  10  13         13.20         13.85         2.31 o                         
   1  10  13         33.75         31.85         4.12 o                         
   2  10  13          4.04          3.95         1.50 o                         
   3  10  13         10.97          7.75         1.50 o                         
  -2  11  13         68.34         71.19         2.58 o                         
  -1  11  13          6.46          8.41         1.69 o                         
   0  11  13         46.60         52.60         2.84 o                         
   1  11  13          7.88         10.35         1.55 o                         
   2  11  13         66.55         68.38         4.01 o                         
   0   0  14       1178.84       1111.10        49.68 o                         
   1   0  14        168.78        190.23         7.12 o                         
   2   0  14         37.06         46.16         4.19 o                         
   3   0  14        119.63        120.43         3.32 o                         
   4   0  14        400.86        407.00         8.20 o                         
   5   0  14        378.77        374.62        12.14 o                         
   6   0  14         39.18         44.38         3.11 o                         
   7   0  14          1.77          1.74         0.73 o                         
  -7   1  14         10.17          9.35         1.13 o                         
  -6   1  14        211.33        244.99         8.59 o                         
  -5   1  14          2.63          3.43         1.66 o                         
  -4   1  14         94.30         87.58         4.67 o                         
  -3   1  14         81.49         81.52         2.76 o                         
  -2   1  14        135.97        141.25         5.98 o                         
  -1   1  14        433.27        493.47        12.66 o                         
   0   1  14        216.96        241.61         8.39 o                         
   1   1  14        430.84        486.93        18.18 o                         
   2   1  14        153.28        163.08         6.88 o                         
   3   1  14         80.88         83.31         2.75 o                         
   4   1  14         91.35         86.09         3.88 o                         
   5   1  14          2.50          3.91         2.26 o                         
   6   1  14        227.36        258.86        11.23 o                         
   7   1  14         11.13         14.25         1.33 o                         
  -7   2  14         24.71         23.50         1.42 o                         
  -6   2  14        130.10        145.33         8.11 o                         
  -5   2  14         40.43         46.87         3.24 o                         
  -4   2  14        208.03        207.24         9.25 o                         
  -3   2  14          8.02          6.85         0.88 o                         
  -2   2  14         26.86         25.85         1.32 o                         
  -1   2  14        503.20        537.58        15.93 o                         
   0   2  14       2439.02       2448.62        52.19 o                         
   1   2  14        512.61        527.73        15.73 o                         
   2   2  14         42.10         42.07         1.66 o                         
   3   2  14          6.56          7.75         0.91 o                         
   4   2  14        177.37        189.63         7.99 o                         
   5   2  14         38.74         42.58         5.04 o                         
   6   2  14        124.82        133.53         6.62 o                         
   7   2  14         24.61         24.33         1.61 o                         
  -7   3  14         10.28         10.24         1.06 o                         
  -6   3  14         80.78         74.89         8.70 o                         
  -5   3  14         50.29         51.94         3.44 o                         
  -4   3  14         34.34         34.50         2.99 o                         
  -3   3  14         92.00         97.48         2.75 o                         
  -2   3  14        175.71        168.20         3.52 o                         
  -1   3  14         23.83         30.08         2.27 o                         
   0   3  14        205.93        185.49         5.67 o                         
   1   3  14         22.53         31.01         4.48 o                         
   2   3  14        190.39        186.63         3.77 o                         
   3   3  14         93.25         97.51         3.37 o                         
   4   3  14         48.44         52.53         3.24 o                         
   5   3  14         52.48         58.80         3.67 o                         
   6   3  14         87.24        103.67         4.65 o                         
   7   3  14         10.96         12.11         1.30 o                         
  -7   4  14         13.24         13.55         1.97 o                         
  -6   4  14          8.92          9.17         1.45 o                         
  -5   4  14         41.81         39.39         3.67 o                         
  -4   4  14        132.45        132.75         5.85 o                         
  -3   4  14        202.00        198.42         7.54 o                         
  -2   4  14        289.45        275.16         6.09 o                         
  -1   4  14         58.14         54.98         2.04 o                         
   0   4  14       1339.13       1348.22        18.86 o                         
   1   4  14         65.20         60.25         2.02 o                         
   2   4  14        315.22        301.89         5.92 o                         
   3   4  14        200.34        212.01         5.42 o                         
   4   4  14        109.15        107.48         4.10 o                         
   5   4  14         42.83         44.09         3.20 o                         
   6   4  14         10.18         12.58         2.17 o                         
   7   4  14         12.80         14.30         1.60 o                         
  -6   5  14         29.99         29.21         2.34 o                         
  -5   5  14         23.47         19.01         2.73 o                         
  -4   5  14         32.87         36.93         3.85 o                         
  -3   5  14        188.88        190.06         5.35 o                         
  -2   5  14        181.26        182.65         5.50 o                         
  -1   5  14         73.59         86.79         3.39 o                         
   0   5  14         26.71         22.42         1.40 o                         
   1   5  14         73.47         83.34         2.42 o                         
   2   5  14        173.72        181.34         5.25 o                         
   3   5  14        196.37        199.18         6.25 o                         
   4   5  14         29.47         28.77         2.39 o                         
   5   5  14         22.66         21.79         3.07 o                         
   6   5  14         31.81         33.08         2.35 o                         
  -6   6  14          6.83          7.30         1.45 o                         
  -5   6  14          8.50          7.27         1.49 o                         
  -4   6  14         21.68         19.05         2.30 o                         
  -3   6  14         43.72         46.88         3.10 o                         
  -2   6  14         79.79         81.94         3.55 o                         
  -1   6  14        325.39        318.42         9.19 o                         
   0   6  14       2231.09       2291.49        44.11 o                         
   1   6  14        337.31        348.11         9.02 o                         
   2   6  14         87.22         83.30         3.04 o                         
   3   6  14         40.87         38.24         3.61 o                         
   4   6  14         14.87         11.37         2.23 o                         
   5   6  14          8.60          5.37         1.36 o                         
   6   6  14          7.69          8.26         1.16 o                         
  -6   7  14         21.83         23.73         1.90 o                         
  -5   7  14         14.74         15.24         2.09 o                         
  -4   7  14        113.68        132.98         4.93 o                         
  -3   7  14          7.97          9.33         1.62 o                         
  -2   7  14          3.81          6.28         2.01 o                         
  -1   7  14         25.72         31.08         2.80 o                         
   0   7  14          9.51          8.53         1.70 o                         
   1   7  14         27.58         29.24         2.19 o                         
   2   7  14          3.01          3.23         1.24 o                         
   3   7  14          8.46          7.51         1.39 o                         
   4   7  14        108.87        121.21         6.21 o                         
   5   7  14         14.21         14.71         1.70 o                         
  -5   8  14         10.36         12.02         1.55 o                         
  -4   8  14          4.39          4.80         1.12 o                         
  -3   8  14          2.94          1.56         1.36 o                         
  -2   8  14        159.15        160.58         6.40 o                         
  -1   8  14         26.62         27.12         2.65 o                         
   0   8  14        172.73        179.45         6.51 o                         
   1   8  14         26.23         28.71         2.41 o                         
   2   8  14        166.43        182.77         6.51 o                         
   3   8  14          3.41          3.73         1.02 o                         
   4   8  14          4.48          5.50         1.22 o                         
   5   8  14          9.64         10.71         1.60 o                         
  -4   9  14         10.81         11.00         1.15 o                         
  -3   9  14         15.49         17.60         1.54 o                         
  -2   9  14         25.21         26.60         2.06 o                         
  -1   9  14         10.16          8.54         1.58 o                         
   0   9  14         39.09         47.29         2.96 o                         
   1   9  14          9.24          5.79         1.29 o                         
   2   9  14         23.78         23.41         2.43 o                         
   3   9  14         14.20         16.28         1.90 o                         
   4   9  14          8.38         10.95         2.26 o                         
  -3  10  14          7.20          7.18         0.93 o                         
  -2  10  14         34.17         36.49         2.06 o                         
  -1  10  14          5.72          6.71         1.27 o                         
   0  10  14         45.61         49.01         3.15 o                         
   1  10  14          6.87          4.12         1.54 o                         
   2  10  14         36.74         43.63         4.37 o                         
   3  10  14          6.46          9.34         1.69 o                         
  -2  11  14          4.03          2.48         0.58 o                         
  -1  11  14          1.73          2.28         1.11 o                         
   0  11  14         10.50          8.91         2.02 o                         
   1  11  14          1.37          1.83         0.70 o                         
   2  11  14          3.30          2.53         0.74 o                         
   1   0  15        397.06        394.78        12.42 o                         
   2   0  15        312.85        312.37         8.94 o                         
   3   0  15          3.25          2.36         0.75 o                         
   4   0  15        191.13        188.12         5.43 o                         
   5   0  15          0.59          2.40         1.49 o                         
   6   0  15         39.66         34.05         3.22 o                         
   7   0  15          2.30          3.78         0.73 o                         
  -7   1  15         11.86         13.88         1.04 o                         
  -6   1  15          2.04          3.47         1.32 o                         
  -5   1  15         77.98         79.07         3.78 o                         
  -4   1  15        403.90        400.28        10.47 o                         
  -3   1  15        232.32        237.45         5.50 o                         
  -2   1  15        178.40        198.38         5.92 o                         
  -1   1  15        123.95        122.76         5.63 o                         
   0   1  15        124.81        116.51         6.58 o                         
   1   1  15        162.27        172.82         8.88 o                         
   2   1  15        154.41        171.73         4.60 o                         
   3   1  15        197.07        206.41         4.60 o                         
   4   1  15        406.89        404.91         9.31 o                         
   5   1  15         76.74         79.45         4.38 o                         
   6   1  15          1.74          2.20         1.28 o                         
   7   1  15         10.86         13.31         1.58 o                         
  -7   2  15         62.47         68.00         5.08 o                         
  -6   2  15          7.12          7.51         1.88 o                         
  -5   2  15         16.24         15.11         2.04 o                         
  -4   2  15         67.08         67.04         3.19 o                         
  -3   2  15        115.07        115.03         3.66 o                         
  -2   2  15        450.06        464.42         7.45 o                         
  -1   2  15        578.75        617.85        15.84 o                         
   0   2  15          4.77          4.18         1.61 o                         
   1   2  15        590.93        630.75        22.93 o                         
   2   2  15        457.76        477.46        10.07 o                         
   3   2  15        101.90        107.35         3.97 o                         
   4   2  15         59.81         61.86         3.55 o                         
   5   2  15         22.96         19.36         2.44 o                         
   6   2  15          5.97          5.90         1.25 o                         
   7   2  15         65.56         70.86         2.72 o                         
  -7   3  15          6.88          6.80         1.18 o                         
  -6   3  15         63.98         71.40         7.26 o                         
  -5   3  15         72.64         80.05        11.95 o                         
  -4   3  15        179.89        172.55         7.10 o                         
  -3   3  15        331.29        351.09         9.76 o                         
  -2   3  15         20.45         24.32         1.28 o                         
  -1   3  15        259.52        260.26         5.64 o                         
   0   3  15          0.65          1.09         0.48 o                         
   1   3  15        277.63        283.21         4.94 o                         
   2   3  15         16.41         22.51         1.45 o                         
   3   3  15        300.28        317.06         7.49 o                         
   4   3  15        179.99        180.74         7.16 o                         
   5   3  15         68.90         74.44         3.77 o                         
   6   3  15         64.97         64.24         3.98 o                         
   7   3  15          6.70          5.38         1.12 o                         
  -6   4  15          3.04          2.70         0.98 o                         
  -5   4  15          3.95          4.18         1.16 o                         
  -4   4  15         35.20         39.09         3.07 o                         
  -3   4  15        284.65        287.10         5.93 o                         
  -2   4  15          0.10         -0.01         0.65 o                         
  -1   4  15         38.54         43.43         1.68 o                         
   0   4  15          2.92          8.19         0.82 o                         
   1   4  15         42.32         46.54         1.61 o                         
   2   4  15          0.15          1.40         0.66 o                         
   3   4  15        301.42        298.25         7.24 o                         
   4   4  15         32.35         31.01         2.46 o                         
   5   4  15          7.97          9.60         1.60 o                         
   6   4  15          2.26          2.65         1.44 o                         
  -6   5  15          7.88          7.33         1.26 o                         
  -5   5  15         29.03         31.19         2.69 o                         
  -4   5  15         12.37         12.52         2.45 o                         
  -3   5  15        171.25        183.44         6.55 o                         
  -2   5  15          7.98          7.69         1.08 o                         
  -1   5  15        795.03        794.61        17.82 o                         
   0   5  15        591.63        620.15        12.50 o                         
   1   5  15        828.43        822.36        11.90 o                         
   2   5  15          5.61          8.15         1.05 o                         
   3   5  15        159.54        161.09         5.96 o                         
   4   5  15         10.00          9.74         1.59 o                         
   5   5  15         30.59         34.02         3.36 o                         
   6   5  15          7.97          7.55         1.57 o                         
  -6   6  15         20.95         22.44         2.09 o                         
  -5   6  15         44.66         53.82         3.61 o                         
  -4   6  15          1.60          1.17         1.14 o                         
  -3   6  15        108.18        118.60         5.03 o                         
  -2   6  15         13.91         10.81         2.37 o                         
  -1   6  15        301.91        307.29         8.28 o                         
   0   6  15         97.19         97.54         3.95 o                         
   1   6  15        304.90        324.47         8.24 o                         
   2   6  15         11.99         10.53         1.30 o                         
   3   6  15        100.23         98.76         5.40 o                         
   4   6  15          1.32          1.26         1.12 o                         
   5   6  15         43.62         53.43         3.23 o                         
   6   6  15         22.74         21.73         1.99 o                         
  -5   7  15         31.60         36.80         3.87 o                         
  -4   7  15         19.19         21.23         2.17 o                         
  -3   7  15         27.53         29.87         3.27 o                         
  -2   7  15        180.29        207.91        10.05 o                         
  -1   7  15        273.89        290.93         8.82 o                         
   0   7  15          5.15          4.30         1.25 o                         
   1   7  15        302.43        309.07         8.59 o                         
   2   7  15        180.37        220.33         7.48 o                         
   3   7  15         20.36         19.21         1.72 o                         
   4   7  15         18.50         18.82         1.77 o                         
   5   7  15         34.81         35.00         2.53 o                         
  -5   8  15         16.48         16.76         1.38 o                         
  -4   8  15         30.65         34.82         2.05 o                         
  -3   8  15         47.16         51.41         3.49 o                         
  -2   8  15         12.90         10.74         3.33 o                         
  -1   8  15         58.05         58.00         3.25 o                         
   0   8  15         22.56         20.03         2.07 o                         
   1   8  15         58.56         61.99         3.05 o                         
   2   8  15         14.81         15.74         1.86 o                         
   3   8  15         48.04         50.44         4.12 o                         
   4   8  15         31.43         32.64         3.21 o                         
   5   8  15         16.75         16.88         1.77 o                         
  -4   9  15         19.24         23.91         1.86 o                         
  -3   9  15         19.02         17.39         1.57 o                         
  -2   9  15         12.00         13.70         1.52 o                         
  -1   9  15        110.44        121.64         4.89 o                         
   0   9  15         15.21         13.95         1.48 o                         
   1   9  15        113.85        127.44         4.94 o                         
   2   9  15         13.69         15.42         1.94 o                         
   3   9  15         15.49         17.27         1.85 o                         
   4   9  15         20.84         22.18         3.05 o                         
  -3  10  15          3.77          4.04         0.80 o                         
  -2  10  15          8.47          8.50         0.98 o                         
  -1  10  15         10.07          9.45         1.28 o                         
   0  10  15         11.99         12.22         1.22 o                         
   1  10  15         10.85          9.28         1.46 o                         
   2  10  15          8.71          8.87         1.32 o                         
   3  10  15          3.14          4.64         1.15 o                         
  -1  11  15         10.18         10.29         1.48 o                         
   0  11  15          0.95          0.30         0.67 o                         
   1  11  15          9.36          8.60         1.10 o                         
   0   0  16          1.39          5.08         2.26 o                         
   1   0  16       1890.11       1820.60        34.64 o                         
   2   0  16         16.59         11.94         0.90 o                         
   3   0  16         95.36        105.90         3.41 o                         
   4   0  16          3.83          1.31         1.08 o                         
   5   0  16         30.78         31.31         3.58 o                         
   6   0  16          3.18          7.47         1.49 o                         
   7   0  16         16.67         19.85         3.35 o                         
  -7   1  16         14.79         15.98         0.98 o                         
  -6   1  16         18.69         21.48         2.21 o                         
  -5   1  16        109.87        121.56         4.79 o                         
  -4   1  16         19.16         22.73         2.12 o                         
  -3   1  16        240.69        251.74         7.21 o                         
  -2   1  16         75.22         76.28         1.96 o                         
  -1   1  16        400.58        412.55         6.69 o                         
   0   1  16        874.78        830.65        20.27 o                         
   1   1  16        417.75        424.02         7.65 o                         
   2   1  16         76.28         80.16         2.20 o                         
   3   1  16        234.52        261.51         6.91 o                         
   4   1  16         15.94         17.63         1.95 o                         
   5   1  16        110.70        120.78         4.26 o                         
   6   1  16         21.90         25.92         2.02 o                         
   7   1  16         12.79         13.96         1.65 o                         
  -7   2  16          7.26          6.11         0.76 o                         
  -6   2  16          8.85         10.64         1.42 o                         
  -5   2  16         54.14         56.11         4.36 o                         
  -4   2  16         35.37         38.76         2.67 o                         
  -3   2  16        157.97        162.48         4.66 o                         
  -2   2  16         47.32         44.87         1.77 o                         
  -1   2  16        397.63        374.16         8.26 o                         
   0   2  16        195.29        184.56         4.58 o                         
   1   2  16        365.93        350.31         7.02 o                         
   2   2  16         62.74         59.00         1.90 o                         
   3   2  16        144.16        154.48         4.88 o                         
   4   2  16         33.07         39.53         2.70 o                         
   5   2  16         63.55         68.02         5.57 o                         
   6   2  16          8.09          8.72         1.32 o                         
   7   2  16          6.37          5.05         0.84 o                         
  -7   3  16          2.34          2.87         1.25 o                         
  -6   3  16          4.19          7.33         1.21 o                         
  -5   3  16        197.02        209.29         9.42 o                         
  -4   3  16          1.25          1.63         1.14 o                         
  -3   3  16         49.61         50.03         2.34 o                         
  -2   3  16        148.32        158.91         4.23 o                         
  -1   3  16         41.65         41.27         1.61 o                         
   0   3  16         10.75          9.48         0.80 o                         
   1   3  16         46.70         48.38         1.56 o                         
   2   3  16        146.58        159.31         3.61 o                         
   3   3  16         60.73         64.39         2.25 o                         
   4   3  16          0.37          2.31         1.27 o                         
   5   3  16        181.62        184.68         6.30 o                         
   6   3  16          3.95          4.16         1.53 o                         
  -6   4  16         10.46         10.49         1.28 o                         
  -5   4  16          0.83          0.69         1.13 o                         
  -4   4  16         24.05         27.18         2.61 o                         
  -3   4  16        106.53        104.13         4.36 o                         
  -2   4  16        407.73        418.62         8.30 o                         
  -1   4  16        342.88        352.69         6.41 o                         
   0   4  16         19.36         24.56         1.32 o                         
   1   4  16        313.90        310.04         5.02 o                         
   2   4  16        404.73        410.13         7.00 o                         
   3   4  16        111.51        108.51         3.69 o                         
   4   4  16         21.39         19.84         2.04 o                         
   5   4  16          0.58         -0.52         1.27 o                         
   6   4  16         11.87          9.68         1.83 o                         
  -6   5  16         13.91         15.60         1.94 o                         
  -5   5  16         51.02         53.47         3.82 o                         
  -4   5  16         74.28         69.78         5.13 o                         
  -3   5  16         27.76         25.19         2.08 o                         
  -2   5  16        125.25        134.94         4.26 o                         
  -1   5  16        172.03        172.30         4.00 o                         
   0   5  16        198.71        200.79         4.67 o                         
   1   5  16        165.35        163.75         3.76 o                         
   2   5  16        122.67        141.91         4.46 o                         
   3   5  16         21.95         18.47         2.26 o                         
   4   5  16         76.28         75.07         4.40 o                         
   5   5  16         49.33         46.95         4.49 o                         
   6   5  16         12.67         15.58         1.57 o                         
  -6   6  16          9.48         11.51         1.19 o                         
  -5   6  16         16.92         17.82         1.85 o                         
  -4   6  16          3.71          2.20         1.14 o                         
  -3   6  16         47.50         51.42         2.85 o                         
  -2   6  16         43.23         54.41         4.47 o                         
  -1   6  16        128.67        135.18         6.20 o                         
   0   6  16        217.65        193.77         8.07 o                         
   1   6  16        129.19        142.34         5.01 o                         
   2   6  16         52.01         54.85         2.65 o                         
   3   6  16         36.33         39.72         2.51 o                         
   4   6  16          3.84          6.21         1.47 o                         
   5   6  16         17.41         17.22         1.71 o                         
   6   6  16          9.72          9.60         1.01 o                         
  -5   7  16         56.51         61.16         2.93 o                         
  -4   7  16         26.72         27.28         2.33 o                         
  -3   7  16         51.81         52.70         5.10 o                         
  -2   7  16         59.30         53.47         3.79 o                         
  -1   7  16        113.56        118.36         6.55 o                         
   0   7  16          3.59          2.47         1.17 o                         
   1   7  16        108.03         96.46         3.87 o                         
   2   7  16         60.66         62.36         3.58 o                         
   3   7  16         59.83         60.98         3.90 o                         
   4   7  16         27.15         26.32         2.29 o                         
   5   7  16         58.19         54.29         9.87 o                         
  -5   8  16          3.44         -0.69         3.10 o                         
  -4   8  16          1.24          0.87         0.64 o                         
  -3   8  16         33.65         44.01         2.62 o                         
  -2   8  16         19.84         21.13         2.67 o                         
  -1   8  16         29.48         33.27         2.44 o                         
   0   8  16        118.33        135.28         6.06 o                         
   1   8  16         23.63         27.44         2.08 o                         
   2   8  16         20.58         20.18         1.91 o                         
   3   8  16         32.62         38.30         2.87 o                         
   4   8  16          0.69          0.17         0.97 o                         
   5   8  16          4.33          2.74         0.89 o                         
  -4   9  16          8.11          7.64         1.33 o                         
  -3   9  16         11.92         12.07         1.53 o                         
  -2   9  16         18.18         20.31         1.96 o                         
  -1   9  16         14.55         14.01         1.66 o                         
   0   9  16         74.62         81.20         4.50 o                         
   1   9  16         14.19         14.47         1.91 o                         
   2   9  16         18.07         16.72         1.89 o                         
   3   9  16         15.27         17.04         2.11 o                         
   4   9  16          6.81          8.40         1.39 o                         
  -3  10  16         43.14         40.16         2.31 o                         
  -2  10  16         12.46         12.25         1.05 o                         
  -1  10  16         90.63         88.65         4.23 o                         
   0  10  16          3.26          2.57         0.96 o                         
   1  10  16         94.96         97.79         3.71 o                         
   2  10  16         14.51         13.42         1.26 o                         
   3  10  16         46.84         48.39         4.02 o                         
   0  11  16          8.39          6.54         1.14 o                         
   1   0  17        474.17        457.77         7.66 o                         
   2   0  17         37.90         36.60         1.57 o                         
   3   0  17         24.22         20.68         1.66 o                         
   4   0  17         61.87         71.16         3.24 o                         
   5   0  17          3.13          3.77         1.20 o                         
   6   0  17         35.46         43.06         2.45 o                         
   7   0  17         13.44          9.97         1.06 o                         
  -7   1  17          0.99          1.22         0.57 o                         
  -6   1  17          4.75          6.85         1.12 o                         
  -5   1  17          0.12          0.55         0.98 o                         
  -4   1  17        141.97        159.28         5.13 o                         
  -3   1  17         39.29         40.07         1.94 o                         
  -2   1  17        603.31        620.55        10.59 o                         
  -1   1  17        211.85        215.66         4.06 o                         
   0   1  17        918.86        924.16        12.03 o                         
   1   1  17        204.45        214.42         3.60 o                         
   2   1  17        575.27        583.42        13.67 o                         
   3   1  17         37.45         39.54         2.06 o                         
   4   1  17        168.11        185.22         5.64 o                         
   5   1  17          0.04          2.53         1.16 o                         
   6   1  17          3.31          4.90         1.70 o                         
   7   1  17          1.02          1.91         0.88 o                         
  -6   2  17         42.89         41.23         2.82 o                         
  -5   2  17         47.54         47.85         3.30 o                         
  -4   2  17        127.33        129.71         5.14 o                         
  -3   2  17         43.00         42.98         2.02 o                         
  -2   2  17        291.20        277.84         7.27 o                         
  -1   2  17         84.19         79.74         2.08 o                         
   0   2  17        119.45        120.73         2.72 o                         
   1   2  17         82.94         84.63         2.56 o                         
   2   2  17        312.66        306.47         5.46 o                         
   3   2  17         45.16         48.10         1.93 o                         
   4   2  17        126.20        139.95         5.25 o                         
   5   2  17         48.47         55.45         3.74 o                         
   6   2  17         34.96         35.27         2.48 o                         
  -6   3  17         12.43         12.95         1.36 o                         
  -5   3  17         30.43         35.33         2.87 o                         
  -4   3  17        455.76        473.07        11.91 o                         
  -3   3  17         22.48         20.08         1.27 o                         
  -2   3  17        434.58        427.89         8.67 o                         
  -1   3  17         27.15         25.22         1.40 o                         
   0   3  17        405.68        415.11         7.32 o                         
   1   3  17         24.71         25.02         1.23 o                         
   2   3  17        446.35        444.31         7.29 o                         
   3   3  17         24.71         23.41         1.51 o                         
   4   3  17        452.53        473.95        12.90 o                         
   5   3  17         29.26         37.68         3.24 o                         
   6   3  17         12.14         13.46         1.37 o                         
  -6   4  17         19.12         19.74         1.51 o                         
  -5   4  17         10.22         14.07         1.87 o                         
  -4   4  17         64.99         70.07         3.97 o                         
  -3   4  17        102.16         93.60         3.34 o                         
  -2   4  17         35.73         35.08         1.88 o                         
  -1   4  17          9.22          8.54         0.91 o                         
   0   4  17          5.26          6.88         0.77 o                         
   1   4  17          8.37          7.40         0.86 o                         
   2   4  17         44.47         40.23         1.77 o                         
   3   4  17        102.07         94.28         4.35 o                         
   4   4  17         61.64         55.90         3.85 o                         
   5   4  17         10.64         12.73         1.86 o                         
   6   4  17         15.33         14.00         1.55 o                         
  -6   5  17          2.54          2.11         0.79 o                         
  -5   5  17         30.82         24.33         2.80 o                         
  -4   5  17         36.14         40.24         3.82 o                         
  -3   5  17          7.88          5.50         1.18 o                         
  -2   5  17        177.73        180.60         5.16 o                         
  -1   5  17         22.86         22.92         1.29 o                         
   0   5  17         98.54         99.97         3.07 o                         
   1   5  17         26.14         27.58         1.56 o                         
   2   5  17        159.36        149.98         4.34 o                         
   3   5  17          6.78          5.05         0.96 o                         
   4   5  17         41.88         38.67         3.15 o                         
   5   5  17         30.39         30.65         2.97 o                         
   6   5  17          2.41          3.39         0.89 o                         
  -5   6  17          9.41         11.68         1.87 o                         
  -4   6  17         39.72         47.14         4.25 o                         
  -3   6  17         10.83         13.45         1.55 o                         
  -2   6  17          5.38          6.55         1.71 o                         
  -1   6  17          7.92          9.01         1.76 o                         
   0   6  17        125.34        128.28         4.17 o                         
   1   6  17          7.79         11.27         1.19 o                         
   2   6  17          3.60          5.94         1.11 o                         
   3   6  17         11.70         12.48         1.35 o                         
   4   6  17         42.18         37.39         3.47 o                         
   5   6  17         10.42         11.91         1.93 o                         
  -5   7  17          5.98          7.26         1.76 o                         
  -4   7  17         49.84         49.75         2.55 o                         
  -3   7  17          8.25          9.50         1.18 o                         
  -2   7  17         99.92        107.56         5.37 o                         
  -1   7  17         22.11         19.76         2.35 o                         
   0   7  17         13.46         15.19         1.85 o                         
   1   7  17         21.96         23.28         1.92 o                         
   2   7  17         83.26         85.54         3.35 o                         
   3   7  17          8.91          9.68         1.28 o                         
   4   7  17         49.03         53.32         3.97 o                         
   5   7  17          5.64          7.28         0.99 o                         
  -4   8  17         31.52         33.12         2.13 o                         
  -3   8  17          5.10          4.62         0.93 o                         
  -2   8  17         13.76         16.17         2.03 o                         
  -1   8  17         74.17         80.71         3.78 o                         
   0   8  17        289.61        262.18         9.27 o                         
   1   8  17         74.07         77.60         4.30 o                         
   2   8  17         13.99         13.46         2.35 o                         
   3   8  17          5.71          4.70         1.33 o                         
   4   8  17         32.59         36.39         3.44 o                         
  -3   9  17          8.50          7.78         1.98 o                         
  -2   9  17         93.90        107.43         4.71 o                         
  -1   9  17         15.93         15.70         1.84 o                         
   0   9  17         71.93         92.30         4.42 o                         
   1   9  17         15.59         19.10         1.96 o                         
   2   9  17         94.92        106.60         4.64 o                         
   3   9  17          9.16          8.37         1.18 o                         
  -2  10  17         17.05         19.19         1.33 o                         
  -1  10  17          5.28          5.47         0.93 o                         
   0  10  17         10.50         13.05         1.53 o                         
   1  10  17          4.65          5.86         1.03 o                         
   2  10  17         19.72         20.83         1.60 o                         
   0   0  18       1689.25       1632.01        31.91 o                         
   1   0  18       1055.12       1005.64        16.69 o                         
   2   0  18         86.23         79.42         3.91 o                         
   3   0  18         21.67         24.26         1.47 o                         
   4   0  18          3.12          4.18         1.14 o                         
   5   0  18          3.74          2.68         1.07 o                         
   6   0  18         12.95         13.59         1.36 o                         
  -6   1  18         62.63         72.88         3.21 o                         
  -5   1  18         83.40         94.76         3.60 o                         
  -4   1  18         80.62         89.55         3.61 o                         
  -3   1  18         10.26         11.07         1.17 o                         
  -2   1  18         59.26         55.99         1.73 o                         
  -1   1  18        214.82        213.28         4.89 o                         
   0   1  18         40.50         37.74         1.27 o                         
   1   1  18        218.37        215.33         3.67 o                         
   2   1  18         53.92         50.81         1.99 o                         
   3   1  18         10.87         11.00         1.24 o                         
   4   1  18         95.11        100.69         3.88 o                         
   5   1  18         81.32         92.51         3.95 o                         
   6   1  18         59.41         74.88         3.64 o                         
  -6   2  18         10.67         10.85         1.47 o                         
  -5   2  18          6.88          5.57         1.46 o                         
  -4   2  18         33.89         33.71         2.22 o                         
  -3   2  18        197.39        210.49         6.25 o                         
  -2   2  18         64.25         67.68         2.19 o                         
  -1   2  18        227.72        233.97         5.21 o                         
   0   2  18        741.95        690.76        11.24 o                         
   1   2  18        233.41        232.59         5.83 o                         
   2   2  18         73.86         79.37         2.70 o                         
   3   2  18        207.52        224.58         5.99 o                         
   4   2  18         30.34         31.13         2.12 o                         
   5   2  18          8.19          8.74         1.64 o                         
   6   2  18          9.62          9.33         1.34 o                         
  -6   3  18         54.15         59.41         3.49 o                         
  -5   3  18        112.24        124.99         4.59 o                         
  -4   3  18         81.65         90.68         4.11 o                         
  -3   3  18         83.43         81.67         3.39 o                         
  -2   3  18          2.86          2.01         0.71 o                         
  -1   3  18        142.36        142.71         3.20 o                         
   0   3  18         93.46         82.12         2.26 o                         
   1   3  18        147.58        146.65         3.53 o                         
   2   3  18          3.62          2.67         0.70 o                         
   3   3  18         94.12        101.48         3.40 o                         
   4   3  18         87.48         92.89         4.22 o                         
   5   3  18        102.90        110.37         4.37 o                         
   6   3  18         57.39         60.83         2.64 o                         
  -6   4  18         37.48         30.39         3.86 o                         
  -5   4  18         14.58         17.63         2.20 o                         
  -4   4  18         29.53         29.69         2.36 o                         
  -3   4  18         92.97         88.05         3.45 o                         
  -2   4  18         34.89         32.39         2.31 o                         
  -1   4  18        110.73        114.12         3.78 o                         
   0   4  18        361.45        345.78         6.31 o                         
   1   4  18        137.25        141.66         4.29 o                         
   2   4  18         50.35         46.90         2.03 o                         
   3   4  18         89.32         87.72         4.28 o                         
   4   4  18         23.90         20.73         1.85 o                         
   5   4  18         11.67         10.97         1.49 o                         
   6   4  18         35.76         32.52         2.11 o                         
  -6   5  18         32.25         30.22         5.95 o                         
  -5   5  18         38.28         39.80         3.20 o                         
  -4   5  18          9.27         12.43         1.83 o                         
  -3   5  18         31.51         32.13         2.06 o                         
  -2   5  18          8.49         11.35         1.44 o                         
  -1   5  18         50.70         43.02         2.45 o                         
   0   5  18         13.37         11.67         1.11 o                         
   1   5  18         51.98         48.62         2.20 o                         
   2   5  18          8.71         10.95         1.19 o                         
   3   5  18         33.97         35.48         2.30 o                         
   4   5  18          8.25         10.65         1.70 o                         
   5   5  18         38.32         43.12         2.87 o                         
   6   5  18         35.88         38.91         2.12 o                         
  -5   6  18         27.52         31.35         2.55 o                         
  -4   6  18         11.18         15.31         1.61 o                         
  -3   6  18         62.44         70.36         3.74 o                         
  -2   6  18          8.51          7.52         1.41 o                         
  -1   6  18         15.39         12.31         2.01 o                         
   0   6  18         21.54         20.66         1.72 o                         
   1   6  18          7.88          4.99         0.96 o                         
   2   6  18          7.43          7.14         1.17 o                         
   3   6  18         60.82         66.09         2.85 o                         
   4   6  18          8.36          8.44         1.61 o                         
   5   6  18         27.59         30.32         1.93 o                         
  -5   7  18          4.09          2.59         0.93 o                         
  -4   7  18         14.10         14.52         1.38 o                         
  -3   7  18         18.46         22.06         1.56 o                         
  -2   7  18         12.86          8.81         1.68 o                         
  -1   7  18        149.10        157.73         6.74 o                         
   0   7  18         17.74         19.43         1.71 o                         
   1   7  18        142.99        151.48         5.65 o                         
   2   7  18         10.61          9.22         1.22 o                         
   3   7  18         18.65         20.75         1.68 o                         
   4   7  18         14.10         15.16         1.56 o                         
   5   7  18          2.89          2.26         0.66 o                         
  -4   8  18         12.66         16.00         1.71 o                         
  -3   8  18         27.05         27.90         1.70 o                         
  -2   8  18         41.62         46.70         3.16 o                         
  -1   8  18          5.91          7.73         1.54 o                         
   0   8  18        197.00        211.04         7.03 o                         
   1   8  18         10.17          9.95         1.47 o                         
   2   8  18         38.75         42.35         2.59 o                         
   3   8  18         25.70         30.35         2.40 o                         
   4   8  18         11.57         11.92         1.39 o                         
  -3   9  18          4.97          7.83         1.25 o                         
  -2   9  18         11.07         13.88         1.38 o                         
  -1   9  18         27.10         26.67         2.19 o                         
   0   9  18          5.62          5.57         1.28 o                         
   1   9  18         25.99         29.79         2.30 o                         
   2   9  18         11.98         14.03         1.74 o                         
   3   9  18          4.47          5.87         1.24 o                         
  -2  10  18         41.05         37.90         3.47 o                         
  -1  10  18         46.83         48.52         3.17 o                         
   0  10  18         59.51         62.25         3.68 o                         
   1  10  18         49.13         50.34         2.22 o                         
   2  10  18         42.77         36.71         2.43 o                         
   1   0  19        684.80        657.05        11.20 o                         
   2   0  19        210.61        209.82         5.43 o                         
   3   0  19         15.10         14.67         1.29 o                         
   4   0  19         56.77         56.62         2.85 o                         
   5   0  19          0.22          0.92         0.92 o                         
   6   0  19          2.80          2.92         0.84 o                         
  -6   1  19          9.78         10.64         1.08 o                         
  -5   1  19         20.42         19.05         1.64 o                         
  -4   1  19        187.39        199.03         6.59 o                         
  -3   1  19        281.25        291.45         6.67 o                         
  -2   1  19        194.89        192.55         3.69 o                         
  -1   1  19        256.69        248.57         5.13 o                         
   0   1  19         26.98         25.35         1.11 o                         
   1   1  19        235.94        228.39         4.03 o                         
   2   1  19        193.21        189.42         6.04 o                         
   3   1  19        301.30        318.30         7.63 o                         
   4   1  19        187.53        203.80         6.01 o                         
   5   1  19         21.49         23.70         2.35 o                         
   6   1  19          9.54         11.61         1.43 o                         
  -6   2  19          4.38          3.22         0.95 o                         
  -5   2  19         12.04         12.84         1.89 o                         
  -4   2  19          4.07          3.67         1.45 o                         
  -3   2  19         72.22         67.72         2.70 o                         
  -2   2  19         84.23         82.22         2.31 o                         
  -1   2  19          0.79          1.96         0.62 o                         
   0   2  19        144.24        145.22         2.79 o                         
   1   2  19          0.22          1.05         0.58 o                         
   2   2  19         84.08         77.75         2.62 o                         
   3   2  19         84.91         89.81         3.42 o                         
   4   2  19          3.87          4.07         1.12 o                         
   5   2  19         14.80         18.45         2.03 o                         
   6   2  19          4.21          2.82         1.08 o                         
  -6   3  19          7.52          7.35         0.86 o                         
  -5   3  19         37.31         34.77         2.29 o                         
  -4   3  19          4.62          5.87         1.24 o                         
  -3   3  19         96.24        102.84         3.19 o                         
  -2   3  19         47.63         49.78         2.04 o                         
  -1   3  19        532.50        534.93         9.58 o                         
   0   3  19         60.41         55.94         1.99 o                         
   1   3  19        593.48        600.34        10.24 o                         
   2   3  19         49.35         53.49         2.16 o                         
   3   3  19         94.86        106.82         5.14 o                         
   4   3  19          4.74          4.48         1.35 o                         
   5   3  19         35.23         35.25         2.26 o                         
   6   3  19          7.19          6.79         1.07 o                         
  -6   4  19          1.76          2.17         0.71 o                         
  -5   4  19          3.73          3.66         1.21 o                         
  -4   4  19         10.82         10.71         1.53 o                         
  -3   4  19         75.92         76.56         2.94 o                         
  -2   4  19         97.75         94.12         3.64 o                         
  -1   4  19        340.47        334.36        11.85 o                         
   0   4  19         63.24         55.78         2.08 o                         
   1   4  19        342.75        349.27        10.48 o                         
   2   4  19         98.58         99.28         3.02 o                         
   3   4  19         71.87         76.21         3.19 o                         
   4   4  19         11.17         12.84         1.68 o                         
   5   4  19          5.76          5.07         1.13 o                         
   6   4  19          1.78          2.53         0.76 o                         
  -5   5  19         34.60         31.52         2.76 o                         
  -4   5  19          0.42          0.23         1.12 o                         
  -3   5  19         47.02         52.51         2.23 o                         
  -2   5  19          7.59         10.02         1.37 o                         
  -1   5  19        161.11        169.03         4.38 o                         
   0   5  19        132.37        143.02         3.73 o                         
   1   5  19        202.27        205.57         5.42 o                         
   2   5  19          7.35         10.09         1.16 o                         
   3   5  19         36.42         42.85         2.36 o                         
   4   5  19          0.37          0.97         0.96 o                         
   5   5  19         35.07         31.13         2.00 o                         
  -5   6  19          7.16          6.93         1.29 o                         
  -4   6  19          4.36          3.65         1.02 o                         
  -3   6  19         46.68         44.29         2.53 o                         
  -2   6  19          3.27          2.02         1.00 o                         
  -1   6  19         37.37         38.55         2.68 o                         
   0   6  19         68.64         78.12         3.19 o                         
   1   6  19         40.35         41.92         2.59 o                         
   2   6  19          2.79          1.85         0.79 o                         
   3   6  19         45.31         48.76         2.84 o                         
   4   6  19          4.72          5.63         1.61 o                         
   5   6  19          9.16          9.89         1.13 o                         
  -4   7  19          6.40          6.25         1.09 o                         
  -3   7  19         44.87         44.82         2.06 o                         
  -2   7  19         20.96         22.26         2.37 o                         
  -1   7  19        131.64        143.44         6.97 o                         
   0   7  19          0.58          0.56         1.03 o                         
   1   7  19        129.08        135.76         4.64 o                         
   2   7  19         20.83         21.56         1.63 o                         
   3   7  19         38.65         44.09         2.27 o                         
   4   7  19          6.25          5.80         1.04 o                         
  -4   8  19          2.08          4.01         3.65 o                         
  -3   8  19         29.33         31.41         1.85 o                         
  -2   8  19         17.36         20.16         1.80 o                         
  -1   8  19         10.43          7.92         1.44 o                         
   0   8  19         94.29        110.75         4.44 o                         
   1   8  19         10.09          7.44         1.26 o                         
   2   8  19         16.90         19.31         1.72 o                         
   3   8  19         27.44         30.56         2.83 o                         
   4   8  19          1.80          1.38         0.68 o                         
  -3   9  19         43.94         47.18         2.83 o                         
  -2   9  19          1.48          1.77         0.72 o                         
  -1   9  19         89.05         85.45         4.92 o                         
   0   9  19         47.33         45.59         3.51 o                         
   1   9  19         91.21         97.06         3.65 o                         
   2   9  19          1.27          1.45         0.72 o                         
   3   9  19         40.05         45.77         2.92 o                         
  -1  10  19          8.75         10.28         1.44 o                         
   0  10  19         20.01         21.09         1.92 o                         
   1  10  19          8.77          9.14         2.40 o                         
   0   0  20        300.87        284.45         7.73 o                         
   1   0  20          0.89          1.21         0.70 o                         
   2   0  20         80.95         78.12         3.82 o                         
   3   0  20         59.50         67.92         3.60 o                         
   4   0  20         43.96         46.16         2.55 o                         
   5   0  20         51.34         47.37         2.39 o                         
   6   0  20          5.34          5.89         0.81 o                         
  -6   1  20         17.87         21.68         1.44 o                         
  -5   1  20         64.91         66.04         2.81 o                         
  -4   1  20          4.88          4.50         1.31 o                         
  -3   1  20          8.10          7.85         1.18 o                         
  -2   1  20         62.28         63.89         2.11 o                         
  -1   1  20         15.36         15.19         1.05 o                         
   0   1  20        104.00        103.29         2.76 o                         
   1   1  20         13.61         12.44         1.04 o                         
   2   1  20         55.62         56.40         2.52 o                         
   3   1  20          9.48         10.02         1.72 o                         
   4   1  20          7.37          7.57         1.31 o                         
   5   1  20         62.09         58.11         4.20 o                         
   6   1  20         16.90         19.72         1.64 o                         
  -6   2  20         13.74         15.12         1.46 o                         
  -5   2  20         24.52         26.57         2.29 o                         
  -4   2  20         12.20         13.30         1.99 o                         
  -3   2  20         78.64         83.51         3.06 o                         
  -2   2  20        395.13        408.90         7.55 o                         
  -1   2  20        225.39        226.94         4.72 o                         
   0   2  20         33.31         34.72         1.38 o                         
   1   2  20        228.84        219.24         4.87 o                         
   2   2  20        393.88        411.17         8.11 o                         
   3   2  20         72.70         73.60         3.40 o                         
   4   2  20         17.64         20.49         2.03 o                         
   5   2  20         26.63         26.50         2.88 o                         
   6   2  20         14.54         17.31         1.88 o                         
  -6   3  20         13.29         13.10         0.96 o                         
  -5   3  20         19.72         21.51         1.79 o                         
  -4   3  20         12.41         13.30         1.44 o                         
  -3   3  20         32.11         23.78         1.56 o                         
  -2   3  20         18.94         23.68         1.60 o                         
  -1   3  20        229.26        229.27         4.79 o                         
   0   3  20        147.87        149.14         3.62 o                         
   1   3  20        225.63        223.53         4.99 o                         
   2   3  20         19.16         22.84         1.50 o                         
   3   3  20         28.27         24.41         1.85 o                         
   4   3  20         13.46         13.87         1.53 o                         
   5   3  20         18.65         17.38         1.56 o                         
   6   3  20         14.92         16.37         1.36 o                         
  -5   4  20         31.56         29.54         2.20 o                         
  -4   4  20         11.65         12.83         1.58 o                         
  -3   4  20         38.23         37.54         2.22 o                         
  -2   4  20        156.49        169.47         5.79 o                         
  -1   4  20        272.06        276.48         7.13 o                         
   0   4  20        182.24        167.37         3.90 o                         
   1   4  20        269.28        285.15         6.77 o                         
   2   4  20        188.87        199.23         5.32 o                         
   3   4  20         32.75         33.46         1.97 o                         
   4   4  20          8.55          9.34         1.45 o                         
   5   4  20         34.41         30.31         2.29 o                         
  -5   5  20         12.78         14.30         2.52 o                         
  -4   5  20          6.80          9.53         1.37 o                         
  -3   5  20         20.24         20.43         1.59 o                         
  -2   5  20         71.45         68.15         2.84 o                         
  -1   5  20         18.16         16.76         1.36 o                         
   0   5  20          4.68          3.21         0.78 o                         
   1   5  20         17.52         18.14         1.54 o                         
   2   5  20         74.17         68.84         2.60 o                         
   3   5  20         23.44         23.08         1.60 o                         
   4   5  20          6.20          7.51         1.18 o                         
   5   5  20         10.50         10.40         1.39 o                         
  -5   6  20          8.30          6.10         2.19 o                         
  -4   6  20          7.37          5.98         1.03 o                         
  -3   6  20          1.97          2.06         0.95 o                         
  -2   6  20         41.49         41.02         2.79 o                         
  -1   6  20         15.75         17.01         1.69 o                         
   0   6  20        207.60        229.89         6.14 o                         
   1   6  20         17.23         21.49         1.72 o                         
   2   6  20         43.84         40.88         2.51 o                         
   3   6  20          1.48          1.32         0.87 o                         
   4   6  20          6.44          7.53         1.21 o                         
   5   6  20          8.77          7.41         0.89 o                         
  -4   7  20         19.15         17.47         1.82 o                         
  -3   7  20          8.73          9.36         1.12 o                         
  -2   7  20         56.15         62.61         3.23 o                         
  -1   7  20          5.52          7.01         1.50 o                         
   0   7  20          1.72          3.52         1.19 o                         
   1   7  20          6.06          7.79         1.37 o                         
   2   7  20         51.91         52.66         2.66 o                         
   3   7  20         10.59         10.64         1.65 o                         
   4   7  20         16.68         15.70         1.36 o                         
  -3   8  20         27.30         28.66         1.98 o                         
  -2   8  20         31.94         27.67         1.98 o                         
  -1   8  20          4.89          4.03         1.19 o                         
   0   8  20        240.94        245.41         9.26 o                         
   1   8  20          6.30          3.88         1.49 o                         
   2   8  20         33.89         33.03         1.87 o                         
   3   8  20         25.45         27.57         2.02 o                         
  -2   9  20          6.09          5.42         1.01 o                         
  -1   9  20          0.74          0.91         1.08 o                         
   0   9  20          0.54         -0.28         1.06 o                         
   1   9  20          0.66          0.64         0.74 o                         
   2   9  20          6.06          5.96         0.98 o                         
   1   0  21         11.26         10.42         1.17 o                         
   2   0  21        177.62        179.31         5.22 o                         
   3   0  21          1.27          1.12         0.87 o                         
   4   0  21         78.36         80.67         3.35 o                         
   5   0  21          0.54          1.22         0.84 o                         
   6   0  21          6.53          5.88         0.75 o                         
  -6   1  21          3.60          3.97         0.69 o                         
  -5   1  21         20.12         21.56         2.19 o                         
  -4   1  21        231.91        239.85         7.36 o                         
  -3   1  21         20.62         18.18         1.65 o                         
  -2   1  21        269.91        269.01         5.32 o                         
  -1   1  21         87.22         91.57         3.18 o                         
   0   1  21        166.94        166.75         4.02 o                         
   1   1  21         82.27         83.62         2.73 o                         
   2   1  21        278.69        278.34         6.10 o                         
   3   1  21         19.49         17.80         1.52 o                         
   4   1  21        229.78        247.17         9.07 o                         
   5   1  21         20.70         20.83         2.01 o                         
   6   1  21          4.61          4.52         0.73 o                         
  -6   2  21         14.81         10.15         1.36 o                         
  -5   2  21         13.53         10.30         1.51 o                         
  -4   2  21        157.44        170.09         6.71 o                         
  -3   2  21         24.42         19.96         1.59 o                         
  -2   2  21          3.19          1.40         0.74 o                         
  -1   2  21          8.59         10.00         1.06 o                         
   0   2  21          1.28          1.09         0.64 o                         
   1   2  21          8.29          8.09         0.92 o                         
   2   2  21          1.59          1.42         0.83 o                         
   3   2  21         26.22         21.93         1.93 o                         
   4   2  21        147.02        150.56         4.91 o                         
   5   2  21         15.19         12.84         2.04 o                         
   6   2  21         13.02         12.40         1.47 o                         
  -5   3  21          3.28          4.12         0.94 o                         
  -4   3  21         56.80         56.96         2.97 o                         
  -3   3  21         14.81         15.75         1.30 o                         
  -2   3  21        248.31        248.99         5.83 o                         
  -1   3  21         14.55         15.80         1.27 o                         
   0   3  21         83.14         77.76         2.98 o                         
   1   3  21         15.06         14.01         1.27 o                         
   2   3  21        230.82        236.03         7.29 o                         
   3   3  21         18.02         18.90         1.64 o                         
   4   3  21         69.05         68.40         2.76 o                         
   5   3  21          3.42          4.62         1.40 o                         
  -5   4  21          3.63          3.48         0.83 o                         
  -4   4  21         15.48         15.88         1.66 o                         
  -3   4  21         17.22         16.56         1.58 o                         
  -2   4  21         12.21         12.79         1.37 o                         
  -1   4  21          6.97          8.94         1.25 o                         
   0   4  21         21.22         21.38         1.56 o                         
   1   4  21          6.67          9.21         1.23 o                         
   2   4  21         14.84         17.13         1.52 o                         
   3   4  21         17.26         15.52         1.67 o                         
   4   4  21         16.84         17.91         1.65 o                         
   5   4  21          3.30          3.67         0.99 o                         
  -5   5  21          5.04          5.48         1.39 o                         
  -4   5  21         23.57         24.35         1.84 o                         
  -3   5  21          8.63          9.74         1.34 o                         
  -2   5  21         18.52         20.73         1.87 o                         
  -1   5  21         57.60         52.53         2.47 o                         
   0   5  21         96.32         93.62         3.27 o                         
   1   5  21         61.96         59.33         2.63 o                         
   2   5  21         19.61         19.45         1.48 o                         
   3   5  21          7.65          9.89         1.18 o                         
   4   5  21         21.95         21.05         1.69 o                         
   5   5  21          5.64          6.26         1.29 o                         
  -4   6  21          3.55          3.78         0.85 o                         
  -3   6  21         21.65         19.49         1.77 o                         
  -2   6  21         11.38         11.57         1.42 o                         
  -1   6  21          0.12          0.82         0.84 o                         
   0   6  21         22.76         19.75         1.62 o                         
   1   6  21          0.14          1.05         0.85 o                         
   2   6  21         13.42         12.54         1.25 o                         
   3   6  21         20.95         21.04         1.38 o                         
   4   6  21          3.19          3.73         0.89 o                         
  -4   7  21         17.82         17.80         1.69 o                         
  -3   7  21          0.88          1.20         0.88 o                         
  -2   7  21         52.67         59.01         3.00 o                         
  -1   7  21         53.98         52.16         3.34 o                         
   0   7  21          2.64          6.95         1.41 o                         
   1   7  21         52.39         55.90         2.72 o                         
   2   7  21         50.87         55.01         2.59 o                         
   3   7  21          1.26          2.31         0.74 o                         
   4   7  21         18.29         19.47         1.36 o                         
  -3   8  21          0.84          0.79         1.39 o                         
  -2   8  21         25.08         27.47         1.80 o                         
  -1   8  21          3.71          3.65         1.22 o                         
   0   8  21         54.29         51.53         3.07 o                         
   1   8  21          3.33          4.38         1.17 o                         
   2   8  21         26.76         31.38         2.05 o                         
   3   8  21          0.77          0.41         0.74 o                         
  -1   9  21         32.10         32.54         2.69 o                         
   0   9  21          1.96          1.26         0.67 o                         
   1   9  21         30.46         27.45         2.60 o                         
   0   0  22         79.15         76.36         3.27 o                         
   1   0  22        240.17        231.55         5.94 o                         
   2   0  22          0.04         -0.76         1.02 o                         
   3   0  22        135.65        147.01         4.60 o                         
   4   0  22         23.88         26.62         1.91 o                         
   5   0  22         44.82         47.21         2.17 o                         
  -5   1  22        101.06        106.70         4.94 o                         
  -4   1  22         24.94         29.01         2.23 o                         
  -3   1  22         76.60         86.88         3.61 o                         
  -2   1  22         11.09         10.90         1.00 o                         
  -1   1  22          5.54          5.00         0.86 o                         
   0   1  22         14.45         15.82         1.19 o                         
   1   1  22          6.26          6.74         1.00 o                         
   2   1  22         12.08         14.80         1.35 o                         
   3   1  22         77.97         83.83         3.09 o                         
   4   1  22         22.21         22.59         2.04 o                         
   5   1  22         96.85         97.05         3.67 o                         
  -5   2  22         16.15         19.16         1.81 o                         
  -4   2  22          5.32          6.23         1.95 o                         
  -3   2  22         72.12         68.27         2.73 o                         
  -2   2  22         21.68         24.08         1.44 o                         
  -1   2  22        250.26        245.56         5.35 o                         
   0   2  22         79.16         83.03         2.42 o                         
   1   2  22        259.56        257.20         5.24 o                         
   2   2  22         25.06         25.06         1.78 o                         
   3   2  22         74.86         75.54         3.45 o                         
   4   2  22          6.43          5.79         1.15 o                         
   5   2  22         18.75         18.36         2.22 o                         
  -5   3  22         82.62         84.87         3.21 o                         
  -4   3  22          5.29          3.00         1.05 o                         
  -3   3  22          7.97          9.08         1.01 o                         
  -2   3  22         12.54         10.75         1.13 o                         
  -1   3  22        229.49        228.22         6.36 o                         
   0   3  22         80.63         84.44         2.98 o                         
   1   3  22        234.00        229.36         5.43 o                         
   2   3  22         11.68          8.79         1.35 o                         
   3   3  22          8.10          8.25         1.36 o                         
   4   3  22          4.22          3.12         0.83 o                         
   5   3  22         77.96         75.30         4.21 o                         
  -5   4  22          0.19          1.33         0.64 o                         
  -4   4  22          8.31          7.13         1.19 o                         
  -3   4  22         34.50         38.16         1.97 o                         
  -2   4  22          6.11          6.66         1.23 o                         
  -1   4  22         93.44         89.78         3.07 o                         
   0   4  22         90.07         93.15         3.12 o                         
   1   4  22         86.30         81.96         2.92 o                         
   2   4  22          4.59          3.86         0.89 o                         
   3   4  22         41.63         43.87         3.05 o                         
   4   4  22          9.12          5.73         1.38 o                         
   5   4  22          0.01          0.25         0.86 o                         
  -4   5  22         18.47         16.23         1.62 o                         
  -3   5  22          4.87          3.63         1.11 o                         
  -2   5  22         19.10         17.30         1.70 o                         
  -1   5  22         15.59         16.54         1.56 o                         
   0   5  22          0.04          0.69         0.88 o                         
   1   5  22         14.88         15.88         1.56 o                         
   2   5  22         20.07         19.67         1.53 o                         
   3   5  22          7.55          6.35         1.30 o                         
   4   5  22         19.27         15.63         1.69 o                         
  -4   6  22         19.88         19.41         2.68 o                         
  -3   6  22         33.56         36.40         2.57 o                         
  -2   6  22          3.52          5.03         1.12 o                         
  -1   6  22         31.65         34.39         1.84 o                         
   0   6  22         12.01         12.86         1.49 o                         
   1   6  22         33.27         34.05         1.88 o                         
   2   6  22          3.71          4.04         0.85 o                         
   3   6  22         32.06         31.46         2.76 o                         
   4   6  22         18.82         16.97         1.35 o                         
  -3   7  22          8.31         10.28         1.29 o                         
  -2   7  22         14.24         17.34         1.90 o                         
  -1   7  22          8.33          8.58         1.27 o                         
   0   7  22          5.60          5.18         1.08 o                         
   1   7  22          7.22          7.69         1.27 o                         
   2   7  22         14.41         17.57         1.42 o                         
   3   7  22          8.54          9.35         1.30 o                         
  -2   8  22          1.23          1.10         0.77 o                         
  -1   8  22         20.74         22.55         2.46 o                         
   0   8  22          5.79          4.86         0.94 o                         
   1   8  22         21.60         25.67         2.02 o                         
   2   8  22          1.37          1.14         0.80 o                         
   0   9  22          1.36          1.71         1.25 o                         
   1   0  23         87.88         83.76         3.41 o                         
   2   0  23         21.60         20.92         1.55 o                         
   3   0  23         30.46         28.23         1.96 o                         
   4   0  23         71.90         80.43         3.16 o                         
   5   0  23          3.73          4.50         0.80 o                         
  -5   1  23          2.52          3.29         0.72 o                         
  -4   1  23         26.01         23.93         2.26 o                         
  -3   1  23         29.20         35.02         2.17 o                         
  -2   1  23        117.77        110.21         2.87 o                         
  -1   1  23        235.69        246.25         5.72 o                         
   0   1  23         14.19         12.73         1.15 o                         
   1   1  23        265.93        268.71         5.41 o                         
   2   1  23        122.36        112.11         3.25 o                         
   3   1  23         31.11         36.91         2.04 o                         
   4   1  23         25.84         26.01         1.79 o                         
   5   1  23          1.90          1.93         0.76 o                         
  -5   2  23         10.42         10.92         1.10 o                         
  -4   2  23        100.40        106.65         4.68 o                         
  -3   2  23         23.78         27.58         1.86 o                         
  -2   2  23         69.61         64.95         2.27 o                         
  -1   2  23        310.92        315.39         6.81 o                         
   0   2  23         23.64         21.86         1.33 o                         
   1   2  23        310.91        315.54         6.03 o                         
   2   2  23         74.08         71.52         3.17 o                         
   3   2  23         18.50         18.19         1.66 o                         
   4   2  23         98.21         98.25         4.11 o                         
   5   2  23          7.80          8.24         1.47 o                         
  -5   3  23         10.26         10.03         1.00 o                         
  -4   3  23          3.71          2.02         0.79 o                         
  -3   3  23        114.77        114.16         3.06 o                         
  -2   3  23         21.52         18.36         1.46 o                         
  -1   3  23         25.06         24.09         1.64 o                         
   0   3  23          1.25          1.71         0.88 o                         
   1   3  23         32.78         33.22         2.41 o                         
   2   3  23         19.11         17.13         1.68 o                         
   3   3  23        126.45        130.69         4.52 o                         
   4   3  23          4.95          3.13         1.23 o                         
   5   3  23         11.91         10.64         1.49 o                         
  -4   4  23         11.85         12.22         1.31 o                         
  -3   4  23          1.20          0.73         0.87 o                         
  -2   4  23         72.73         63.02         2.86 o                         
  -1   4  23          6.90          8.60         1.11 o                         
   0   4  23          0.33         -0.15         0.80 o                         
   1   4  23          8.21          9.78         1.13 o                         
   2   4  23         75.98         69.58         2.75 o                         
   3   4  23          2.42          2.90         1.10 o                         
   4   4  23         10.13         10.93         1.49 o                         
  -4   5  23          3.60          5.87         1.06 o                         
  -3   5  23         21.85         23.55         1.89 o                         
  -2   5  23         52.91         49.80         2.63 o                         
  -1   5  23         55.73         54.17         2.86 o                         
   0   5  23         49.90         45.83         3.16 o                         
   1   5  23         59.94         55.07         2.60 o                         
   2   5  23         54.67         50.74         2.41 o                         
   3   5  23         21.10         18.32         1.75 o                         
   4   5  23          2.67          3.28         1.16 o                         
  -4   6  23          6.20          5.82         1.57 o                         
  -3   6  23         15.30         17.19         2.41 o                         
  -2   6  23          0.88          1.34         0.93 o                         
  -1   6  23          6.01          6.85         1.09 o                         
   0   6  23          4.47          3.76         1.08 o                         
   1   6  23          5.81          5.56         1.11 o                         
   2   6  23          0.49          1.73         0.79 o                         
   3   6  23         15.40         16.76         1.51 o                         
   4   6  23          4.95          4.21         1.34 o                         
  -3   7  23         65.25         62.22         3.55 o                         
  -2   7  23         23.83         27.02         2.15 o                         
  -1   7  23         24.01         27.28         2.55 o                         
   0   7  23          0.16          0.02         0.74 o                         
   1   7  23         27.41         27.96         1.93 o                         
   2   7  23         21.38         23.78         1.66 o                         
   3   7  23         61.03         60.91         3.41 o                         
  -2   8  23          1.23          0.51         1.06 o                         
  -1   8  23          5.15          4.69         1.23 o                         
   0   8  23        147.52        147.69         6.61 o                         
   1   8  23          5.31          4.28         0.90 o                         
   2   8  23          1.47          1.16         1.20 o                         
   0   0  24         68.42         60.79         3.63 o                         
   1   0  24         16.03         16.47         1.66 o                         
   2   0  24        403.49        414.34        10.69 o                         
   3   0  24          3.80          2.99         0.97 o                         
   4   0  24          0.13         -0.34         0.89 o                         
   5   0  24          1.65          1.07         0.59 o                         
  -5   1  24          1.55          2.15         0.83 o                         
  -4   1  24          4.86          3.73         0.86 o                         
  -3   1  24         17.74         16.06         1.38 o                         
  -2   1  24         65.54         72.80         2.51 o                         
  -1   1  24        112.28        109.01         3.40 o                         
   0   1  24         11.38         11.21         1.18 o                         
   1   1  24        111.28        105.49         3.01 o                         
   2   1  24         67.32         73.61         2.89 o                         
   3   1  24         17.91         16.34         1.41 o                         
   4   1  24          3.39          2.95         0.88 o                         
   5   1  24          1.66          0.96         0.55 o                         
  -5   2  24          2.14          1.88         0.61 o                         
  -4   2  24          9.59         10.74         1.34 o                         
  -3   2  24          7.38          7.60         1.11 o                         
  -2   2  24        143.05        141.13         3.64 o                         
  -1   2  24         10.23         12.67         1.26 o                         
   0   2  24        123.50        122.30         3.91 o                         
   1   2  24         10.82         12.02         1.39 o                         
   2   2  24        171.59        171.61         5.12 o                         
   3   2  24          7.41          8.07         1.23 o                         
   4   2  24         11.80         10.57         1.20 o                         
   5   2  24          2.17          1.56         0.97 o                         
  -4   3  24         23.18         25.10         1.56 o                         
  -3   3  24          5.15          4.95         0.91 o                         
  -2   3  24          8.92          6.31         1.12 o                         
  -1   3  24         33.46         27.84         1.83 o                         
   0   3  24         10.39          9.13         1.24 o                         
   1   3  24         33.19         30.29         2.06 o                         
   2   3  24          8.48          6.72         1.26 o                         
   3   3  24          5.43          5.30         1.11 o                         
   4   3  24         20.40         22.03         1.99 o                         
  -4   4  24          7.07          8.13         1.23 o                         
  -3   4  24          1.97          1.82         1.01 o                         
  -2   4  24         56.68         60.08         2.68 o                         
  -1   4  24         12.41          9.75         1.20 o                         
   0   4  24         91.62         89.67         3.44 o                         
   1   4  24         13.15         12.23         1.39 o                         
   2   4  24         64.52         65.39         3.06 o                         
   3   4  24          1.90          0.98         0.94 o                         
   4   4  24          9.61         10.32         1.36 o                         
  -4   5  24          6.90          6.82         1.19 o                         
  -3   5  24          5.87          7.21         1.10 o                         
  -2   5  24          8.40          8.49         1.21 o                         
  -1   5  24          7.70          9.12         1.25 o                         
   0   5  24         16.16         16.94         1.59 o                         
   1   5  24          8.01          8.19         1.25 o                         
   2   5  24          7.37          7.02         1.15 o                         
   3   5  24          5.68          6.28         1.30 o                         
   4   5  24          4.71          4.72         1.10 o                         
  -3   6  24          9.24          8.46         1.49 o                         
  -2   6  24         36.83         36.36         3.23 o                         
  -1   6  24          8.66         10.20         1.21 o                         
   0   6  24        140.03        129.57         4.72 o                         
   1   6  24          8.74          6.35         1.16 o                         
   2   6  24         38.39         35.26         2.45 o                         
   3   6  24          9.10          9.58         1.57 o                         
  -2   7  24          2.96          2.21         1.83 o                         
  -1   7  24          8.39         12.11         2.52 o                         
   0   7  24          0.57         -0.01         0.85 o                         
   1   7  24          7.91         10.06         1.35 o                         
   2   7  24          3.59          3.20         0.96 o                         
   1   0  25         18.87         19.71         1.74 o                         
   2   0  25          7.10          7.10         1.15 o                         
   3   0  25         52.88         57.14         2.53 o                         
   4   0  25         39.40         41.95         2.29 o                         
  -4   1  25         41.99         39.18         1.95 o                         
  -3   1  25         49.79         42.75         2.29 o                         
  -2   1  25         34.98         31.51         1.56 o                         
  -1   1  25         46.60         46.01         2.29 o                         
   0   1  25          2.36          2.48         0.98 o                         
   1   1  25         47.27         44.83         2.33 o                         
   2   1  25         36.68         36.46         2.19 o                         
   3   1  25         55.44         52.95         2.23 o                         
   4   1  25         41.52         34.66         2.43 o                         
  -4   2  25         16.73         14.83         2.09 o                         
  -3   2  25         28.53         26.78         1.87 o                         
  -2   2  25         25.54         26.05         1.85 o                         
  -1   2  25         28.21         24.76         1.73 o                         
   0   2  25         10.90          8.97         1.22 o                         
   1   2  25         28.45         26.05         1.92 o                         
   2   2  25         24.06         25.87         1.86 o                         
   3   2  25         27.08         27.05         1.74 o                         
   4   2  25         18.91         20.71         1.86 o                         
  -4   3  25         15.14         13.66         1.47 o                         
  -3   3  25         36.95         33.65         2.00 o                         
  -2   3  25         26.20         25.31         1.79 o                         
  -1   3  25         42.72         45.58         2.25 o                         
   0   3  25         22.14         21.94         1.92 o                         
   1   3  25         47.09         46.90         2.44 o                         
   2   3  25         29.95         29.42         2.31 o                         
   3   3  25         39.63         35.37         2.37 o                         
   4   3  25         14.46         12.35         1.44 o                         
  -4   4  25         11.06         10.75         1.78 o                         
  -3   4  25         12.75         11.33         1.87 o                         
  -2   4  25          2.53          2.11         1.02 o                         
  -1   4  25         20.30         20.58         1.63 o                         
   0   4  25         16.22         12.85         1.47 o                         
   1   4  25         19.46         17.67         1.54 o                         
   2   4  25          2.96          4.45         1.02 o                         
   3   4  25         10.85         11.89         2.70 o                         
   4   4  25          9.32         10.25         1.57 o                         
  -3   5  25          2.54          2.38         1.09 o                         
  -2   5  25         52.83         54.74         2.81 o                         
  -1   5  25         25.39         25.93         1.83 o                         
   0   5  25         86.51         92.10         3.96 o                         
   1   5  25         25.89         26.46         2.44 o                         
   2   5  25         50.27         48.14         2.63 o                         
   3   5  25          4.27          5.75         0.98 o                         
  -2   6  25         25.06         26.34         2.02 o                         
  -1   6  25         13.86         15.08         1.30 o                         
   0   6  25          0.65          0.11         0.86 o                         
   1   6  25         13.34         14.16         2.06 o                         
   2   6  25         26.59         28.90         2.13 o                         
  -1   7  25         28.22         27.72         2.25 o                         
   0   7  25         18.62         14.13         1.71 o                         
   1   7  25         25.09         26.82         2.73 o                         
   0   0  26         56.80         61.23         6.79 o                         
   1   0  26         39.51         39.94         2.25 o                         
   2   0  26         20.78         18.53         1.56 o                         
   3   0  26         47.73         48.51         2.94 o                         
   4   0  26          0.12          0.23         0.68 o                         
  -4   1  26          1.55          1.73         0.70 o                         
  -3   1  26         21.10         19.70         1.33 o                         
  -2   1  26         18.24         17.92         1.32 o                         
  -1   1  26         19.09         16.60         1.40 o                         
   0   1  26          3.03          3.89         1.26 o                         
   1   1  26         19.52         19.73         1.83 o                         
   2   1  26         18.34         19.39         1.59 o                         
   3   1  26         20.81         17.31         1.36 o                         
   4   1  26          1.62          1.04         0.72 o                         
  -4   2  26          7.05          7.90         1.00 o                         
  -3   2  26         15.30         14.15         1.34 o                         
  -2   2  26         16.99         17.84         1.38 o                         
  -1   2  26         47.46         46.64         2.20 o                         
   0   2  26          0.08         -0.28         1.10 o                         
   1   2  26         44.28         39.97         2.24 o                         
   2   2  26         17.46         19.18         1.71 o                         
   3   2  26         16.23         14.46         1.34 o                         
   4   2  26          6.98          6.51         1.87 o                         
  -4   3  26          4.22          3.51         1.34 o                         
  -3   3  26         26.28         22.33         2.37 o                         
  -2   3  26         39.69         36.68         2.18 o                         
  -1   3  26         22.64         19.99         1.64 o                         
   0   3  26         20.76         26.34         1.97 o                         
   1   3  26         21.64         22.48         1.55 o                         
   2   3  26         38.98         40.71         2.57 o                         
   3   3  26         25.21         24.97         1.88 o                         
   4   3  26          4.61          3.79         1.48 o                         
  -3   4  26         16.80         14.08         1.80 o                         
  -2   4  26          2.33          2.29         0.98 o                         
  -1   4  26         98.52         92.88         4.17 o                         
   0   4  26          0.89          1.52         0.87 o                         
   1   4  26         97.45         91.88         3.22 o                         
   2   4  26          2.76          3.26         0.84 o                         
   3   4  26         16.02         16.41         1.44 o                         
  -3   5  26          3.59          3.42         1.25 o                         
  -2   5  26          3.91          3.64         0.90 o                         
  -1   5  26          0.48          1.04         0.98 o                         
   0   5  26         13.13         10.26         1.34 o                         
   1   5  26          0.73          1.53         0.97 o                         
   2   5  26          3.75          4.83         0.89 o                         
   3   5  26          4.39          3.88         0.92 o                         
  -2   6  26          0.55          0.90         0.87 o                         
  -1   6  26         93.64         83.77         3.71 o                         
   0   6  26          2.62          0.52         1.04 o                         
   1   6  26         93.83         93.65         4.87 o                         
   2   6  26          0.34          0.24         0.80 o                         
   1   0  27         75.90         72.23         3.21 o                         
   2   0  27          4.92          5.14         1.08 o                         
   3   0  27          3.36          2.96         0.74 o                         
   4   0  27         46.26         37.62         3.65 o                         
  -4   1  27         36.51         27.13         3.00 o                         
  -3   1  27          4.13          4.37         0.92 o                         
  -2   1  27          5.88          4.12         0.97 o                         
  -1   1  27         12.55         11.39         1.36 o                         
   0   1  27          4.93          3.50         1.24 o                         
   1   1  27         10.71          8.71         1.42 o                         
   2   1  27          3.83          3.05         0.89 o                         
   3   1  27          5.09          3.88         0.84 o                         
  -3   2  27          3.17          2.75         0.75 o                         
  -2   2  27          1.53          1.28         0.75 o                         
  -1   2  27         40.70         39.96         2.09 o                         
   0   2  27          0.21          0.53         1.44 o                         
   1   2  27         42.26         41.22         2.69 o                         
   2   2  27          2.09          2.46         1.05 o                         
   3   2  27          3.10          2.22         0.81 o                         
  -3   3  27          1.44          1.53         1.04 o                         
  -2   3  27         84.26         79.32         2.80 o                         
  -1   3  27          8.04          9.82         1.24 o                         
   0   3  27         35.85         31.51         2.24 o                         
   1   3  27          8.13          7.96         1.03 o                         
   2   3  27         85.57         82.90         3.55 o                         
   3   3  27          1.67          2.31         0.70 o                         
  -3   4  27          5.51          4.62         1.43 o                         
  -2   4  27          1.53          2.25         1.11 o                         
  -1   4  27         16.70         13.43         1.67 o                         
   0   4  27          0.79          0.41         0.82 o                         
   1   4  27         17.07         14.44         1.33 o                         
   2   4  27          0.88          1.04         0.75 o                         
   3   4  27          4.81          3.12         1.92 o                         
  -2   5  27         37.52         34.84         2.65 o                         
  -1   5  27         45.38         42.50         2.61 o                         
   0   5  27         34.54         32.36         2.88 o                         
   1   5  27         44.64         44.93         3.95 o                         
   2   5  27         34.16         31.31         2.05 o                         
   0   6  27         36.75         35.54         3.70 o                         
   0   0  28          6.74          8.97         1.87 o                         
   1   0  28          4.13          3.15         1.02 o                         
   2   0  28         13.91          9.69         1.53 o                         
   3   0  28          6.35          5.03         0.79 o                         
  -3   1  28         10.95         10.34         1.27 o                         
  -2   1  28         46.42         37.34         2.70 o                         
  -1   1  28         31.83         29.92         3.46 o                         
   0   1  28          0.03         -0.39         1.27 o                         
   1   1  28         31.31         31.22         3.58 o                         
   2   1  28         48.10         35.02         3.16 o                         
   3   1  28         10.60          8.57         1.13 o                         
  -3   2  28         16.68         15.88         1.70 o                         
  -2   2  28         35.06         30.64         2.03 o                         
  -1   2  28          1.11          1.27         0.94 o                         
   0   2  28         25.58         21.27         2.52 o                         
   1   2  28          2.16          3.29         0.98 o                         
   2   2  28         36.85         35.41         2.55 o                         
   3   2  28         16.06         15.05         1.48 o                         
  -2   3  28          6.20          5.35         1.04 o                         
  -1   3  28          8.90          7.03         1.28 o                         
   0   3  28          0.66          0.65         0.84 o                         
   1   3  28          8.83          7.11         1.09 o                         
   2   3  28          6.30          6.47         1.10 o                         
  -2   4  28         47.44         41.58         2.88 o                         
  -1   4  28         23.30         21.10         1.81 o                         
   0   4  28         78.37         70.10         3.43 o                         
   1   4  28         23.02         19.61         2.13 o                         
   2   4  28         48.42         39.70         2.98 o                         
  -1   5  28          2.44          3.24         0.93 o                         
   0   5  28          2.67          2.86         0.93 o                         
   1   5  28          2.23          1.53         1.25 o                         
   1   0  29         28.80         20.64         1.92 o                         
   2   0  29          5.66          7.10         1.20 o                         
  -2   1  29          1.48          2.33         1.26 o                         
  -1   1  29         19.99         19.00         2.50 o                         
   0   1  29          6.16          5.44         1.47 o                         
   1   1  29         26.14         24.74         2.08 o                         
   2   1  29          1.56          1.76         0.95 o                         
  -2   2  29         13.45         12.16         1.35 o                         
  -1   2  29         11.80          6.16         1.18 o                         
   0   2  29          1.61          1.66         0.87 o                         
   1   2  29         11.59          7.52         1.33 o                         
   2   2  29         14.04         16.16         1.56 o                         
  -1   3  29         44.04         37.14         3.00 o                         
   0   3  29          3.42          2.67         0.77 o                         
   1   3  29         44.45         45.72         3.14 o                         
  -1   4  29         16.93         14.05         2.26 o                         
   0   4  29          0.13         -0.75         0.75 o                         
   0   0  30         10.91          8.41         1.85 o                         
   1   0  30          7.61          6.44         1.07 o                         
  -1   1  30         19.09         14.95         1.91 o                         
   0   1  30          2.85          1.75         1.53 o                         
   1   1  30         18.96         13.83         1.42 o                         
  -1   2  30         16.27          8.87         2.22 o                         
   0   2  30         25.72         18.15         1.92 o                         
   1   2  30         17.07         15.48         2.36 o                         
                                                                                
