# Supplementary material for: Syntheses, crystal structures and Hirshfeld surface analyses of N-aryl­sulfonyl derivatives of cytisine
Source: Acta Crystallogr E Crystallogr Commun. 2023 Mar 10;79(Pt 4):313–8. doi: 10.1107/S2056989023001950 (PMC10088325; doi:10.1107/S2056989023001950)
Supplement: Supplementary file 3 [file e-79-00313-IIsup3.hkl]

data_II                                                                         
_shelx_title ' 82 in P2(1)2(1)2(1)'                                             
_shelx_refln_list_code          4                                               
_shelx_F_calc_maximum      227.84                                               
_exptl_crystal_F_000       760.00                                               
_reflns_d_resolution_high  0.8133                                               
                                                                                
loop_                                                                           
 _space_group_symop_operation_xyz                                               
 'x, y, z'                                                                      
 '-x+1/2, -y, z+1/2'                                                            
 '-x, y+1/2, -z+1/2'                                                            
 'x+1/2, -y+1/2, -z'                                                            
                                                                                
_cell_length_a     7.1374                                                       
_cell_length_b    11.4484                                                       
_cell_length_c    20.8445                                                       
_cell_angle_alpha  90.000                                                       
_cell_angle_beta   90.000                                                       
_cell_angle_gamma  90.000                                                       
                                                                                
_shelx_F_squared_multiplier     1.000                                           
                                                                                
loop_                                                                           
 _refln_index_h                                                                 
 _refln_index_k                                                                 
 _refln_index_l                                                                 
 _refln_F_squared_calc                                                          
 _refln_F_squared_meas                                                          
 _refln_F_squared_sigma                                                         
 _refln_observed_status                                                         
   2   0   0      11947.34      10088.68       102.44 o                         
   4   0   0         62.57         57.00         4.13 o                         
   6   0   0        112.39        124.71         4.00 o                         
   8   0   0        125.77        114.18         7.20 o                         
   1   1   0        532.78        450.02         2.76 o                         
   2   1   0       1076.38       1042.03         8.26 o                         
   3   1   0         41.30         33.52         1.67 o                         
   4   1   0         56.44         93.20         4.30 o                         
   5   1   0        448.97        457.28         8.48 o                         
   6   1   0         42.26         41.69         2.11 o                         
   7   1   0          1.60          2.55         1.67 o                         
   8   1   0         30.05         28.39         2.79 o                         
   0   2   0       1069.35       1130.05        11.21 o                         
   1   2   0       1004.34        803.14         5.67 o                         
   2   2   0       1281.08       1285.18        11.75 o                         
   3   2   0        415.31        471.55         6.72 o                         
   4   2   0        391.05        348.58         8.42 o                         
   5   2   0         25.00         24.08         1.79 o                         
   6   2   0       1059.33       1013.24        16.51 o                         
   7   2   0         53.73         54.61         3.76 o                         
   8   2   0        134.27        132.63         4.39 o                         
   1   3   0        741.07        721.63         7.92 o                         
   2   3   0       2323.72       2562.20        22.59 o                         
   3   3   0       1355.51       1399.12        17.72 o                         
   4   3   0        204.00        229.39         6.56 o                         
   5   3   0        141.06        119.13         4.64 o                         
   6   3   0        357.69        352.89         9.49 o                         
   7   3   0         33.09         35.08         2.36 o                         
   8   3   0         36.55         41.10         2.35 o                         
   0   4   0       8244.86       7303.68        66.18 o                         
   1   4   0         52.86         51.20         1.64 o                         
   2   4   0        658.54        621.93         7.47 o                         
   3   4   0          2.87          1.46         0.83 o                         
   4   4   0          3.37          5.53         0.91 o                         
   5   4   0         10.05          9.69         1.24 o                         
   6   4   0         23.96         21.16         2.02 o                         
   7   4   0        254.96        253.54         6.19 o                         
   8   4   0          3.81          3.96         0.73 o                         
   1   5   0       2877.56       2820.09        24.57 o                         
   2   5   0         15.06         19.15         1.48 o                         
   3   5   0        109.86        105.70         4.23 o                         
   4   5   0        331.23        339.04         4.54 o                         
   5   5   0        806.79        823.59        15.13 o                         
   6   5   0        530.50        542.91        12.16 o                         
   7   5   0          1.02          1.61         0.89 o                         
   8   5   0         24.79         20.59         1.63 o                         
   0   6   0         72.65         88.04         4.98 o                         
   1   6   0        652.96        754.80        11.89 o                         
   2   6   0        107.17         93.73         4.42 o                         
   3   6   0          1.91          5.06         0.65 o                         
   4   6   0          4.79          6.31         0.80 o                         
   5   6   0       1928.67       2007.89        19.81 o                         
   6   6   0         84.82         83.92         2.95 o                         
   7   6   0        133.34        142.85        16.50 o                         
   1   7   0        349.75        309.73         7.53 o                         
   2   7   0        789.67        793.25        10.23 o                         
   3   7   0        784.05        811.44         8.71 o                         
   4   7   0          2.07          0.73         0.65 o                         
   5   7   0         28.43         23.90         1.69 o                         
   6   7   0         30.68         26.61         1.83 o                         
   7   7   0          6.69          4.63         1.17 o                         
   0   8   0        547.48        512.76         9.20 o                         
   1   8   0        255.44        224.57         3.92 o                         
   2   8   0        476.84        478.75         5.86 o                         
   3   8   0        817.60        840.70        11.61 o                         
   4   8   0        490.28        516.08         9.80 o                         
   5   8   0         58.99         64.45         3.16 o                         
   6   8   0          2.23          0.71         0.73 o                         
   7   8   0          1.99          3.19         0.88 o                         
   1   9   0        109.12        103.39         2.92 o                         
   2   9   0        133.32        139.55         3.19 o                         
   3   9   0        105.15        111.98         3.77 o                         
   4   9   0         33.14         36.43         2.02 o                         
   5   9   0         35.01         34.32         2.05 o                         
   6   9   0         83.41         73.76         2.77 o                         
   0  10   0          5.15          8.04         1.53 o                         
   1  10   0         22.29         23.64         1.77 o                         
   2  10   0         71.41         68.04         2.72 o                         
   3  10   0         18.26         22.68         1.85 o                         
   4  10   0         70.83         82.17         3.54 o                         
   5  10   0         55.97         48.41         3.35 o                         
   6  10   0         21.10         22.93         1.59 o                         
   1  11   0        402.03        402.22         7.51 o                         
   2  11   0         15.05         13.43         1.54 o                         
   3  11   0        184.23        174.21         4.56 o                         
   4  11   0          6.15          4.14         0.85 o                         
   5  11   0         26.99         29.10         1.58 o                         
   0  12   0          0.75          1.30         1.85 o                         
   1  12   0         11.22         12.98         1.21 o                         
   2  12   0          4.29          6.48         1.12 o                         
   3  12   0        199.95        195.82         4.92 o                         
   4  12   0         97.84         89.30         2.34 o                         
   1  13   0          0.30          0.81         0.61 o                         
   2  13   0         16.35         16.21         1.34 o                         
   3  13   0          0.39          0.77         0.55 o                         
   0  14   0         11.02         11.93         1.90 o                         
   1   0   1       2590.25       2108.68        11.62 o                         
   2   0   1        963.32        882.32         6.98 o                         
   3   0   1       2378.25       2332.72        24.40 o                         
   4   0   1       1446.46       1416.42        18.52 o                         
   5   0   1        109.20         98.00         2.66 o                         
   6   0   1        320.50        310.14         5.29 o                         
   7   0   1        174.51        171.43         6.11 o                         
   8   0   1          3.53          2.55         1.09 o                         
  -8   1   1         40.48         37.95         2.09 o                         
  -7   1   1         59.35         58.02         5.59 o                         
  -6   1   1        213.14        202.89         4.78 o                         
  -5   1   1        123.27        121.39         2.83 o                         
  -4   1   1        414.82        472.22         9.07 o                         
  -3   1   1        973.71        937.54        10.12 o                         
  -2   1   1        490.37        464.63         5.11 o                         
  -1   1   1       6508.72       5901.06        27.74 o                         
   0   1   1       2695.74       2309.51        28.18 o                         
   1   1   1       7006.67       6298.58        43.07 o                         
   2   1   1        495.89        470.16         4.06 o                         
   3   1   1        909.64        863.80         8.69 o                         
   4   1   1        471.19        507.83        10.91 o                         
   5   1   1        134.70        129.78         2.59 o                         
   6   1   1        222.29        221.13         4.55 o                         
   7   1   1         53.85         50.84         3.29 o                         
   8   1   1         38.84         38.60         2.48 o                         
  -8   2   1         50.17         51.02         2.33 o                         
  -7   2   1        153.35        149.39         5.66 o                         
  -6   2   1        207.77        199.58         8.22 o                         
  -5   2   1        197.33        185.15         4.51 o                         
  -4   2   1        447.15        475.87         8.99 o                         
  -3   2   1        232.16        270.32         5.32 o                         
  -2   2   1       1512.46       1552.92        10.41 o                         
  -1   2   1        803.34        791.81         5.65 o                         
   0   2   1      16216.75      12946.88       158.64 o                         
   1   2   1        807.50        781.15         7.41 o                         
   2   2   1       1441.45       1488.13        12.08 o                         
   3   2   1        252.12        293.32         4.94 o                         
   4   2   1        375.60        398.41         8.53 o                         
   5   2   1        200.13        181.46         4.04 o                         
   6   2   1        214.36        211.71         6.12 o                         
   7   2   1        154.85        159.36         7.13 o                         
   8   2   1         59.89         64.33         3.76 o                         
  -8   3   1          0.78         -0.27         0.57 o                         
  -7   3   1         11.12          9.39         1.38 o                         
  -6   3   1        149.17        139.66         5.96 o                         
  -5   3   1        110.14        115.08         3.93 o                         
  -4   3   1         41.00         45.95         2.92 o                         
  -3   3   1       1133.71       1156.71        15.50 o                         
  -2   3   1         23.56         36.81         1.61 o                         
  -1   3   1        959.50        946.71         8.05 o                         
   0   3   1       2904.37       2725.64        17.58 o                         
   1   3   1       1068.54       1063.03         8.84 o                         
   2   3   1         11.86         21.96         1.27 o                         
   3   3   1       1231.41       1238.48        14.23 o                         
   4   3   1         72.03         81.43         3.78 o                         
   5   3   1         95.83         87.63         3.03 o                         
   6   3   1        163.84        157.98         7.41 o                         
   7   3   1         14.18          9.86         1.62 o                         
   8   3   1          0.32         -0.78         0.86 o                         
  -8   4   1         12.85         11.84         1.25 o                         
  -7   4   1        164.78        153.85         5.67 o                         
  -6   4   1        225.12        236.61         6.45 o                         
  -5   4   1       1615.74       1591.75        27.85 o                         
  -4   4   1       2114.54       2084.08        27.26 o                         
  -3   4   1        536.57        536.58        11.39 o                         
  -2   4   1        737.43        730.73         7.95 o                         
  -1   4   1        347.19        419.59         5.87 o                         
   0   4   1        370.04        406.85         4.52 o                         
   1   4   1        272.30        337.01         5.15 o                         
   2   4   1        924.51        897.46        12.80 o                         
   3   4   1        510.17        518.88        11.95 o                         
   4   4   1       2251.30       2242.53        32.73 o                         
   5   4   1       1625.60       1584.37        19.58 o                         
   6   4   1        223.04        228.62         6.29 o                         
   7   4   1        176.25        172.63         4.82 o                         
   8   4   1         11.05          9.64         1.52 o                         
  -8   5   1         26.96         22.31         1.91 o                         
  -7   5   1         48.66         42.27         2.76 o                         
  -6   5   1        280.92        289.92         5.74 o                         
  -5   5   1        345.18        345.90         5.58 o                         
  -4   5   1        251.27        238.24         3.73 o                         
  -3   5   1       1074.92       1041.65        31.11 o                         
  -2   5   1        231.26        234.44         5.23 o                         
  -1   5   1        915.92       1018.80        10.78 o                         
   0   5   1        637.87        653.42         6.79 o                         
   1   5   1        783.95        866.59         9.65 o                         
   2   5   1        287.80        298.86         5.98 o                         
   3   5   1       1013.41        986.21        15.11 o                         
   4   5   1        238.24        226.35         3.70 o                         
   5   5   1        307.67        296.98         6.39 o                         
   6   5   1        269.05        265.95         7.40 o                         
   7   5   1         47.69         43.50         2.62 o                         
   8   5   1         27.29         29.70         2.60 o                         
  -7   6   1         14.28         14.45         2.02 o                         
  -6   6   1        180.04        176.83         6.41 o                         
  -5   6   1        249.06        266.95         5.04 o                         
  -4   6   1         40.93         42.85         1.64 o                         
  -3   6   1        348.42        360.99         4.89 o                         
  -2   6   1        933.44        917.29        13.87 o                         
  -1   6   1        500.56        520.92        16.26 o                         
   0   6   1         53.62         52.35         2.11 o                         
   1   6   1        485.99        491.85         7.99 o                         
   2   6   1        914.36        888.05        15.55 o                         
   3   6   1        317.14        330.06         4.49 o                         
   4   6   1         40.73         39.48         1.62 o                         
   5   6   1        254.87        271.52         6.54 o                         
   6   6   1        181.25        180.75         4.79 o                         
   7   6   1          9.92          9.39         1.34 o                         
  -7   7   1         16.71         15.86         1.88 o                         
  -6   7   1         54.07         50.58         2.84 o                         
  -5   7   1        118.05        131.88         3.84 o                         
  -4   7   1         99.23         98.83         2.86 o                         
  -3   7   1        827.09        815.94        10.13 o                         
  -2   7   1        651.92        705.61         8.85 o                         
  -1   7   1        249.42        270.65         8.97 o                         
   0   7   1         94.36        134.61         4.22 o                         
   1   7   1        244.44        254.80         6.79 o                         
   2   7   1        674.25        724.53         7.19 o                         
   3   7   1        860.28        851.81         9.36 o                         
   4   7   1        108.79        103.97         3.56 o                         
   5   7   1         87.54         96.26         4.39 o                         
   6   7   1         66.17         67.16         2.82 o                         
   7   7   1         13.10         13.50         1.72 o                         
  -7   8   1         34.65         26.15         1.66 o                         
  -6   8   1         59.75         54.77         3.26 o                         
  -5   8   1          6.78          5.04         1.17 o                         
  -4   8   1        482.76        515.85         9.76 o                         
  -3   8   1        256.94        262.33         4.68 o                         
  -2   8   1        504.39        534.63         7.38 o                         
  -1   8   1       1255.92       1249.76        12.54 o                         
   0   8   1        446.47        421.10         7.17 o                         
   1   8   1       1158.19       1190.70        10.88 o                         
   2   8   1        508.23        539.33         6.56 o                         
   3   8   1        233.95        241.63         5.45 o                         
   4   8   1        457.46        486.27         8.46 o                         
   5   8   1         10.14         12.57         1.43 o                         
   6   8   1         65.99         60.35         2.83 o                         
   7   8   1         32.64         27.09         2.09 o                         
  -6   9   1         26.19         19.31         1.78 o                         
  -5   9   1         10.16         10.96         1.15 o                         
  -4   9   1         49.77         54.80         3.69 o                         
  -3   9   1         34.23         34.56         2.17 o                         
  -2   9   1         66.20         66.86         2.59 o                         
  -1   9   1        405.56        405.94         5.74 o                         
   0   9   1         59.99         61.37         2.20 o                         
   1   9   1        405.69        406.58         6.37 o                         
   2   9   1         62.82         60.44         2.03 o                         
   3   9   1         44.70         45.57         2.22 o                         
   4   9   1         57.29         64.85         2.63 o                         
   5   9   1          8.62          9.17         1.19 o                         
   6   9   1         33.75         26.17         1.70 o                         
  -6  10   1          9.65          5.65         0.85 o                         
  -5  10   1         24.65         24.54         1.76 o                         
  -4  10   1        178.72        183.09         5.30 o                         
  -3  10   1        121.91        128.62         4.63 o                         
  -2  10   1        758.97        744.43        12.36 o                         
  -1  10   1        241.97        240.43         6.32 o                         
   0  10   1        821.32        810.02        11.64 o                         
   1  10   1        235.50        246.66         6.12 o                         
   2  10   1        734.27        738.28        13.48 o                         
   3  10   1        118.51        127.53         5.07 o                         
   4  10   1        178.47        183.52         4.67 o                         
   5  10   1         36.09         35.20         3.03 o                         
   6  10   1          9.10          7.54         0.99 o                         
  -5  11   1         67.87         64.15         2.07 o                         
  -4  11   1         81.24         87.70         4.28 o                         
  -3  11   1         58.10         64.40         2.75 o                         
  -2  11   1         47.14         54.44         3.39 o                         
  -1  11   1         57.99         59.08         2.77 o                         
   0  11   1         46.07         46.69         3.38 o                         
   1  11   1         66.84         70.50         3.00 o                         
   2  11   1         50.82         51.37         2.81 o                         
   3  11   1         76.94         83.88         2.82 o                         
   4  11   1         81.26         85.73         2.89 o                         
   5  11   1         66.16         64.51         3.43 o                         
  -4  12   1         64.28         60.22         1.91 o                         
  -3  12   1         33.31         37.18         1.90 o                         
  -2  12   1         50.32         50.84         3.19 o                         
  -1  12   1        194.23        199.55         4.76 o                         
   0  12   1        142.23        152.23         5.28 o                         
   1  12   1        218.81        219.49         4.57 o                         
   2  12   1         39.10         38.18         2.24 o                         
   3  12   1         29.89         31.31         1.98 o                         
   4  12   1         72.66         74.52         2.33 o                         
  -3  13   1         76.10         71.08         2.35 o                         
  -2  13   1         43.78         45.01         2.73 o                         
  -1  13   1         37.63         41.15         2.11 o                         
   0  13   1         77.47         72.18         3.30 o                         
   1  13   1         38.77         33.13         3.13 o                         
   2  13   1         41.18         36.11         2.80 o                         
   3  13   1         73.07         63.43         2.21 o                         
   0  14   1          0.92          1.03         0.95 o                         
   0   0   2       2433.26       2238.84        22.95 o                         
   1   0   2       9841.53       8379.01        46.07 o                         
   2   0   2         25.50         23.82         0.88 o                         
   3   0   2        318.70        350.22         6.38 o                         
   4   0   2        127.77        138.96         4.09 o                         
   5   0   2        327.72        298.74         5.78 o                         
   6   0   2        283.04        286.80         5.28 o                         
   7   0   2        274.86        262.37        12.00 o                         
   8   0   2         20.69         17.32         2.10 o                         
  -8   1   2         47.63         51.99         2.76 o                         
  -7   1   2         55.27         53.30         3.40 o                         
  -6   1   2        215.39        212.56         4.89 o                         
  -5   1   2        132.84        144.95         4.57 o                         
  -4   1   2         67.50         77.26         3.14 o                         
  -3   1   2        990.49       1047.65        11.05 o                         
  -2   1   2       1744.36       1824.17        13.34 o                         
  -1   1   2      19268.24      14984.78        69.18 o                         
   0   1   2       2282.25       1873.07        13.85 o                         
   1   1   2      18767.37      14822.08        77.18 o                         
   2   1   2       1671.12       1736.96        11.89 o                         
   3   1   2       1058.59       1122.94        11.47 o                         
   4   1   2         78.49         94.05         4.30 o                         
   5   1   2        130.89        142.78         2.87 o                         
   6   1   2        190.49        183.30         5.04 o                         
   7   1   2         36.50         39.12         2.88 o                         
   8   1   2         44.25         45.91         2.91 o                         
  -8   2   2          1.18          1.06         0.74 o                         
  -7   2   2         92.75         93.99         4.46 o                         
  -6   2   2        189.95        196.45         7.80 o                         
  -5   2   2        685.96        673.07        14.79 o                         
  -4   2   2         54.11         63.23         2.89 o                         
  -3   2   2        131.91        119.52         3.43 o                         
  -2   2   2       2100.51       2021.31        13.09 o                         
  -1   2   2       3622.71       3726.38        25.68 o                         
   0   2   2          8.86         10.45         0.47 o                         
   1   2   2       3762.36       3791.58        31.12 o                         
   2   2   2       1966.26       1872.11        14.77 o                         
   3   2   2        172.54        164.44         3.06 o                         
   4   2   2         48.80         54.02         2.97 o                         
   5   2   2        704.24        675.03         9.79 o                         
   6   2   2        182.66        171.10         5.23 o                         
   7   2   2         86.85         96.89         8.23 o                         
   8   2   2          0.94         -0.33         0.90 o                         
  -8   3   2         23.39         25.05         1.88 o                         
  -7   3   2        121.41        117.94         4.22 o                         
  -6   3   2         30.02         26.70         2.64 o                         
  -5   3   2        388.40        382.53         8.24 o                         
  -4   3   2         56.01         47.02         2.94 o                         
  -3   3   2        515.63        544.19         7.69 o                         
  -2   3   2        753.42        727.41         6.79 o                         
  -1   3   2       1271.49       1357.53        11.69 o                         
   0   3   2        991.68        997.66         7.41 o                         
   1   3   2       1286.94       1339.63        12.99 o                         
   2   3   2        652.70        613.10         7.21 o                         
   3   3   2        555.96        601.63         8.73 o                         
   4   3   2         51.25         41.37         2.71 o                         
   5   3   2        419.85        396.33         8.09 o                         
   6   3   2         25.39         22.60         2.06 o                         
   7   3   2        139.00        142.54         4.56 o                         
   8   3   2         26.82         23.67         2.52 o                         
  -8   4   2         19.43         21.14         2.14 o                         
  -7   4   2         35.20         34.37         2.29 o                         
  -6   4   2        401.28        402.51         8.65 o                         
  -5   4   2        196.58        197.43         5.19 o                         
  -4   4   2         68.32         68.90         2.81 o                         
  -3   4   2        439.02        406.00         9.65 o                         
  -2   4   2          0.48          4.80         1.27 o                         
  -1   4   2       6365.53       6454.29        59.42 o                         
   0   4   2        998.36       1090.72         9.97 o                         
   1   4   2       6463.26       6484.05        57.27 o                         
   2   4   2          4.08          7.40         1.23 o                         
   3   4   2        482.86        481.85         8.14 o                         
   4   4   2         73.16         77.72         2.39 o                         
   5   4   2        204.41        213.71         5.26 o                         
   6   4   2        430.64        416.85         7.81 o                         
   7   4   2         40.01         32.95         2.55 o                         
   8   4   2         23.11         23.97         2.14 o                         
  -8   5   2         14.31         16.77         1.68 o                         
  -7   5   2         60.60         61.12         4.26 o                         
  -6   5   2         82.36         82.26         2.74 o                         
  -5   5   2        121.30        122.03         3.50 o                         
  -4   5   2        155.94        156.23         3.39 o                         
  -3   5   2         33.94         34.37         3.57 o                         
  -2   5   2        785.36        826.29        10.00 o                         
  -1   5   2        489.34        562.65         9.03 o                         
   0   5   2         31.25         42.83         1.73 o                         
   1   5   2        654.92        727.98         8.62 o                         
   2   5   2        778.69        878.16        18.75 o                         
   3   5   2         25.58         16.51         1.76 o                         
   4   5   2        181.32        188.86         3.86 o                         
   5   5   2        115.84        119.37         3.87 o                         
   6   5   2        103.89        104.77         4.17 o                         
   7   5   2         54.01         55.81         3.09 o                         
   8   5   2         18.07         20.36         1.83 o                         
  -7   6   2        155.15        141.95         4.69 o                         
  -6   6   2        285.79        275.14         5.96 o                         
  -5   6   2        826.58        840.18        10.03 o                         
  -4   6   2         36.40         34.78         1.51 o                         
  -3   6   2        277.13        302.34         3.95 o                         
  -2   6   2       1392.84       1525.56        17.85 o                         
  -1   6   2        227.91        222.38         7.66 o                         
   0   6   2        471.93        470.09         6.98 o                         
   1   6   2        252.53        253.65         4.95 o                         
   2   6   2       1258.19       1356.17        21.78 o                         
   3   6   2        285.00        316.17         4.39 o                         
   4   6   2         31.31         30.27         1.63 o                         
   5   6   2        782.58        775.63        12.56 o                         
   6   6   2        253.45        241.59         9.22 o                         
   7   6   2        150.76        147.93         7.15 o                         
  -7   7   2         22.55         22.91         2.19 o                         
  -6   7   2         61.61         60.29         3.36 o                         
  -5   7   2        502.27        557.53         7.86 o                         
  -4   7   2        180.22        195.49         4.42 o                         
  -3   7   2          6.51          6.44         0.68 o                         
  -2   7   2         43.21         39.67         1.41 o                         
  -1   7   2        307.28        353.90         9.59 o                         
   0   7   2        599.24        662.42        11.58 o                         
   1   7   2        291.22        336.42         9.14 o                         
   2   7   2         27.07         23.76         1.24 o                         
   3   7   2          5.77          7.29         0.84 o                         
   4   7   2        162.45        181.42         4.76 o                         
   5   7   2        453.09        488.80         8.69 o                         
   6   7   2         62.16         61.09         3.06 o                         
   7   7   2         16.30         18.29         1.98 o                         
  -7   8   2         41.18         35.21         2.34 o                         
  -6   8   2         98.92         97.03         4.27 o                         
  -5   8   2         42.15         45.45         2.47 o                         
  -4   8   2        594.27        592.56         9.43 o                         
  -3   8   2        218.40        228.51         4.30 o                         
  -2   8   2        174.62        186.16         3.48 o                         
  -1   8   2        487.07        479.74         6.13 o                         
   0   8   2         25.71         24.10         1.20 o                         
   1   8   2        479.06        473.25         5.66 o                         
   2   8   2        168.96        184.14         3.39 o                         
   3   8   2        210.53        216.59         5.10 o                         
   4   8   2        567.55        565.59         8.36 o                         
   5   8   2         48.66         48.60         2.54 o                         
   6   8   2        108.48        106.60         3.78 o                         
   7   8   2         44.88         38.11         1.89 o                         
  -6   9   2         45.29         39.98         2.70 o                         
  -5   9   2        313.53        318.87        10.54 o                         
  -4   9   2         99.40        100.90         4.58 o                         
  -3   9   2          8.07          8.64         1.13 o                         
  -2   9   2        362.65        366.69         6.23 o                         
  -1   9   2        349.79        354.94         5.01 o                         
   0   9   2         71.75         80.08         2.79 o                         
   1   9   2        391.44        399.57         5.43 o                         
   2   9   2        342.94        357.74         7.17 o                         
   3   9   2         16.71         21.79         1.74 o                         
   4   9   2         95.70        104.13         3.76 o                         
   5   9   2        317.55        338.07         6.53 o                         
   6   9   2         56.61         55.39         2.72 o                         
  -6  10   2         82.60         81.55         2.88 o                         
  -5  10   2         29.15         23.65         2.87 o                         
  -4  10   2        103.22        105.85         3.98 o                         
  -3  10   2         72.95         81.90         3.36 o                         
  -2  10   2         42.15         44.93         2.77 o                         
  -1  10   2         42.45         36.18         2.21 o                         
   0  10   2         47.31         44.62         2.46 o                         
   1  10   2         44.68         38.53         2.05 o                         
   2  10   2         44.90         50.28         2.83 o                         
   3  10   2         63.38         70.85         2.80 o                         
   4  10   2        105.04        114.38         3.31 o                         
   5  10   2         33.84         34.95         2.33 o                         
   6  10   2         81.05         81.18         4.83 o                         
  -5  11   2         12.25          9.78         1.22 o                         
  -4  11   2        158.96        162.75         4.75 o                         
  -3  11   2         30.77         29.33         1.82 o                         
  -2  11   2        405.81        435.32        10.00 o                         
  -1  11   2         58.52         57.52         2.73 o                         
   0  11   2        263.57        254.76         6.84 o                         
   1  11   2         52.82         51.30         2.45 o                         
   2  11   2        426.10        450.83         7.87 o                         
   3  11   2         27.83         28.87         1.70 o                         
   4  11   2        172.82        178.72         4.21 o                         
   5  11   2         11.52         11.19         1.24 o                         
  -4  12   2         34.83         37.42         1.49 o                         
  -3  12   2         21.46         19.85         1.42 o                         
  -2  12   2         94.52         99.80         5.04 o                         
  -1  12   2         43.22         40.87         3.51 o                         
   0  12   2        138.18        124.97         4.19 o                         
   1  12   2         45.50         44.09         2.62 o                         
   2  12   2         96.41         99.87         3.55 o                         
   3  12   2         22.82         19.97         1.41 o                         
   4  12   2         39.30         44.66         2.05 o                         
  -3  13   2         24.23         22.34         1.53 o                         
  -2  13   2         64.46         58.55         2.99 o                         
  -1  13   2         62.87         66.62         2.70 o                         
   0  13   2        116.29        111.63         3.97 o                         
   1  13   2         70.53         64.85         3.62 o                         
   2  13   2         64.48         59.60         2.35 o                         
   3  13   2         22.31         21.00         1.70 o                         
   1   0   3        887.67        847.81         5.95 o                         
   2   0   3       1365.08       1383.57        12.17 o                         
   3   0   3       1077.74       1017.19        13.12 o                         
   4   0   3        886.90       1002.38        13.13 o                         
   5   0   3        486.29        457.08         6.07 o                         
   6   0   3        533.15        550.07        10.37 o                         
   7   0   3        123.45        125.10         5.72 o                         
   8   0   3         48.83         50.59         5.00 o                         
  -8   1   3         25.87         22.08         1.84 o                         
  -7   1   3         23.51         23.07         2.96 o                         
  -6   1   3        253.44        240.30         5.57 o                         
  -5   1   3         62.06         64.78         2.09 o                         
  -4   1   3        309.12        353.72         6.97 o                         
  -3   1   3          8.36          5.67         0.67 o                         
  -2   1   3       1429.62       1342.35        10.49 o                         
  -1   1   3        517.55        452.66         3.53 o                         
   0   1   3        126.06         78.48         1.35 o                         
   1   1   3        607.44        525.75         3.13 o                         
   2   1   3       1375.25       1272.43         9.29 o                         
   3   1   3         17.94         13.59         1.24 o                         
   4   1   3        210.88        248.11         6.28 o                         
   5   1   3         57.15         53.38         1.87 o                         
   6   1   3        274.15        268.20         5.53 o                         
   7   1   3         21.69         17.39         2.85 o                         
   8   1   3         21.32         18.41         1.73 o                         
  -8   2   3         79.01         75.50         3.44 o                         
  -7   2   3        121.01        108.57         5.88 o                         
  -6   2   3        406.04        423.21        12.38 o                         
  -5   2   3        165.97        162.35         3.97 o                         
  -4   2   3        991.13        955.45        14.71 o                         
  -3   2   3        772.67        721.34         8.89 o                         
  -2   2   3       2472.66       2457.15        17.46 o                         
  -1   2   3       6153.93       5861.08        52.53 o                         
   0   2   3       2072.28       2011.04        14.42 o                         
   1   2   3       6254.00       5964.75        48.45 o                         
   2   2   3       2351.75       2294.27        16.55 o                         
   3   2   3        704.01        646.76         6.97 o                         
   4   2   3        989.58        947.07        16.66 o                         
   5   2   3        147.15        139.49         4.36 o                         
   6   2   3        411.33        428.18        15.11 o                         
   7   2   3        124.30        119.20         5.58 o                         
   8   2   3         82.12         82.60         3.93 o                         
  -8   3   3         13.18         14.06         1.68 o                         
  -7   3   3         64.86         62.31         3.76 o                         
  -6   3   3         34.27         31.30         2.71 o                         
  -5   3   3         57.13         47.65         1.97 o                         
  -4   3   3        396.08        384.12         7.91 o                         
  -3   3   3        806.07        861.32        10.49 o                         
  -2   3   3       1297.34       1290.17        13.28 o                         
  -1   3   3        834.86        842.35         7.65 o                         
   0   3   3       9359.27       9216.67        54.25 o                         
   1   3   3        782.49        792.14         8.79 o                         
   2   3   3       1473.12       1465.73        15.01 o                         
   3   3   3        798.19        841.77        10.94 o                         
   4   3   3        447.73        434.33        13.82 o                         
   5   3   3         50.23         42.30         2.21 o                         
   6   3   3         49.58         39.10         2.64 o                         
   7   3   3         76.57         65.76         3.60 o                         
   8   3   3         16.15         17.76         1.55 o                         
  -8   4   3         69.44         70.96         3.12 o                         
  -7   4   3          1.94          0.47         0.87 o                         
  -6   4   3        379.15        360.33         8.51 o                         
  -5   4   3        451.60        436.03         6.36 o                         
  -4   4   3        256.85        256.21         4.05 o                         
  -3   4   3        954.20        975.52        14.58 o                         
  -2   4   3       2441.41       2501.02        20.02 o                         
  -1   4   3         43.88         57.46         2.00 o                         
   0   4   3       3094.82       3156.80        20.63 o                         
   1   4   3         72.03         79.06         1.87 o                         
   2   4   3       2400.07       2536.87        31.12 o                         
   3   4   3       1087.35       1117.54        14.06 o                         
   4   4   3        256.94        251.09         3.89 o                         
   5   4   3        488.68        483.41         9.91 o                         
   6   4   3        337.47        323.25         6.75 o                         
   7   4   3          1.05          0.01         0.75 o                         
   8   4   3         60.51         63.62         3.93 o                         
  -8   5   3         28.83         31.63         2.16 o                         
  -7   5   3         20.41         16.05         1.77 o                         
  -6   5   3         44.25         46.82         2.22 o                         
  -5   5   3          9.48          7.81         0.96 o                         
  -4   5   3        626.64        596.80         6.94 o                         
  -3   5   3        231.68        248.81         6.88 o                         
  -2   5   3         44.13         37.02         1.84 o                         
  -1   5   3       1181.11       1257.40        27.48 o                         
   0   5   3         49.66         43.68         1.42 o                         
   1   5   3       1287.27       1320.58        13.74 o                         
   2   5   3         70.34         61.92         2.90 o                         
   3   5   3        229.16        239.81         7.78 o                         
   4   5   3        605.03        561.33         6.77 o                         
   5   5   3          7.61          9.19         1.08 o                         
   6   5   3         40.76         40.14         2.34 o                         
   7   5   3         26.71         27.26         2.58 o                         
   8   5   3         29.75         30.80         3.38 o                         
  -7   6   3          5.40          5.26         1.50 o                         
  -6   6   3        308.81        312.71         8.57 o                         
  -5   6   3         10.37         11.09         1.07 o                         
  -4   6   3        911.54        944.47         9.64 o                         
  -3   6   3        114.35        109.84         2.36 o                         
  -2   6   3        107.62         98.58         3.56 o                         
  -1   6   3       1897.80       2082.54        33.40 o                         
   0   6   3         53.44         62.07         2.16 o                         
   1   6   3       2007.34       2101.55        22.93 o                         
   2   6   3         92.82         89.41         4.23 o                         
   3   6   3        116.90        113.38         2.71 o                         
   4   6   3        930.28        936.48        10.14 o                         
   5   6   3          5.27          3.99         0.97 o                         
   6   6   3        304.15        307.58         7.20 o                         
   7   6   3          6.75          6.97         1.17 o                         
  -7   7   3         79.67         68.55         3.68 o                         
  -6   7   3         55.71         55.91         2.93 o                         
  -5   7   3        191.78        195.78         4.05 o                         
  -4   7   3        693.26        707.46         9.07 o                         
  -3   7   3         35.67         38.95         1.39 o                         
  -2   7   3        389.84        393.15         5.02 o                         
  -1   7   3         84.44        102.48         4.23 o                         
   0   7   3        261.01        231.16         5.13 o                         
   1   7   3         76.70         77.82         4.30 o                         
   2   7   3        364.52        373.25         5.55 o                         
   3   7   3         31.38         34.17         1.55 o                         
   4   7   3        679.20        700.41         8.68 o                         
   5   7   3        187.28        194.06         5.18 o                         
   6   7   3         51.20         50.46         2.77 o                         
   7   7   3         77.36         77.07        10.68 o                         
  -7   8   3          4.59          2.74         1.44 o                         
  -6   8   3         42.95         42.66         2.83 o                         
  -5   8   3        259.19        274.02         8.19 o                         
  -4   8   3         52.77         55.39         2.52 o                         
  -3   8   3        421.91        409.84         5.28 o                         
  -2   8   3        551.73        568.16         6.72 o                         
  -1   8   3        642.17        663.32         7.79 o                         
   0   8   3          8.23          6.21         0.68 o                         
   1   8   3        707.78        737.03         8.39 o                         
   2   8   3        551.71        550.28         6.03 o                         
   3   8   3        471.30        456.00         7.18 o                         
   4   8   3         48.93         47.71         2.32 o                         
   5   8   3        245.42        251.44         6.23 o                         
   6   8   3         42.34         46.24         2.42 o                         
   7   8   3          7.91          6.86         1.08 o                         
  -6   9   3         92.60         86.68         4.32 o                         
  -5   9   3        175.49        182.49         8.17 o                         
  -4   9   3          7.90          8.60         1.11 o                         
  -3   9   3        467.26        479.63         9.50 o                         
  -2   9   3         79.36         71.68         2.66 o                         
  -1   9   3        245.14        277.65         5.10 o                         
   0   9   3          0.34          1.52         0.79 o                         
   1   9   3        221.44        251.37         4.58 o                         
   2   9   3         87.07         83.79         2.52 o                         
   3   9   3        409.38        406.58         8.40 o                         
   4   9   3          4.90          5.08         0.81 o                         
   5   9   3        167.38        185.11         6.32 o                         
   6   9   3         88.82         87.93         2.63 o                         
  -6  10   3         13.62         13.85         1.48 o                         
  -5  10   3         74.67         73.45         3.45 o                         
  -4  10   3         66.79         67.49         2.87 o                         
  -3  10   3        163.15        164.18         5.12 o                         
  -2  10   3         11.13         10.28         1.46 o                         
  -1  10   3        501.99        499.65        10.09 o                         
   0  10   3        172.33        170.87         4.75 o                         
   1  10   3        496.42        502.30         9.22 o                         
   2  10   3         16.30         18.38         1.94 o                         
   3  10   3        173.07        185.96         4.11 o                         
   4  10   3         66.72         69.16         2.23 o                         
   5  10   3         73.03         78.64         3.39 o                         
   6  10   3         11.45         11.42         0.94 o                         
  -5  11   3          7.14          7.27         1.02 o                         
  -4  11   3         26.99         24.46         1.56 o                         
  -3  11   3         39.07         43.89         2.12 o                         
  -2  11   3         25.74         24.56         1.82 o                         
  -1  11   3         44.51         39.27         2.60 o                         
   0  11   3         97.63         98.60         3.55 o                         
   1  11   3         50.66         50.86         2.02 o                         
   2  11   3         23.29         22.31         1.73 o                         
   3  11   3         36.07         39.55         1.97 o                         
   4  11   3         25.41         22.82         1.37 o                         
   5  11   3          6.89          7.78         0.88 o                         
  -4  12   3          9.15          9.52         0.87 o                         
  -3  12   3        137.16        145.85         4.56 o                         
  -2  12   3         86.42         82.96         2.75 o                         
  -1  12   3        358.14        362.14         6.67 o                         
   0  12   3          0.51          0.66         0.71 o                         
   1  12   3        363.71        364.50         7.13 o                         
   2  12   3         97.51         94.44         4.14 o                         
   3  12   3        140.49        146.48         3.33 o                         
   4  12   3         10.70         10.75         0.93 o                         
  -3  13   3         38.57         33.71         2.19 o                         
  -2  13   3         50.62         43.15         1.81 o                         
  -1  13   3         40.06         41.04         2.14 o                         
   0  13   3         40.07         32.90         1.87 o                         
   1  13   3         39.96         39.48         3.45 o                         
   2  13   3         47.63         47.01         2.45 o                         
   3  13   3         36.91         32.21         2.23 o                         
   0   0   4       2014.71       2109.38        22.66 o                         
   1   0   4       2857.04       2621.18        15.42 o                         
   2   0   4       1479.33       1292.87        10.87 o                         
   3   0   4        316.61        374.98         5.19 o                         
   4   0   4        244.33        225.69         4.90 o                         
   5   0   4        476.35        459.69         6.14 o                         
   6   0   4        436.30        437.89        11.70 o                         
   7   0   4        873.45        852.71        19.10 o                         
   8   0   4         16.89         14.66         1.91 o                         
  -8   1   4         23.86         21.75         1.83 o                         
  -7   1   4          7.57          6.34         1.83 o                         
  -6   1   4        220.98        220.04         7.62 o                         
  -5   1   4         38.19         40.24         2.06 o                         
  -4   1   4        117.68        104.92         3.67 o                         
  -3   1   4        227.69        246.66         3.89 o                         
  -2   1   4        632.28        602.78         5.54 o                         
  -1   1   4        515.29        553.95         5.52 o                         
   0   1   4       1502.51       1408.16        10.18 o                         
   1   1   4        459.82        488.38         3.18 o                         
   2   1   4        781.49        749.94         6.27 o                         
   3   1   4        201.63        219.78         5.92 o                         
   4   1   4        130.51        128.07         4.46 o                         
   5   1   4         50.25         51.77         1.76 o                         
   6   1   4        257.92        260.93         6.58 o                         
   7   1   4         11.84         10.82         1.89 o                         
   8   1   4         30.52         30.17         2.24 o                         
  -8   2   4         24.93         23.83         1.80 o                         
  -7   2   4         95.09        100.37         5.56 o                         
  -6   2   4        225.20        231.68         6.21 o                         
  -5   2   4         50.57         52.18         2.16 o                         
  -4   2   4        158.09        153.04         4.62 o                         
  -3   2   4       2542.22       2571.03        22.80 o                         
  -2   2   4       1458.62       1421.65        11.22 o                         
  -1   2   4      17532.54      15299.43       117.00 o                         
   0   2   4      51910.21      37135.48       741.22 o                         
   1   2   4      17089.57      15025.90        97.98 o                         
   2   2   4       1718.62       1653.48        11.36 o                         
   3   2   4       2507.72       2432.13        21.53 o                         
   4   2   4        135.88        132.86         5.25 o                         
   5   2   4         55.10         53.81         2.17 o                         
   6   2   4        222.53        231.50         9.61 o                         
   7   2   4         91.41         91.06         3.67 o                         
   8   2   4         26.08         23.31         1.55 o                         
  -8   3   4         38.07         36.45         2.15 o                         
  -7   3   4         48.31         56.98         3.65 o                         
  -6   3   4        220.26        227.48         5.53 o                         
  -5   3   4        493.13        447.83         8.86 o                         
  -4   3   4        430.37        448.06         7.63 o                         
  -3   3   4       1296.06       1380.69        17.42 o                         
  -2   3   4        432.27        416.42         5.78 o                         
  -1   3   4         31.11         27.54         1.36 o                         
   0   3   4      12699.44      11992.35       118.61 o                         
   1   3   4         40.63         36.84         2.13 o                         
   2   3   4        508.14        475.81         6.25 o                         
   3   3   4       1320.19       1349.98        13.98 o                         
   4   3   4        484.56        507.60         9.88 o                         
   5   3   4        457.21        415.32         6.68 o                         
   6   3   4        217.78        225.39         7.35 o                         
   7   3   4         61.75         67.02         3.09 o                         
   8   3   4         28.24         26.08         1.79 o                         
  -8   4   4         99.35        102.37         3.66 o                         
  -7   4   4         46.85         49.85         3.40 o                         
  -6   4   4        505.80        495.91         7.17 o                         
  -5   4   4        242.82        240.68         4.36 o                         
  -4   4   4        279.22        250.20         3.87 o                         
  -3   4   4        242.53        313.25         7.41 o                         
  -2   4   4       1632.63       1791.16        18.39 o                         
  -1   4   4       1956.08       2215.93        23.30 o                         
   0   4   4       2869.78       2679.22        19.10 o                         
   1   4   4       1819.98       2011.42        26.04 o                         
   2   4   4       1558.72       1653.60        22.47 o                         
   3   4   4        270.14        333.39         6.05 o                         
   4   4   4        219.34        206.59         3.40 o                         
   5   4   4        301.23        288.75         5.24 o                         
   6   4   4        513.17        500.96         8.64 o                         
   7   4   4         54.22         55.58         3.61 o                         
   8   4   4        101.84        105.06         3.37 o                         
  -8   5   4          5.46          5.54         1.51 o                         
  -7   5   4        162.09        175.84         7.36 o                         
  -6   5   4         93.43         95.70         2.92 o                         
  -5   5   4        102.49        102.96         3.16 o                         
  -4   5   4        400.63        375.90         5.69 o                         
  -3   5   4        430.04        421.16         9.30 o                         
  -2   5   4        966.53       1010.29        12.81 o                         
  -1   5   4       1065.90       1178.98        15.47 o                         
   0   5   4        741.34        600.15         6.24 o                         
   1   5   4        936.68       1001.15         9.69 o                         
   2   5   4       1103.33       1160.13        15.79 o                         
   3   5   4        404.31        384.49         8.73 o                         
   4   5   4        386.68        373.48         5.27 o                         
   5   5   4         89.27         91.59         2.85 o                         
   6   5   4         79.90         79.72         3.17 o                         
   7   5   4        156.62        156.16         4.39 o                         
   8   5   4          2.72          2.39         0.72 o                         
  -7   6   4         62.85         59.52         4.44 o                         
  -6   6   4         35.06         36.26         2.16 o                         
  -5   6   4        144.54        145.27         3.64 o                         
  -4   6   4        387.08        398.59         5.68 o                         
  -3   6   4        512.94        519.44         5.49 o                         
  -2   6   4        153.47        152.94         4.14 o                         
  -1   6   4        235.42        245.00        10.78 o                         
   0   6   4        162.54        166.50         3.40 o                         
   1   6   4        261.92        263.34         5.23 o                         
   2   6   4        201.36        203.48         5.30 o                         
   3   6   4        547.51        535.73         7.79 o                         
   4   6   4        406.98        419.88         6.47 o                         
   5   6   4        129.95        132.35         3.74 o                         
   6   6   4         36.94         33.95         2.10 o                         
   7   6   4         62.11         65.60         4.99 o                         
  -7   7   4         21.65         19.09         2.14 o                         
  -6   7   4         90.63         93.78         7.62 o                         
  -5   7   4        169.97        188.57         4.58 o                         
  -4   7   4        318.93        323.92         8.11 o                         
  -3   7   4        254.41        259.20         4.49 o                         
  -2   7   4        125.76        126.94         2.49 o                         
  -1   7   4         41.05         40.65         3.00 o                         
   0   7   4        680.15        711.49         9.92 o                         
   1   7   4         55.31         50.72         2.64 o                         
   2   7   4        112.04        108.31         2.33 o                         
   3   7   4        227.37        243.23         4.16 o                         
   4   7   4        344.05        362.24         6.13 o                         
   5   7   4        176.16        189.18         3.96 o                         
   6   7   4         79.98         90.65         3.93 o                         
   7   7   4         27.28         24.43         2.18 o                         
  -7   8   4         34.62         30.87         2.10 o                         
  -6   8   4         51.55         46.86         3.57 o                         
  -5   8   4        392.88        371.89         8.37 o                         
  -4   8   4         37.45         32.85         1.99 o                         
  -3   8   4        266.52        261.69         4.46 o                         
  -2   8   4         86.14         84.11         2.61 o                         
  -1   8   4         68.61         64.27         2.11 o                         
   0   8   4        231.39        231.97         4.29 o                         
   1   8   4         62.36         61.70         2.13 o                         
   2   8   4         79.90         84.29         2.30 o                         
   3   8   4        250.56        257.56         5.04 o                         
   4   8   4         30.00         26.78         1.80 o                         
   5   8   4        403.98        417.26         6.42 o                         
   6   8   4         43.61         44.06         3.09 o                         
   7   8   4         34.75         33.11         1.86 o                         
  -6   9   4         29.85         31.62         3.26 o                         
  -5   9   4         27.19         28.61         2.59 o                         
  -4   9   4         14.58         12.15         1.31 o                         
  -3   9   4        340.93        339.55         6.40 o                         
  -2   9   4        452.23        443.21         8.28 o                         
  -1   9   4         68.44         63.89         2.38 o                         
   0   9   4        729.67        747.13        10.03 o                         
   1   9   4         57.20         51.88         2.25 o                         
   2   9   4        474.14        462.90         6.25 o                         
   3   9   4        329.28        342.06         6.24 o                         
   4   9   4         10.32         10.24         1.02 o                         
   5   9   4         31.52         34.00         2.12 o                         
   6   9   4         34.52         38.17         2.33 o                         
  -5  10   4         47.94         45.55         2.67 o                         
  -4  10   4         73.67         67.57         2.84 o                         
  -3  10   4        207.59        202.99         6.03 o                         
  -2  10   4        215.81        231.71         6.17 o                         
  -1  10   4        107.16        113.11         3.83 o                         
   0  10   4         11.26          9.44         1.44 o                         
   1  10   4         90.66         92.60         3.17 o                         
   2  10   4        203.59        214.90         5.23 o                         
   3  10   4        214.55        220.83         4.80 o                         
   4  10   4         67.15         71.88         2.25 o                         
   5  10   4         47.18         46.94         2.59 o                         
   6  10   4         14.33         10.08         1.72 o                         
  -5  11   4          9.54          9.71         1.39 o                         
  -4  11   4         22.46         19.79         1.44 o                         
  -3  11   4         41.94         40.27         1.99 o                         
  -2  11   4         25.22         22.65         1.47 o                         
  -1  11   4         50.36         54.82         2.98 o                         
   0  11   4          1.47         -0.14         1.10 o                         
   1  11   4         52.29         54.47         3.21 o                         
   2  11   4         26.14         23.29         1.92 o                         
   3  11   4         47.37         51.01         2.44 o                         
   4  11   4         17.16         13.83         1.10 o                         
   5  11   4          5.35          4.89         0.64 o                         
  -4  12   4          8.65          9.52         1.45 o                         
  -3  12   4          0.66          0.59         0.53 o                         
  -2  12   4         38.37         35.52         1.80 o                         
  -1  12   4         69.51         74.12         3.65 o                         
   0  12   4         21.00         21.70         1.97 o                         
   1  12   4         66.20         66.94         3.02 o                         
   2  12   4         42.54         44.13         2.43 o                         
   3  12   4          0.95          1.95         0.58 o                         
   4  12   4          9.25         10.88         0.86 o                         
  -2  13   4         61.45         53.76         2.24 o                         
  -1  13   4         99.31         95.07         3.16 o                         
   0  13   4         48.08         45.39         2.41 o                         
   1  13   4         89.68         81.39         3.98 o                         
   2  13   4         69.64         59.11         2.68 o                         
   3  13   4         14.65         15.23         2.16 o                         
   1   0   5       1779.20       1557.03        11.91 o                         
   2   0   5        433.35        416.22         4.97 o                         
   3   0   5        339.30        364.67         7.12 o                         
   4   0   5         61.93         65.79         2.90 o                         
   5   0   5        322.44        305.66         6.56 o                         
   6   0   5         32.92         32.44         2.48 o                         
   7   0   5        313.97        319.34         9.12 o                         
   8   0   5          1.39          1.12         0.86 o                         
  -8   1   5         13.88         11.99         1.82 o                         
  -7   1   5         11.46          8.99         1.31 o                         
  -6   1   5        231.39        229.00         6.22 o                         
  -5   1   5        533.29        542.44         7.89 o                         
  -4   1   5        639.57        702.69        12.04 o                         
  -3   1   5        880.48        863.63         8.59 o                         
  -2   1   5       1437.09       1495.82        10.41 o                         
  -1   1   5       1675.18       1590.74        14.68 o                         
   0   1   5       1763.22       1645.36        12.18 o                         
   1   1   5       1550.81       1448.26        10.50 o                         
   2   1   5       1182.37       1240.29        10.67 o                         
   3   1   5        952.37        922.04        12.07 o                         
   4   1   5        567.04        610.44         8.87 o                         
   5   1   5        496.68        473.97        10.05 o                         
   6   1   5        241.27        236.97         5.68 o                         
   7   1   5         15.54         11.17         1.71 o                         
   8   1   5         13.78         12.12         1.71 o                         
  -8   2   5         63.17         65.33         4.57 o                         
  -7   2   5        130.23        134.90         7.69 o                         
  -6   2   5        113.95        108.44         4.20 o                         
  -5   2   5       1291.38       1281.02        14.61 o                         
  -4   2   5        666.93        690.20        13.30 o                         
  -3   2   5       4077.41       4083.90        29.18 o                         
  -2   2   5       3121.37       3150.99        22.10 o                         
  -1   2   5       1020.21        992.16         8.03 o                         
   0   2   5        264.59        212.90         3.00 o                         
   1   2   5       1161.61       1141.19         9.65 o                         
   2   2   5       3250.19       3237.51        22.47 o                         
   3   2   5       4232.54       4163.11        33.82 o                         
   4   2   5        665.99        705.16        13.98 o                         
   5   2   5       1362.62       1315.68        17.36 o                         
   6   2   5        117.41        111.59         4.45 o                         
   7   2   5        153.64        160.88         6.06 o                         
   8   2   5         66.41         68.05         2.49 o                         
  -8   3   5         59.48         58.72         3.30 o                         
  -7   3   5         92.23         94.10         3.59 o                         
  -6   3   5         27.56         23.12         1.77 o                         
  -5   3   5        224.60        211.51         4.67 o                         
  -4   3   5        339.37        310.25         6.67 o                         
  -3   3   5         11.18         14.54         1.13 o                         
  -2   3   5       1633.91       1696.36        14.54 o                         
  -1   3   5        550.45        504.05         5.64 o                         
   0   3   5        381.26        379.39         4.76 o                         
   1   3   5        710.65        659.82         8.16 o                         
   2   3   5       1552.32       1610.06        16.55 o                         
   3   3   5         33.50         40.52         2.75 o                         
   4   3   5        357.01        337.32         5.88 o                         
   5   3   5        191.79        174.76         5.27 o                         
   6   3   5         27.84         21.41         1.76 o                         
   7   3   5         92.73         99.94         3.90 o                         
   8   3   5         61.29         55.52         3.12 o                         
  -8   4   5         26.60         28.47         2.18 o                         
  -7   4   5         75.22         79.21         2.93 o                         
  -6   4   5         84.58         82.94         2.74 o                         
  -5   4   5        485.87        478.96         8.13 o                         
  -4   4   5        206.15        202.42         3.53 o                         
  -3   4   5        971.42       1039.34        20.95 o                         
  -2   4   5        483.38        524.46         6.76 o                         
  -1   4   5        290.84        298.86         4.67 o                         
   0   4   5       1242.76       1254.21        14.22 o                         
   1   4   5        288.13        293.49         5.91 o                         
   2   4   5        476.56        513.03         7.13 o                         
   3   4   5        872.75        924.38        17.88 o                         
   4   4   5        164.27        161.97         4.08 o                         
   5   4   5        482.18        460.28         8.95 o                         
   6   4   5         89.59         90.73         2.88 o                         
   7   4   5         67.37         64.36         2.90 o                         
   8   4   5         27.72         24.67         2.00 o                         
  -8   5   5         12.31         11.80         1.93 o                         
  -7   5   5         27.51         27.83         1.66 o                         
  -6   5   5        108.97        111.38         3.15 o                         
  -5   5   5        352.39        362.82         6.02 o                         
  -4   5   5        293.30        272.00         4.77 o                         
  -3   5   5        419.75        440.95         7.25 o                         
  -2   5   5       2184.19       2473.17        22.86 o                         
  -1   5   5        847.87        951.24        14.76 o                         
   0   5   5        132.44        124.46         2.89 o                         
   1   5   5        949.98       1042.56         9.92 o                         
   2   5   5       2321.80       2614.88        39.32 o                         
   3   5   5        513.34        524.95         8.55 o                         
   4   5   5        260.40        250.62         6.97 o                         
   5   5   5        315.73        310.52         7.39 o                         
   6   5   5        137.46        133.91         3.45 o                         
   7   5   5         22.31         21.61         1.66 o                         
   8   5   5         13.04         12.00         1.27 o                         
  -7   6   5         77.04         74.87         4.25 o                         
  -6   6   5        108.09        109.01         5.02 o                         
  -5   6   5        591.90        587.81         7.93 o                         
  -4   6   5        151.61        148.48         3.23 o                         
  -3   6   5        415.63        393.07         4.96 o                         
  -2   6   5       1132.51       1151.68        14.19 o                         
  -1   6   5         36.75         61.04         3.75 o                         
   0   6   5       3065.50       3226.45        32.37 o                         
   1   6   5         19.98         35.30         2.20 o                         
   2   6   5       1151.68       1179.15        15.20 o                         
   3   6   5        341.66        318.77         5.28 o                         
   4   6   5        135.82        127.49         5.19 o                         
   5   6   5        604.06        588.59         9.36 o                         
   6   6   5        109.70        110.56         3.05 o                         
   7   6   5         79.05         77.87         2.83 o                         
  -7   7   5         13.11         14.19         1.71 o                         
  -6   7   5         21.82         19.26         1.57 o                         
  -5   7   5         64.06         64.82         2.88 o                         
  -4   7   5         18.33         17.63         1.49 o                         
  -3   7   5        333.42        319.18         6.07 o                         
  -2   7   5        138.11        131.11         2.85 o                         
  -1   7   5        313.17        315.52         6.03 o                         
   0   7   5         12.86         12.05         1.30 o                         
   1   7   5        243.59        258.94         6.91 o                         
   2   7   5        155.84        147.27         3.22 o                         
   3   7   5        319.20        318.10         5.62 o                         
   4   7   5         22.17         23.35         2.24 o                         
   5   7   5         61.61         56.97         2.46 o                         
   6   7   5         19.91         19.37         2.02 o                         
   7   7   5         12.03         13.00         1.34 o                         
  -7   8   5          7.28         10.54         1.71 o                         
  -6   8   5        120.06        117.87         7.40 o                         
  -5   8   5         30.73         27.33         1.92 o                         
  -4   8   5        488.66        512.64        12.55 o                         
  -3   8   5        117.29        126.27         3.91 o                         
  -2   8   5        706.03        733.93         8.95 o                         
  -1   8   5        234.23        236.57         4.34 o                         
   0   8   5        249.93        232.98         5.14 o                         
   1   8   5        232.89        232.06         4.87 o                         
   2   8   5        690.52        719.55         7.97 o                         
   3   8   5        116.67        133.20         3.97 o                         
   4   8   5        451.98        480.53         7.73 o                         
   5   8   5         28.84         27.58         1.89 o                         
   6   8   5        119.23        119.98         3.73 o                         
   7   8   5          5.35          6.80         1.40 o                         
  -6   9   5         51.24         47.88         4.16 o                         
  -5   9   5         69.63         67.41         5.31 o                         
  -4   9   5         26.02         24.58         1.91 o                         
  -3   9   5          6.55          7.46         1.07 o                         
  -2   9   5        139.81        141.77         5.49 o                         
  -1   9   5        117.06        110.01         3.58 o                         
   0   9   5        113.19        112.96         4.19 o                         
   1   9   5        116.97        114.96         3.16 o                         
   2   9   5        153.76        150.21         3.60 o                         
   3   9   5         10.49         13.42         1.29 o                         
   4   9   5         30.18         32.48         1.75 o                         
   5   9   5         70.71         71.03         3.41 o                         
   6   9   5         39.10         37.87         1.83 o                         
  -5  10   5          4.94          4.37         1.22 o                         
  -4  10   5         48.86         44.98         2.65 o                         
  -3  10   5        188.08        199.14         6.29 o                         
  -2  10   5        256.88        270.61         7.30 o                         
  -1  10   5         51.18         42.69         3.09 o                         
   0  10   5       2050.48       2039.21        24.70 o                         
   1  10   5         54.11         47.95         2.14 o                         
   2  10   5        219.99        223.42         5.29 o                         
   3  10   5        175.61        188.06         4.02 o                         
   4  10   5         47.00         45.69         1.92 o                         
   5  10   5          9.04          9.50         0.95 o                         
  -5  11   5         15.52         18.62         2.47 o                         
  -4  11   5          5.32          5.38         1.94 o                         
  -3  11   5         14.36         13.85         1.37 o                         
  -2  11   5         42.66         44.07         2.67 o                         
  -1  11   5        168.43        165.70         4.65 o                         
   0  11   5          9.29         10.36         1.72 o                         
   1  11   5        153.76        144.20         4.21 o                         
   2  11   5         43.89         46.39         2.33 o                         
   3  11   5         13.82         13.16         1.16 o                         
   4  11   5          4.52          4.67         0.65 o                         
   5  11   5         13.44         11.45         1.09 o                         
  -4  12   5         55.26         65.85         4.44 o                         
  -3  12   5         14.07         12.05         1.40 o                         
  -2  12   5         85.19         88.32         3.41 o                         
  -1  12   5          4.49          4.31         1.13 o                         
   0  12   5         93.41         93.43         3.54 o                         
   1  12   5          3.86          4.10         0.98 o                         
   2  12   5         88.35         88.77         3.31 o                         
   3  12   5         15.27         13.54         1.10 o                         
   4  12   5         64.23         66.17         2.18 o                         
  -2  13   5         34.08         28.57         1.87 o                         
  -1  13   5         38.37         34.25         1.96 o                         
   0  13   5         12.81         11.71         1.21 o                         
   1  13   5         45.20         41.04         2.02 o                         
   2  13   5         35.35         32.01         2.34 o                         
   0   0   6       1901.69       1918.93        27.98 o                         
   1   0   6        349.43        340.36         4.91 o                         
   2   0   6       2754.34       2637.72        23.14 o                         
   3   0   6        178.51        168.55         4.64 o                         
   4   0   6        757.82        806.04        26.13 o                         
   5   0   6        415.52        374.97         5.89 o                         
   6   0   6         26.52         19.79         1.75 o                         
   7   0   6          6.34          8.22         1.53 o                         
   8   0   6          9.68          8.48         1.47 o                         
  -8   1   6         90.55         90.34         5.56 o                         
  -7   1   6         41.36         38.08         2.41 o                         
  -6   1   6        110.54        112.54         6.04 o                         
  -5   1   6        146.73        131.40         3.18 o                         
  -4   1   6        345.29        354.95        12.00 o                         
  -3   1   6        292.23        341.00         7.13 o                         
  -2   1   6        149.11        134.48         2.95 o                         
  -1   1   6        518.09        476.14         7.03 o                         
   0   1   6       1295.83       1235.15        10.62 o                         
   1   1   6        561.86        520.98         5.83 o                         
   2   1   6        180.30        162.26         3.74 o                         
   3   1   6        315.54        371.56         6.42 o                         
   4   1   6        364.07        362.91         9.53 o                         
   5   1   6        145.84        134.37         3.22 o                         
   6   1   6        150.36        151.98         4.48 o                         
   7   1   6         40.76         44.33         2.99 o                         
   8   1   6        106.41        108.36         8.42 o                         
  -8   2   6         38.41         37.61         2.68 o                         
  -7   2   6         81.80         74.58         3.80 o                         
  -6   2   6        247.12        263.06         7.71 o                         
  -5   2   6         76.55         76.89         2.64 o                         
  -4   2   6        697.34        704.52        10.29 o                         
  -3   2   6        148.07        186.23         4.74 o                         
  -2   2   6       2337.68       2366.80        22.47 o                         
  -1   2   6       8501.83       8150.21        65.66 o                         
   0   2   6         39.27         22.59         1.27 o                         
   1   2   6       9177.93       8755.52        64.06 o                         
   2   2   6       2458.89       2487.73        23.25 o                         
   3   2   6        111.10        145.22         5.11 o                         
   4   2   6        731.45        735.29        13.98 o                         
   5   2   6         85.35         89.94         3.36 o                         
   6   2   6        263.06        260.25         6.60 o                         
   7   2   6         92.70         94.58         3.66 o                         
   8   2   6         39.88         39.68         2.42 o                         
  -8   3   6         52.13         61.08         5.24 o                         
  -7   3   6          6.96          5.50         1.22 o                         
  -6   3   6         23.11         21.22         1.51 o                         
  -5   3   6         12.18         12.73         1.27 o                         
  -4   3   6        283.49        311.56         5.07 o                         
  -3   3   6        294.63        317.93         6.47 o                         
  -2   3   6       5400.63       5650.21        48.20 o                         
  -1   3   6        373.52        391.61         6.68 o                         
   0   3   6       4977.69       5076.32        47.31 o                         
   1   3   6        350.79        356.59         6.35 o                         
   2   3   6       5348.76       5680.98        52.36 o                         
   3   3   6        340.13        364.17         8.75 o                         
   4   3   6        341.44        357.15         6.76 o                         
   5   3   6         21.24         20.13         1.90 o                         
   6   3   6          9.67         10.09         1.27 o                         
   7   3   6          6.38          6.24         1.12 o                         
   8   3   6         52.23         55.91         2.40 o                         
  -8   4   6         14.01         14.61         1.52 o                         
  -7   4   6        138.82        138.22         4.30 o                         
  -6   4   6        409.99        424.15         7.71 o                         
  -5   4   6        171.79        170.38         5.09 o                         
  -4   4   6         23.66         16.69         1.08 o                         
  -3   4   6         28.75         30.17         2.38 o                         
  -2   4   6       1665.40       1832.74        19.37 o                         
  -1   4   6       1584.99       1703.33        15.90 o                         
   0   4   6        102.71         76.58         2.83 o                         
   1   4   6       1468.18       1581.65        18.27 o                         
   2   4   6       1632.29       1809.00        23.26 o                         
   3   4   6         36.91         35.23         3.43 o                         
   4   4   6         14.24         11.08         1.25 o                         
   5   4   6        166.42        162.51         4.56 o                         
   6   4   6        394.86        392.87         9.41 o                         
   7   4   6        137.15        132.37         4.26 o                         
   8   4   6          9.96          9.88         1.00 o                         
  -7   5   6         26.12         23.63         1.55 o                         
  -6   5   6        170.67        176.43         4.67 o                         
  -5   5   6        213.56        211.57         6.66 o                         
  -4   5   6         72.47         74.72         2.31 o                         
  -3   5   6         95.33         82.39         2.25 o                         
  -2   5   6        731.61        773.54        12.56 o                         
  -1   5   6        373.75        371.66         8.58 o                         
   0   5   6       2180.31       2234.23        20.50 o                         
   1   5   6        441.81        460.68         6.96 o                         
   2   5   6        708.85        764.63        33.50 o                         
   3   5   6         77.22         62.90         2.60 o                         
   4   5   6         75.68         83.37         3.54 o                         
   5   5   6        184.31        182.19         6.27 o                         
   6   5   6        164.88        167.71         4.58 o                         
   7   5   6         31.95         30.45         1.90 o                         
  -7   6   6         75.18         73.33         3.22 o                         
  -6   6   6         43.92         39.38         2.47 o                         
  -5   6   6        597.82        614.40         9.58 o                         
  -4   6   6        617.08        637.11        12.26 o                         
  -3   6   6        109.45         98.85         2.32 o                         
  -2   6   6        882.48        849.04        10.36 o                         
  -1   6   6       1980.86       2013.96        54.23 o                         
   0   6   6        389.83        457.27         8.09 o                         
   1   6   6       2015.63       2040.56        20.10 o                         
   2   6   6        908.93        876.66        11.87 o                         
   3   6   6         98.66         87.10         2.68 o                         
   4   6   6        595.61        615.87        12.30 o                         
   5   6   6        599.39        582.46        10.49 o                         
   6   6   6         39.69         40.57         2.22 o                         
   7   6   6         78.95         77.64         2.77 o                         
  -7   7   6         13.39         12.01         1.52 o                         
  -6   7   6        120.76        123.09         4.72 o                         
  -5   7   6        140.85        141.52         5.41 o                         
  -4   7   6        155.41        159.84         5.14 o                         
  -3   7   6         21.28         18.18         1.56 o                         
  -2   7   6         23.75         25.41         1.54 o                         
  -1   7   6         29.74         35.35         1.85 o                         
   0   7   6          0.53          1.39         0.62 o                         
   1   7   6         33.49         39.74         1.77 o                         
   2   7   6         19.91         21.44         1.37 o                         
   3   7   6         22.55         22.74         1.98 o                         
   4   7   6        130.57        140.76         4.73 o                         
   5   7   6        132.57        147.14         5.50 o                         
   6   7   6        123.37        126.35         8.46 o                         
   7   7   6         10.77         12.39         0.92 o                         
  -6   8   6         88.08         90.28         4.60 o                         
  -5   8   6         96.04         96.13         6.21 o                         
  -4   8   6         80.71         76.92         2.87 o                         
  -3   8   6        184.03        179.60         5.57 o                         
  -2   8   6        219.29        215.27         4.71 o                         
  -1   8   6         50.09         47.22         3.16 o                         
   0   8   6         49.79         52.74         2.64 o                         
   1   8   6         54.94         49.69         2.39 o                         
   2   8   6        209.11        215.65         4.28 o                         
   3   8   6        167.55        160.73         4.48 o                         
   4   8   6         82.04         79.74         3.95 o                         
   5   8   6         94.40         85.40         3.50 o                         
   6   8   6         85.76         90.00         3.20 o                         
  -6   9   6          9.57          9.45         1.94 o                         
  -5   9   6         23.18         19.43         2.74 o                         
  -4   9   6        168.91        195.42         5.71 o                         
  -3   9   6        137.53        143.39         4.98 o                         
  -2   9   6         90.71         96.51         4.02 o                         
  -1   9   6        530.82        529.20         7.42 o                         
   0   9   6          2.73          2.45         0.89 o                         
   1   9   6        525.40        521.83         7.68 o                         
   2   9   6         86.91         94.40         3.52 o                         
   3   9   6        118.54        122.65         3.49 o                         
   4   9   6        177.93        209.09         6.01 o                         
   5   9   6         16.86         15.43         1.32 o                         
   6   9   6          9.88          9.45         0.85 o                         
  -5  10   6          5.38          3.76         1.63 o                         
  -4  10   6        122.57        125.77         6.28 o                         
  -3  10   6        161.25        164.57         5.98 o                         
  -2  10   6         26.29         32.59         2.22 o                         
  -1  10   6        359.05        350.24         6.98 o                         
   0  10   6         69.93         67.48         3.86 o                         
   1  10   6        386.90        383.77         8.28 o                         
   2  10   6         32.25         33.92         2.38 o                         
   3  10   6        158.20        157.61         5.53 o                         
   4  10   6        122.52        129.38         3.35 o                         
   5  10   6          1.71          1.74         0.65 o                         
  -4  11   6         22.29         21.50         3.27 o                         
  -3  11   6         22.08         18.12         1.67 o                         
  -2  11   6          0.17          0.24         0.92 o                         
  -1  11   6        348.51        357.47         7.86 o                         
   0  11   6         44.44         42.42         2.65 o                         
   1  11   6        371.49        378.26         7.94 o                         
   2  11   6          0.33         -0.21         0.82 o                         
   3  11   6         28.38         23.81         1.66 o                         
   4  11   6         23.89         19.01         1.30 o                         
   5  11   6         40.36         36.83         5.08 o                         
  -4  12   6         10.84         10.61         1.86 o                         
  -3  12   6         55.78         58.59         2.79 o                         
  -2  12   6          1.70          1.41         0.82 o                         
  -1  12   6         41.62         40.45         1.93 o                         
   0  12   6        125.26        120.41         3.62 o                         
   1  12   6         52.31         52.89         2.60 o                         
   2  12   6          0.69          1.01         0.67 o                         
   3  12   6         59.45         58.62         2.84 o                         
   4  12   6          9.91          9.33         1.22 o                         
  -2  13   6         68.87         66.33         2.72 o                         
  -1  13   6         35.56         32.15         1.58 o                         
   0  13   6         84.33         83.60         2.85 o                         
   1  13   6         43.64         39.72         1.94 o                         
   2  13   6         65.54         64.26         2.67 o                         
   1   0   7        443.87        474.75         6.39 o                         
   2   0   7        498.27        524.85         7.49 o                         
   3   0   7       1560.30       1602.37        23.00 o                         
   4   0   7         16.64         23.76         2.38 o                         
   5   0   7        253.90        241.22         4.28 o                         
   6   0   7        605.11        614.95        11.84 o                         
   7   0   7          7.93         10.02         1.28 o                         
   8   0   7        170.09        159.90         7.68 o                         
  -8   1   7         15.03         15.98         1.43 o                         
  -7   1   7          4.23          4.56         1.06 o                         
  -6   1   7         13.96         13.82         1.62 o                         
  -5   1   7        458.90        460.46         6.79 o                         
  -4   1   7        209.37        204.22         4.20 o                         
  -3   1   7        150.76        139.73         4.04 o                         
  -2   1   7       2186.86       2314.89        20.22 o                         
  -1   1   7        782.73        829.32        10.75 o                         
   0   1   7          7.99          4.25         0.69 o                         
   1   1   7        839.88        855.66        11.10 o                         
   2   1   7       2500.97       2627.69        24.41 o                         
   3   1   7        175.28        180.20         5.04 o                         
   4   1   7        235.62        224.79         4.40 o                         
   5   1   7        501.12        496.33        10.43 o                         
   6   1   7          6.46          5.39         1.07 o                         
   7   1   7          5.56          5.05         1.21 o                         
   8   1   7         17.45         16.47         1.83 o                         
  -8   2   7         28.33         30.68         1.88 o                         
  -7   2   7         27.41         28.77         2.41 o                         
  -6   2   7        586.36        589.90        11.07 o                         
  -5   2   7        225.27        210.93         4.15 o                         
  -4   2   7       2156.49       2126.81        16.62 o                         
  -3   2   7         44.28         38.53         2.20 o                         
  -2   2   7        110.51        132.80         3.50 o                         
  -1   2   7        416.61        462.93         6.60 o                         
   0   2   7        142.69        123.68         2.75 o                         
   1   2   7        356.73        391.47         4.90 o                         
   2   2   7        160.63        186.80         4.14 o                         
   3   2   7         43.15         38.41         2.71 o                         
   4   2   7       2294.52       2232.39        18.20 o                         
   5   2   7        222.03        209.39         4.50 o                         
   6   2   7        538.52        537.18         9.96 o                         
   7   2   7         22.53         21.66         1.61 o                         
   8   2   7         29.18         30.63         1.79 o                         
  -8   3   7          7.82          8.42         1.14 o                         
  -7   3   7         21.83         21.58         2.08 o                         
  -6   3   7         55.05         51.81         2.45 o                         
  -5   3   7         21.55         22.25         1.45 o                         
  -4   3   7        525.14        497.33         8.07 o                         
  -3   3   7         29.63         27.63         1.99 o                         
  -2   3   7       1443.26       1346.23        15.70 o                         
  -1   3   7        185.32        214.65         5.45 o                         
   0   3   7       2367.64       2450.79        36.19 o                         
   1   3   7        179.81        213.01         4.31 o                         
   2   3   7       1641.60       1561.22        16.89 o                         
   3   3   7         28.05         38.26         2.80 o                         
   4   3   7        566.94        528.62         8.12 o                         
   5   3   7         21.10         19.72         1.45 o                         
   6   3   7         71.38         68.85         3.09 o                         
   7   3   7         19.50         21.38         1.53 o                         
   8   3   7          9.05          9.31         1.02 o                         
  -8   4   7         10.38         10.41         1.85 o                         
  -7   4   7        109.72        119.69         3.47 o                         
  -6   4   7         54.53         58.32         2.70 o                         
  -5   4   7        303.12        301.72         6.42 o                         
  -4   4   7        200.52        203.66         3.67 o                         
  -3   4   7        128.22        104.95         4.79 o                         
  -2   4   7        188.22        205.29         5.39 o                         
  -1   4   7       4896.13       4976.06        39.47 o                         
   0   4   7       1256.23       1427.44        15.29 o                         
   1   4   7       4838.72       5073.75        44.24 o                         
   2   4   7        203.32        215.18         9.09 o                         
   3   4   7        117.91        103.45         6.00 o                         
   4   4   7        203.22        210.01         5.90 o                         
   5   4   7        333.17        338.29         6.85 o                         
   6   4   7         52.90         51.92         2.90 o                         
   7   4   7        107.88        114.83         3.27 o                         
   8   4   7         10.27         11.00         1.40 o                         
  -7   5   7          4.04          5.25         0.85 o                         
  -6   5   7         73.57         76.86         3.05 o                         
  -5   5   7        122.06        127.70         3.97 o                         
  -4   5   7        354.13        361.75         5.13 o                         
  -3   5   7        273.32        271.88         4.21 o                         
  -2   5   7        419.80        415.00         8.79 o                         
  -1   5   7        466.93        414.65         7.35 o                         
   0   5   7       5015.84       5174.10        41.73 o                         
   1   5   7        500.59        447.67         6.54 o                         
   2   5   7        443.29        444.04        10.51 o                         
   3   5   7        275.65        288.45         5.86 o                         
   4   5   7        346.78        346.02        10.78 o                         
   5   5   7         90.16         91.60         3.84 o                         
   6   5   7         64.33         59.70         3.18 o                         
   7   5   7          7.89         10.92         1.06 o                         
  -7   6   7         16.71         19.30         1.66 o                         
  -6   6   7        107.69        109.48         4.87 o                         
  -5   6   7        152.80        153.83         4.39 o                         
  -4   6   7         25.52         28.78         1.63 o                         
  -3   6   7        449.11        450.98         5.71 o                         
  -2   6   7         10.92         18.97         1.18 o                         
  -1   6   7       1420.58       1476.37        19.81 o                         
   0   6   7         86.71         84.90         3.07 o                         
   1   6   7       1519.72       1529.46        15.42 o                         
   2   6   7         11.53         19.76         1.28 o                         
   3   6   7        482.93        493.96        10.35 o                         
   4   6   7         43.51         46.59         2.75 o                         
   5   6   7        154.21        143.57         6.05 o                         
   6   6   7         99.46        109.73         3.90 o                         
   7   6   7         17.95         20.06         1.25 o                         
  -7   7   7          2.25          3.63         0.95 o                         
  -6   7   7         40.14         43.36         2.40 o                         
  -5   7   7        138.95        147.06         5.47 o                         
  -4   7   7        142.97        134.53         4.71 o                         
  -3   7   7        553.35        534.02         8.13 o                         
  -2   7   7        202.17        186.90         4.10 o                         
  -1   7   7         65.60         66.93         2.45 o                         
   0   7   7        161.65        154.93         3.69 o                         
   1   7   7         62.94         59.43         2.10 o                         
   2   7   7        181.86        169.05         4.28 o                         
   3   7   7        549.46        534.48         8.52 o                         
   4   7   7        107.52        103.34         4.65 o                         
   5   7   7        128.93        131.38         5.33 o                         
   6   7   7         43.35         46.27         2.19 o                         
   7   7   7          4.97          4.91         0.62 o                         
  -6   8   7         39.72         33.05         2.76 o                         
  -5   8   7        199.32        222.81         9.08 o                         
  -4   8   7         95.54         92.97         3.14 o                         
  -3   8   7        155.24        153.77         4.69 o                         
  -2   8   7        148.21        144.16         4.28 o                         
  -1   8   7        148.92        156.14         3.87 o                         
   0   8   7         60.79         53.60         2.44 o                         
   1   8   7        151.95        162.49         3.78 o                         
   2   8   7        136.05        134.82         4.40 o                         
   3   8   7        167.07        181.00         7.38 o                         
   4   8   7         93.01         90.29         4.32 o                         
   5   8   7        175.36        188.05         6.49 o                         
   6   8   7         39.71         37.74         1.50 o                         
  -6   9   7          4.84          4.79         1.06 o                         
  -5   9   7         65.28         65.66         3.94 o                         
  -4   9   7         57.44         55.78         3.50 o                         
  -3   9   7        169.85        165.10         4.85 o                         
  -2   9   7          0.06          0.44         0.89 o                         
  -1   9   7        248.35        246.93         5.71 o                         
   0   9   7         46.12         48.56         2.79 o                         
   1   9   7        257.95        276.14         5.95 o                         
   2   9   7          1.13          2.43         1.08 o                         
   3   9   7        161.14        155.31         4.93 o                         
   4   9   7         69.60         63.14         2.70 o                         
   5   9   7         53.09         60.04         3.30 o                         
   6   9   7          3.92          2.83         0.49 o                         
  -5  10   7         54.13         48.98         4.30 o                         
  -4  10   7         61.94         51.37         4.00 o                         
  -3  10   7         51.77         55.43         5.97 o                         
  -2  10   7         25.08         25.84         2.08 o                         
  -1  10   7        396.30        423.47         7.92 o                         
   0  10   7        957.69        944.68        20.16 o                         
   1  10   7        407.29        413.75         8.60 o                         
   2  10   7         21.73         20.29         1.91 o                         
   3  10   7         61.55         63.89         3.02 o                         
   4  10   7         69.96         65.87         2.35 o                         
   5  10   7         52.37         48.44         2.11 o                         
  -4  11   7         49.22         51.79         4.64 o                         
  -3  11   7         51.79         44.97         3.62 o                         
  -2  11   7         93.78         97.07         3.88 o                         
  -1  11   7        234.99        229.01         6.08 o                         
   0  11   7        199.97        202.76         6.51 o                         
   1  11   7        227.64        235.57         6.99 o                         
   2  11   7         94.13         96.60         3.64 o                         
   3  11   7         48.65         47.67         2.54 o                         
   4  11   7         39.05         38.86         2.63 o                         
  -3  12   7         97.65         94.20         3.50 o                         
  -2  12   7        119.27        119.10         3.85 o                         
  -1  12   7         29.74         26.67         1.76 o                         
   0  12   7        128.69        122.81         3.57 o                         
   1  12   7         31.67         29.96         1.97 o                         
   2  12   7        129.79        133.66         3.84 o                         
   3  12   7         96.67         99.67         3.60 o                         
  -2  13   7          8.63          6.64         1.16 o                         
  -1  13   7          7.05          4.82         0.81 o                         
   0  13   7          0.47          0.64         0.48 o                         
   1  13   7          6.04          5.32         0.83 o                         
   2  13   7          6.48          5.15         0.75 o                         
   0   0   8       1327.63       1291.15        25.25 o                         
   1   0   8       6015.09       5477.69        51.21 o                         
   2   0   8       2312.32       2433.77        30.46 o                         
   3   0   8       1728.33       1748.94        25.07 o                         
   4   0   8          0.65          1.38         0.52 o                         
   5   0   8         68.04         68.22         2.43 o                         
   6   0   8        165.60        164.91         4.26 o                         
   7   0   8         16.69         18.69         1.62 o                         
   8   0   8          1.05          1.26         0.53 o                         
  -8   1   8         11.93         10.41         1.13 o                         
  -7   1   8         54.52         57.44         2.78 o                         
  -6   1   8        122.16        124.09         3.59 o                         
  -5   1   8        612.85        608.93         6.96 o                         
  -4   1   8         16.04         13.93         1.07 o                         
  -3   1   8        447.65        493.65         8.44 o                         
  -2   1   8        306.24        344.73         6.16 o                         
  -1   1   8         87.89         88.94         2.61 o                         
   0   1   8        730.46        717.18         8.41 o                         
   1   1   8         57.85         52.04         1.73 o                         
   2   1   8        271.47        288.82         6.12 o                         
   3   1   8        490.76        529.11         9.69 o                         
   4   1   8          9.13          7.33         0.80 o                         
   5   1   8        558.42        541.11         7.83 o                         
   6   1   8        109.36        117.13         4.10 o                         
   7   1   8         50.58         55.23         2.67 o                         
   8   1   8         10.24          9.02         0.79 o                         
  -8   2   8         30.48         33.89         1.86 o                         
  -7   2   8        226.34        208.82         6.19 o                         
  -6   2   8        105.17        104.10         3.37 o                         
  -5   2   8        385.93        383.90         6.24 o                         
  -4   2   8        472.28        454.25         5.95 o                         
  -3   2   8        666.26        591.75        10.84 o                         
  -2   2   8       2304.98       2408.24        21.63 o                         
  -1   2   8       2540.35       2525.07        26.61 o                         
   0   2   8       1890.95       1844.07        17.79 o                         
   1   2   8       2584.87       2518.44        23.00 o                         
   2   2   8       2196.27       2310.40        22.68 o                         
   3   2   8        634.27        561.66        11.84 o                         
   4   2   8        452.79        411.80         6.47 o                         
   5   2   8        372.52        370.45         6.48 o                         
   6   2   8        120.57        120.68         3.51 o                         
   7   2   8        220.20        213.81         5.62 o                         
   8   2   8         31.61         31.65         1.33 o                         
  -8   3   8         10.82          8.49         2.10 o                         
  -7   3   8        147.84        157.40         7.80 o                         
  -6   3   8         18.77         19.60         1.32 o                         
  -5   3   8         71.50         64.37         2.74 o                         
  -4   3   8        731.20        680.82         9.16 o                         
  -3   3   8         28.74         37.49         2.73 o                         
  -2   3   8        831.14        829.73        12.46 o                         
  -1   3   8        233.19        264.47         5.75 o                         
   0   3   8        278.50        332.98         8.35 o                         
   1   3   8        301.56        325.70         6.39 o                         
   2   3   8        855.87        872.55        12.78 o                         
   3   3   8         37.66         43.53         3.10 o                         
   4   3   8        728.69        688.82         9.55 o                         
   5   3   8         71.56         63.13         3.39 o                         
   6   3   8         21.44         19.44         1.62 o                         
   7   3   8        141.40        148.02         3.84 o                         
   8   3   8         10.01          8.49         1.15 o                         
  -7   4   8         17.41         20.21         1.43 o                         
  -6   4   8        131.61        139.11         3.86 o                         
  -5   4   8        142.46        148.34         4.05 o                         
  -4   4   8        484.63        464.34         6.36 o                         
  -3   4   8       1461.84       1453.95        12.86 o                         
  -2   4   8        261.62        274.70         7.55 o                         
  -1   4   8       5410.55       5636.06        58.83 o                         
   0   4   8         80.61        111.67         3.72 o                         
   1   4   8       5275.01       5463.88        53.34 o                         
   2   4   8        225.72        222.33         6.86 o                         
   3   4   8       1539.19       1518.96        21.54 o                         
   4   4   8        505.79        474.15        10.65 o                         
   5   4   8        147.46        150.04         4.06 o                         
   6   4   8        136.31        142.50         4.19 o                         
   7   4   8         16.98         19.12         1.36 o                         
  -7   5   8         71.26         85.74         2.69 o                         
  -6   5   8         65.19         64.92         2.52 o                         
  -5   5   8          1.12          2.08         0.79 o                         
  -4   5   8        848.21        831.15         9.61 o                         
  -3   5   8        465.41        461.49         5.80 o                         
  -2   5   8        210.25        239.72         7.04 o                         
  -1   5   8       1034.00       1016.91        17.06 o                         
   0   5   8        450.06        526.58        11.22 o                         
   1   5   8        954.47        953.81        12.95 o                         
   2   5   8        200.08        227.25         7.41 o                         
   3   5   8        453.65        450.06         9.45 o                         
   4   5   8        876.57        879.87        25.53 o                         
   5   5   8          2.84          4.29         1.07 o                         
   6   5   8         78.88         75.02         4.27 o                         
   7   5   8         79.64         91.52         3.04 o                         
  -7   6   8         13.80         14.90         2.61 o                         
  -6   6   8         52.46         50.46         2.70 o                         
  -5   6   8        206.01        208.81         5.14 o                         
  -4   6   8        156.86        160.82         3.95 o                         
  -3   6   8        240.63        239.05         5.05 o                         
  -2   6   8        215.05        223.04         4.07 o                         
  -1   6   8        200.54        198.98         5.76 o                         
   0   6   8       2041.33       2054.24        20.76 o                         
   1   6   8        196.11        193.98         3.56 o                         
   2   6   8        202.09        206.66         4.56 o                         
   3   6   8        229.13        226.07         5.28 o                         
   4   6   8        137.97        136.22         5.15 o                         
   5   6   8        192.84        178.83         6.01 o                         
   6   6   8         65.16         66.15         2.67 o                         
   7   6   8         11.92         10.75         0.90 o                         
  -7   7   8         48.54         39.12         3.47 o                         
  -6   7   8          1.31          1.33         0.74 o                         
  -5   7   8         29.15         29.68         2.52 o                         
  -4   7   8        272.05        269.65         6.24 o                         
  -3   7   8         26.60         25.52         1.89 o                         
  -2   7   8        510.84        491.85         7.71 o                         
  -1   7   8        344.93        327.20         5.96 o                         
   0   7   8       1534.36       1552.70        14.88 o                         
   1   7   8        311.10        294.45         4.79 o                         
   2   7   8        508.31        496.80         7.31 o                         
   3   7   8         24.53         28.42         2.22 o                         
   4   7   8        256.69        249.55         7.35 o                         
   5   7   8         24.56         24.19         2.02 o                         
   6   7   8          1.72          1.52         0.68 o                         
   7   7   8         46.95         48.57         1.77 o                         
  -6   8   8         68.65         77.17         6.24 o                         
  -5   8   8          4.56          3.07         1.10 o                         
  -4   8   8        252.38        230.28         6.17 o                         
  -3   8   8          1.69          0.96         0.87 o                         
  -2   8   8        331.53        337.53         6.30 o                         
  -1   8   8        286.32        280.18         5.34 o                         
   0   8   8        180.33        186.46         5.20 o                         
   1   8   8        217.08        202.35         4.75 o                         
   2   8   8        333.59        322.05         7.10 o                         
   3   8   8          5.39          8.24         1.59 o                         
   4   8   8        228.05        212.42         5.84 o                         
   5   8   8          4.96          4.85         1.07 o                         
   6   8   8         70.05         72.63         2.14 o                         
  -6   9   8         32.97         28.23         3.27 o                         
  -5   9   8         17.15         13.64         2.66 o                         
  -4   9   8         25.50         29.72         3.19 o                         
  -3   9   8         58.30         60.80         2.95 o                         
  -2   9   8         20.57         19.23         1.79 o                         
  -1   9   8         95.47        111.78         3.78 o                         
   0   9   8         80.54         73.95         4.01 o                         
   1   9   8        114.01        129.56         4.14 o                         
   2   9   8         13.39         13.77         1.70 o                         
   3   9   8         50.72         52.02         2.87 o                         
   4   9   8         27.56         34.98         2.30 o                         
   5   9   8         19.11         18.92         2.01 o                         
   6   9   8         32.86         31.94         1.22 o                         
  -5  10   8         20.99         17.63         1.86 o                         
  -4  10   8         65.89         54.62         5.39 o                         
  -3  10   8         71.00         66.56         4.43 o                         
  -2  10   8         14.93         13.08         1.49 o                         
  -1  10   8         81.74         81.72         3.30 o                         
   0  10   8         43.52         42.54         2.39 o                         
   1  10   8         87.59         85.30         4.00 o                         
   2  10   8          9.26          6.74         1.24 o                         
   3  10   8         61.47         50.24         3.23 o                         
   4  10   8         62.90         59.48         2.42 o                         
   5  10   8         23.66         25.39         1.34 o                         
  -4  11   8         21.76         18.29         2.79 o                         
  -3  11   8          6.73          6.56         1.62 o                         
  -2  11   8        123.72        129.82         5.11 o                         
  -1  11   8         64.01         58.46         2.64 o                         
   0  11   8         97.21         95.11         3.72 o                         
   1  11   8         64.11         62.55         3.49 o                         
   2  11   8        156.22        167.78         4.75 o                         
   3  11   8          8.60          9.00         1.38 o                         
   4  11   8         13.73         13.92         1.05 o                         
  -3  12   8         26.54         23.78         2.15 o                         
  -2  12   8         27.25         26.31         2.30 o                         
  -1  12   8         53.25         49.64         2.06 o                         
   0  12   8          0.44          0.00         0.71 o                         
   1  12   8         50.30         52.80         2.83 o                         
   2  12   8         31.15         29.86         1.79 o                         
   3  12   8         29.56         28.89         1.89 o                         
  -1  13   8         18.32         17.04         1.26 o                         
   0  13   8         77.89         77.20         2.68 o                         
   1  13   8         16.22         15.00         1.03 o                         
   1   0   9          2.13          4.55         0.75 o                         
   2   0   9       6022.17       5873.75        65.44 o                         
   3   0   9        481.36        461.73        13.68 o                         
   4   0   9       1318.37       1288.13        11.61 o                         
   5   0   9        424.36        422.15         6.41 o                         
   6   0   9         77.64         76.71         3.44 o                         
   7   0   9         14.95         18.87         1.82 o                         
   8   0   9         77.04         77.97         2.74 o                         
  -8   1   9         26.10         20.30         1.98 o                         
  -7   1   9          1.02          1.09         0.77 o                         
  -6   1   9        236.37        246.14         5.70 o                         
  -5   1   9         45.72         50.11         1.86 o                         
  -4   1   9        206.13        198.85         4.01 o                         
  -3   1   9        788.33        747.53        11.22 o                         
  -2   1   9        730.67        765.89        10.49 o                         
  -1   1   9       1086.72       1014.46        11.79 o                         
   0   1   9        111.52        147.71         3.30 o                         
   1   1   9       1258.91       1191.17        11.89 o                         
   2   1   9        811.96        833.82        12.27 o                         
   3   1   9        858.44        801.43        12.96 o                         
   4   1   9        199.30        200.18         4.01 o                         
   5   1   9         28.43         25.11         1.63 o                         
   6   1   9        215.90        220.16         5.44 o                         
   7   1   9          1.77          2.28         0.96 o                         
   8   1   9         26.00         26.97         1.52 o                         
  -8   2   9         76.24         75.78         4.18 o                         
  -7   2   9        106.10        107.20         4.17 o                         
  -6   2   9         48.92         45.91         2.27 o                         
  -5   2   9       1181.69       1177.00        11.29 o                         
  -4   2   9        115.97        119.54         2.76 o                         
  -3   2   9        317.16        332.14         7.11 o                         
  -2   2   9        218.26        246.40         4.91 o                         
  -1   2   9        503.20        522.75         7.81 o                         
   0   2   9        494.61        475.85         7.82 o                         
   1   2   9        528.70        567.10         7.30 o                         
   2   2   9        263.62        287.54         6.63 o                         
   3   2   9        334.96        349.85         9.22 o                         
   4   2   9         91.53         91.03         2.85 o                         
   5   2   9       1131.56       1134.95        11.99 o                         
   6   2   9         56.11         58.94         2.82 o                         
   7   2   9        103.83        114.10         3.30 o                         
   8   2   9         74.91         74.51         2.70 o                         
  -7   3   9         20.31         21.98         1.92 o                         
  -6   3   9         17.23         15.76         1.29 o                         
  -5   3   9        977.07        986.76        13.72 o                         
  -4   3   9       1074.11       1099.91        12.66 o                         
  -3   3   9        506.70        488.12         6.31 o                         
  -2   3   9       1120.81       1162.49        24.03 o                         
  -1   3   9        717.98        756.41         9.33 o                         
   0   3   9        225.79        251.97         5.64 o                         
   1   3   9        632.61        667.91        11.02 o                         
   2   3   9       1162.13       1237.34        16.63 o                         
   3   3   9        549.33        544.86        10.31 o                         
   4   3   9       1026.12       1017.18        11.65 o                         
   5   3   9        974.88        969.01        15.11 o                         
   6   3   9         19.47         15.29         1.57 o                         
   7   3   9         16.17         18.32         1.51 o                         
   8   3   9          1.10          2.94         1.07 o                         
  -7   4   9         15.14         15.31         1.34 o                         
  -6   4   9         75.73         87.33         3.36 o                         
  -5   4   9        245.34        244.35         5.37 o                         
  -4   4   9        181.57        169.08         3.72 o                         
  -3   4   9        391.74        412.83         5.79 o                         
  -2   4   9        597.22        574.48        10.53 o                         
  -1   4   9        608.84        548.50         8.69 o                         
   0   4   9        985.33       1076.01        14.77 o                         
   1   4   9        651.88        605.56        12.17 o                         
   2   4   9        608.77        612.73        12.65 o                         
   3   4   9        415.62        445.18         9.40 o                         
   4   4   9        159.53        155.32         4.25 o                         
   5   4   9        261.16        267.99         5.84 o                         
   6   4   9         80.85         85.43         2.92 o                         
   7   4   9         16.55         16.89         1.11 o                         
  -7   5   9         80.35         91.62         4.38 o                         
  -6   5   9         21.11         19.55         1.58 o                         
  -5   5   9        107.14        110.78         3.86 o                         
  -4   5   9         60.71         58.19         2.31 o                         
  -3   5   9        218.44        222.63         4.51 o                         
  -2   5   9          3.09          3.85         0.67 o                         
  -1   5   9        729.93        754.30        10.13 o                         
   0   5   9         51.20         62.71         2.87 o                         
   1   5   9        791.85        820.45        13.44 o                         
   2   5   9          0.83          3.29         0.66 o                         
   3   5   9        241.24        238.59         6.28 o                         
   4   5   9         57.44         59.28         4.84 o                         
   5   5   9         98.82         95.28         3.21 o                         
   6   5   9         16.44         15.02         1.39 o                         
   7   5   9         82.82         93.01         2.58 o                         
  -7   6   9         36.73         39.68         3.93 o                         
  -6   6   9         39.52         44.25         2.48 o                         
  -5   6   9        156.49        172.73         4.76 o                         
  -4   6   9        326.58        324.33         5.82 o                         
  -3   6   9        624.78        607.10         9.97 o                         
  -2   6   9        208.49        199.47         3.73 o                         
  -1   6   9       1009.97        997.05        13.39 o                         
   0   6   9        193.56        199.69         3.83 o                         
   1   6   9        962.98        932.22        11.81 o                         
   2   6   9        257.42        249.73         4.83 o                         
   3   6   9        588.71        611.70         9.11 o                         
   4   6   9        337.49        342.56         9.19 o                         
   5   6   9        157.77        171.15         4.64 o                         
   6   6   9         36.96         41.19         2.09 o                         
   7   6   9         39.52         39.64         1.79 o                         
  -6   7   9         11.14         11.66         1.29 o                         
  -5   7   9         18.14         24.24         2.57 o                         
  -4   7   9         55.97         54.66         3.40 o                         
  -3   7   9        199.55        199.92         5.37 o                         
  -2   7   9        311.38        325.24         5.75 o                         
  -1   7   9        469.86        490.03         8.15 o                         
   0   7   9        200.93        217.64         4.76 o                         
   1   7   9        527.32        539.03         7.09 o                         
   2   7   9        337.83        354.71         6.60 o                         
   3   7   9        141.08        138.33         4.79 o                         
   4   7   9         45.21         45.76         3.24 o                         
   5   7   9         25.26         28.48         1.89 o                         
   6   7   9         13.40         15.01         1.27 o                         
  -6   8   9         90.04         96.24         4.31 o                         
  -5   8   9         16.77         15.62         1.75 o                         
  -4   8   9         83.72         84.31         4.37 o                         
  -3   8   9        179.93        168.08         4.90 o                         
  -2   8   9        182.07        197.86         5.39 o                         
  -1   8   9        874.04        845.05        13.33 o                         
   0   8   9       2013.45       2002.50        22.65 o                         
   1   8   9        863.84        824.03        10.80 o                         
   2   8   9        180.05        192.14         5.61 o                         
   3   8   9        177.57        170.91         6.13 o                         
   4   8   9         91.28         93.23         6.85 o                         
   5   8   9         22.15         20.44         1.99 o                         
   6   8   9         92.74        100.13         2.68 o                         
  -5   9   9          4.50          3.63         1.92 o                         
  -4   9   9         31.89         31.33         3.03 o                         
  -3   9   9          1.37          3.07         1.06 o                         
  -2   9   9        110.40        114.93         3.70 o                         
  -1   9   9        148.76        152.19         4.14 o                         
   0   9   9          2.33          3.81         1.14 o                         
   1   9   9        128.95        127.65         4.10 o                         
   2   9   9        120.45        128.89         5.94 o                         
   3   9   9          0.48          0.88         0.99 o                         
   4   9   9         33.86         35.05         2.27 o                         
   5   9   9          4.42          3.45         0.83 o                         
  -5  10   9         33.21         27.56         3.21 o                         
  -4  10   9        122.38        147.76         8.54 o                         
  -3  10   9          2.91          4.34         1.36 o                         
  -2  10   9         46.84         51.87         3.00 o                         
  -1  10   9         23.85         24.26         2.59 o                         
   0  10   9          7.06          8.67         1.57 o                         
   1  10   9         23.45         25.24         2.41 o                         
   2  10   9         43.75         45.76         2.68 o                         
   3  10   9          3.73          2.71         1.35 o                         
   4  10   9        117.29        134.97         3.99 o                         
   5  10   9         34.77         32.52         1.43 o                         
  -4  11   9         31.13         29.64         3.27 o                         
  -3  11   9         40.44         41.25         3.82 o                         
  -2  11   9          0.69          1.07         0.77 o                         
  -1  11   9         42.58         35.78         1.99 o                         
   0  11   9         45.24         40.40         2.74 o                         
   1  11   9         48.40         43.14         2.87 o                         
   2  11   9          1.55          1.40         0.95 o                         
   3  11   9         37.89         37.51         2.45 o                         
   4  11   9         23.20         23.48         1.46 o                         
  -3  12   9         70.10         60.82         4.30 o                         
  -2  12   9         59.64         57.29         2.15 o                         
  -1  12   9         52.50         50.81         2.97 o                         
   0  12   9        253.31        240.73         8.10 o                         
   1  12   9         51.53         50.87         2.43 o                         
   2  12   9         60.03         62.78         2.90 o                         
   3  12   9         63.70         57.44         2.47 o                         
  -1  13   9          2.13          1.89         0.79 o                         
   0  13   9         20.12         15.83         1.18 o                         
   1  13   9          2.13          3.96         0.98 o                         
   0   0  10       2250.64       2108.92        40.39 o                         
   1   0  10         36.87         43.20         2.58 o                         
   2   0  10       2430.70       2332.75        26.44 o                         
   3   0  10        321.90        348.15         9.50 o                         
   4   0  10        475.02        450.18         6.11 o                         
   5   0  10         12.23         13.11         1.18 o                         
   6   0  10          1.52          3.49         0.84 o                         
   7   0  10          8.34          9.91         1.39 o                         
   8   0  10          7.67          6.21         0.97 o                         
  -8   1  10         29.73         27.18         4.28 o                         
  -7   1  10         13.88         16.93         1.55 o                         
  -6   1  10         43.24         48.90         3.56 o                         
  -5   1  10         37.54         41.52         2.04 o                         
  -4   1  10        245.11        240.00         4.63 o                         
  -3   1  10        556.37        605.49        16.00 o                         
  -2   1  10        113.80        130.41         4.41 o                         
  -1   1  10       2002.92       2131.39        27.59 o                         
   0   1  10          0.31          1.50         0.49 o                         
   1   1  10       1817.92       1914.06        19.30 o                         
   2   1  10        116.18        128.70         4.30 o                         
   3   1  10        566.28        607.58        11.26 o                         
   4   1  10        213.36        206.35         3.96 o                         
   5   1  10         52.76         52.91         2.44 o                         
   6   1  10         57.90         65.60         2.61 o                         
   7   1  10         11.77         13.12         1.53 o                         
   8   1  10         28.91         27.53         1.52 o                         
  -7   2  10         15.84         12.37         1.61 o                         
  -6   2  10        182.90        189.26         5.67 o                         
  -5   2  10         88.37        100.33         3.08 o                         
  -4   2  10        624.34        608.25         6.87 o                         
  -3   2  10         97.95         99.49         2.17 o                         
  -2   2  10       1046.22       1093.69        14.98 o                         
  -1   2  10        125.36        149.79         4.46 o                         
   0   2  10         22.91         19.69         1.79 o                         
   1   2  10        106.59        136.44         4.10 o                         
   2   2  10       1045.90       1093.83        13.63 o                         
   3   2  10         96.62        106.60         3.62 o                         
   4   2  10        623.29        610.29         8.43 o                         
   5   2  10         89.03         96.83         3.02 o                         
   6   2  10        153.40        147.97         4.18 o                         
   7   2  10         18.85         18.52         1.52 o                         
  -7   3  10         32.47         35.23         4.82 o                         
  -6   3  10        187.74        191.77         5.07 o                         
  -5   3  10        486.43        472.51         7.89 o                         
  -4   3  10        153.51        167.59         3.90 o                         
  -3   3  10        100.23         99.11         2.34 o                         
  -2   3  10         48.56         49.04         2.86 o                         
  -1   3  10       1186.68       1192.60        14.52 o                         
   0   3  10        108.31        120.78         3.97 o                         
   1   3  10       1399.99       1454.88        25.45 o                         
   2   3  10         54.20         57.53         3.00 o                         
   3   3  10        134.92        138.27         4.37 o                         
   4   3  10        159.38        169.60         3.81 o                         
   5   3  10        495.49        478.74         8.52 o                         
   6   3  10        189.19        191.74         4.36 o                         
   7   3  10         32.92         35.21         1.55 o                         
  -7   4  10         21.15         22.53         3.31 o                         
  -6   4  10         71.23         72.70         3.02 o                         
  -5   4  10        666.89        668.08         8.98 o                         
  -4   4  10        357.37        351.04         5.99 o                         
  -3   4  10        585.14        563.40         7.94 o                         
  -2   4  10       1496.54       1471.44        17.13 o                         
  -1   4  10         87.01        102.13         3.26 o                         
   0   4  10       1255.63       1226.08        14.87 o                         
   1   4  10         94.54        115.08         7.06 o                         
   2   4  10       1541.24       1520.29        17.43 o                         
   3   4  10        565.45        530.65         8.95 o                         
   4   4  10        371.42        367.50         7.72 o                         
   5   4  10        688.10        694.47         9.70 o                         
   6   4  10         75.05         79.89         5.19 o                         
   7   4  10         22.38         22.12         1.22 o                         
  -7   5  10         31.83         32.02         3.44 o                         
  -6   5  10         14.02         12.75         1.37 o                         
  -5   5  10        178.91        189.68         5.69 o                         
  -4   5  10         30.44         30.26         1.88 o                         
  -3   5  10         81.48         74.51         2.54 o                         
  -2   5  10        345.18        341.88         5.71 o                         
  -1   5  10        626.30        641.17        11.18 o                         
   0   5  10        494.38        495.92         8.95 o                         
   1   5  10        646.80        678.32        14.67 o                         
   2   5  10        330.44        333.29         6.26 o                         
   3   5  10         84.56         77.87         3.60 o                         
   4   5  10         30.20         27.77         5.32 o                         
   5   5  10        173.10        184.08         4.12 o                         
   6   5  10         12.11         10.74         0.97 o                         
   7   5  10         31.08         36.39         1.55 o                         
  -6   6  10        184.44        198.01         5.71 o                         
  -5   6  10         38.82         36.14         2.20 o                         
  -4   6  10          1.01          1.64         0.78 o                         
  -3   6  10        196.77        192.89         5.35 o                         
  -2   6  10         43.69         36.57         1.69 o                         
  -1   6  10        135.64        128.18         4.75 o                         
   0   6  10         59.66         63.69         2.38 o                         
   1   6  10        127.40        121.25         3.08 o                         
   2   6  10         46.69         43.06         2.63 o                         
   3   6  10        194.92        202.14         5.01 o                         
   4   6  10          5.45          6.71         1.56 o                         
   5   6  10         33.17         37.75         2.20 o                         
   6   6  10        185.71        192.56         4.35 o                         
   7   6  10         94.59        100.83         2.64 o                         
  -6   7  10         23.71         24.48         1.68 o                         
  -5   7  10          3.64          5.80         1.15 o                         
  -4   7  10         39.02         34.25         2.42 o                         
  -3   7  10        144.96        150.22         4.61 o                         
  -2   7  10         47.48         44.33         1.93 o                         
  -1   7  10       1295.21       1295.40        15.46 o                         
   0   7  10        315.06        320.50         5.24 o                         
   1   7  10       1377.24       1345.28        12.85 o                         
   2   7  10         46.45         47.82         2.38 o                         
   3   7  10        142.43        150.00         5.07 o                         
   4   7  10         36.39         36.11         3.18 o                         
   5   7  10          5.18          8.66         1.13 o                         
   6   7  10         21.27         22.87         1.41 o                         
  -6   8  10         21.89         22.13         2.96 o                         
  -5   8  10         74.25         77.35         3.48 o                         
  -4   8  10         20.02         17.84         2.10 o                         
  -3   8  10        176.59        177.75         5.01 o                         
  -2   8  10        265.78        258.35         7.84 o                         
  -1   8  10        206.81        218.34         6.62 o                         
   0   8  10       1996.50       1983.19        24.89 o                         
   1   8  10        228.16        232.92         7.35 o                         
   2   8  10        241.66        250.13         6.50 o                         
   3   8  10        180.23        194.31         6.70 o                         
   4   8  10         17.36         15.84         1.99 o                         
   5   8  10         72.77         80.24         3.20 o                         
   6   8  10         20.26         20.24         1.17 o                         
  -5   9  10         64.89         62.17         3.66 o                         
  -4   9  10         20.78         22.18         2.10 o                         
  -3   9  10         58.47         60.38         3.20 o                         
  -2   9  10         10.62          7.55         1.20 o                         
  -1   9  10         33.46         29.89         2.07 o                         
   0   9  10         33.18         28.59         2.28 o                         
   1   9  10         36.13         35.85         3.02 o                         
   2   9  10         14.39         11.64         2.11 o                         
   3   9  10         53.13         56.13         3.52 o                         
   4   9  10         14.76         14.09         1.45 o                         
   5   9  10         64.01         58.37         2.40 o                         
  -5  10  10         41.48         32.83         3.28 o                         
  -4  10  10         32.40         33.70         3.93 o                         
  -3  10  10          6.39          4.00         1.22 o                         
  -2  10  10          5.27          5.03         1.18 o                         
  -1  10  10         10.82          9.29         1.00 o                         
   0  10  10        116.27        120.56         5.43 o                         
   1  10  10         10.11          7.72         1.94 o                         
   2  10  10          3.08          3.05         1.15 o                         
   3  10  10          5.90          6.97         1.34 o                         
   4  10  10         34.23         35.58         2.01 o                         
   5  10  10         42.42         42.86         2.05 o                         
  -4  11  10         32.47         30.82         3.07 o                         
  -3  11  10        136.06        141.49         4.78 o                         
  -2  11  10         59.54         55.06         3.22 o                         
  -1  11  10         80.96         86.17         2.60 o                         
   0  11  10         19.76         19.44         1.90 o                         
   1  11  10        101.21        125.47         5.86 o                         
   2  11  10         61.61         59.70         2.72 o                         
   3  11  10        145.23        146.53         4.61 o                         
   4  11  10         33.72         32.28         1.60 o                         
  -2  12  10         29.84         30.10         2.03 o                         
  -1  12  10         15.93         13.51         1.33 o                         
   0  12  10          2.22          4.60         1.17 o                         
   1  12  10         13.49         12.93         1.51 o                         
   2  12  10         25.87         28.27         1.47 o                         
   3  12  10         59.82         51.49         3.14 o                         
   1   0  11         68.21         78.61         3.64 o                         
   2   0  11        538.79        521.61         9.76 o                         
   3   0  11        476.95        456.45         5.53 o                         
   4   0  11       1622.26       1577.29        13.85 o                         
   5   0  11          6.77          6.48         0.93 o                         
   6   0  11         69.35         71.32         3.30 o                         
   7   0  11        298.78        324.13         7.14 o                         
  -7   1  11         10.66         10.46         1.21 o                         
  -6   1  11         97.56        101.90         3.93 o                         
  -5   1  11        232.88        224.89         4.65 o                         
  -4   1  11        579.40        561.22         6.96 o                         
  -3   1  11         41.05         34.53         1.33 o                         
  -2   1  11        226.32        223.18         6.13 o                         
  -1   1  11        183.70        179.58         8.62 o                         
   0   1  11         26.51         23.75         1.67 o                         
   1   1  11        159.35        148.62         3.93 o                         
   2   1  11        217.82        206.32         5.76 o                         
   3   1  11         91.96         83.53         2.19 o                         
   4   1  11        565.41        542.28         7.46 o                         
   5   1  11        188.42        186.42         5.42 o                         
   6   1  11        106.80        113.72         3.36 o                         
   7   1  11         13.66         13.90         1.30 o                         
  -7   2  11         80.78         85.39         4.57 o                         
  -6   2  11         98.08        100.59         3.16 o                         
  -5   2  11        245.77        253.73         7.91 o                         
  -4   2  11        231.61        227.80         3.98 o                         
  -3   2  11         19.12         22.09         1.15 o                         
  -2   2  11       1819.96       1851.47        30.38 o                         
  -1   2  11        484.24        505.52         9.30 o                         
   0   2  11        143.57        119.66         4.93 o                         
   1   2  11        464.38        482.95         8.82 o                         
   2   2  11       1870.74       1936.35        23.67 o                         
   3   2  11         27.81         30.18         1.99 o                         
   4   2  11        237.61        233.63         4.68 o                         
   5   2  11        270.73        273.30         5.68 o                         
   6   2  11         91.09         86.32         2.82 o                         
   7   2  11         79.70         84.29         4.54 o                         
  -7   3  11          8.89          9.00         1.28 o                         
  -6   3  11         30.42         30.13         2.28 o                         
  -5   3  11        292.90        294.27         6.03 o                         
  -4   3  11         89.44         89.96         2.70 o                         
  -3   3  11       1137.03       1150.48        10.50 o                         
  -2   3  11         88.70         78.78         2.99 o                         
  -1   3  11        101.19         95.42         3.12 o                         
   0   3  11         75.40         85.44         4.04 o                         
   1   3  11        133.20        127.21         4.97 o                         
   2   3  11         70.18         67.11         2.57 o                         
   3   3  11       1087.11       1113.11        15.91 o                         
   4   3  11        102.80         97.70         3.20 o                         
   5   3  11        291.60        296.08         5.47 o                         
   6   3  11         33.95         32.28         1.76 o                         
   7   3  11          5.83          6.79         0.88 o                         
  -7   4  11         95.84         96.32         4.20 o                         
  -6   4  11        108.26        101.37         3.93 o                         
  -5   4  11         87.09         94.49         3.06 o                         
  -4   4  11        304.75        303.18         5.87 o                         
  -3   4  11         83.16         82.05         2.47 o                         
  -2   4  11        304.30        282.77         4.17 o                         
  -1   4  11        127.19        113.84         5.79 o                         
   0   4  11        272.33        280.14         6.97 o                         
   1   4  11        141.62        133.19         4.63 o                         
   2   4  11        301.28        277.67         5.07 o                         
   3   4  11         97.66        101.08         4.09 o                         
   4   4  11        326.74        310.11         8.15 o                         
   5   4  11         86.07         94.04         3.20 o                         
   6   4  11        104.16        102.65         3.25 o                         
   7   4  11         84.25         84.31         2.18 o                         
  -7   5  11         28.05         24.21         2.79 o                         
  -6   5  11          6.53          5.43         1.09 o                         
  -5   5  11         31.84         35.64         2.05 o                         
  -4   5  11         36.55         32.93         2.23 o                         
  -3   5  11        503.93        502.75        11.42 o                         
  -2   5  11         98.79        101.70         3.07 o                         
  -1   5  11        591.73        590.41         8.78 o                         
   0   5  11        140.03        135.85         3.07 o                         
   1   5  11        650.21        661.01        13.41 o                         
   2   5  11        108.44        118.35         3.99 o                         
   3   5  11        535.63        549.96         9.21 o                         
   4   5  11         31.83         33.62         2.39 o                         
   5   5  11         36.51         43.73         2.19 o                         
   6   5  11          6.05          5.21         0.73 o                         
   7   5  11         25.07         25.61         1.36 o                         
  -6   6  11         89.20        103.12         3.54 o                         
  -5   6  11         42.17         38.65         2.05 o                         
  -4   6  11         91.66        103.96         3.79 o                         
  -3   6  11         65.41         58.96         2.91 o                         
  -2   6  11        569.43        566.65         7.17 o                         
  -1   6  11        565.09        570.10         9.03 o                         
   0   6  11         13.86         18.15         2.18 o                         
   1   6  11        558.32        586.05         8.11 o                         
   2   6  11        508.02        506.47         9.70 o                         
   3   6  11         67.69         62.97         2.75 o                         
   4   6  11         82.96        106.16         4.14 o                         
   5   6  11         35.93         36.28         2.17 o                         
   6   6  11         85.90        103.45         3.16 o                         
  -6   7  11         75.94         80.44         3.75 o                         
  -5   7  11         26.34         26.04         1.77 o                         
  -4   7  11        161.68        174.89         8.06 o                         
  -3   7  11         91.57         83.70         3.45 o                         
  -2   7  11        256.78        237.50         4.94 o                         
  -1   7  11        470.94        477.46         7.61 o                         
   0   7  11        735.67        737.29         9.37 o                         
   1   7  11        470.11        480.70         8.00 o                         
   2   7  11        237.48        208.82         7.46 o                         
   3   7  11         84.26         84.17         3.35 o                         
   4   7  11        130.91        137.32         7.56 o                         
   5   7  11         25.12         25.10         1.70 o                         
   6   7  11         78.34         89.19         3.30 o                         
  -6   8  11         23.47         19.95         2.58 o                         
  -5   8  11         12.32         10.19         1.08 o                         
  -4   8  11         51.62         53.51         4.22 o                         
  -3   8  11         39.00         35.46         2.27 o                         
  -2   8  11        360.26        351.88         7.39 o                         
  -1   8  11        448.50        462.30         9.63 o                         
   0   8  11        780.98        766.29        11.09 o                         
   1   8  11        439.04        443.05        10.57 o                         
   2   8  11        359.29        357.39        11.66 o                         
   3   8  11         48.63         44.44         2.73 o                         
   4   8  11         63.58         68.73         3.75 o                         
   5   8  11          9.48          8.38         0.91 o                         
   6   8  11         25.16         23.89         1.29 o                         
  -5   9  11          1.84          0.25         0.81 o                         
  -4   9  11         11.74         11.41         1.62 o                         
  -3   9  11         88.25         86.53         4.49 o                         
  -2   9  11         38.64         33.89         2.24 o                         
  -1   9  11         27.49         24.08         2.19 o                         
   0   9  11        291.09        275.72         6.92 o                         
   1   9  11         29.99         26.60         2.65 o                         
   2   9  11         38.29         29.45         3.03 o                         
   3   9  11         95.11         95.05         3.78 o                         
   4   9  11          7.46          7.51         1.35 o                         
   5   9  11          1.22          0.15         0.47 o                         
  -4  10  11         54.18         48.67         3.20 o                         
  -3  10  11         37.39         33.66         2.66 o                         
  -2  10  11        161.58        161.00         5.33 o                         
  -1  10  11         20.25         18.16         1.91 o                         
   0  10  11         47.39         46.51         2.50 o                         
   1  10  11         21.11         18.48         2.09 o                         
   2  10  11        168.13        177.53         5.06 o                         
   3  10  11         40.59         42.18         2.71 o                         
   4  10  11         47.11         49.57         2.24 o                         
  -3  11  11         51.26         43.75         3.05 o                         
  -2  11  11          4.07          3.02         0.85 o                         
  -1  11  11         47.30         40.84         2.36 o                         
   0  11  11         12.31          9.65         1.58 o                         
   1  11  11         41.88         37.99         2.69 o                         
   2  11  11          3.52          2.16         0.72 o                         
   3  11  11         48.27         42.35         2.33 o                         
  -2  12  11         71.92         65.36         2.75 o                         
  -1  12  11         42.32         44.91         3.06 o                         
   0  12  11        169.47        185.28         4.54 o                         
   1  12  11         52.64         56.59         2.37 o                         
   2  12  11         76.88         74.26         2.49 o                         
   0   0  12         74.61         94.83         6.95 o                         
   1   0  12       1440.05       1415.92        21.07 o                         
   2   0  12       1166.45       1292.61        16.07 o                         
   3   0  12       1043.11       1012.93         9.36 o                         
   4   0  12        466.05        459.99         6.36 o                         
   5   0  12        114.22        111.20         4.08 o                         
   6   0  12         19.52         19.12         1.79 o                         
   7   0  12          6.82          2.91         1.18 o                         
  -7   1  12         74.61         75.73         2.78 o                         
  -6   1  12         30.81         25.79         2.44 o                         
  -5   1  12        174.68        181.66         4.47 o                         
  -4   1  12        139.64        147.30         3.11 o                         
  -3   1  12        446.24        444.92         5.89 o                         
  -2   1  12          5.84          4.75         1.26 o                         
  -1   1  12        208.11        210.50         8.13 o                         
   0   1  12        174.50        176.32        11.58 o                         
   1   1  12        222.72        215.50         5.61 o                         
   2   1  12          4.26          1.43         0.98 o                         
   3   1  12        401.02        394.69         5.22 o                         
   4   1  12        134.64        147.51         3.40 o                         
   5   1  12        210.87        222.17         4.98 o                         
   6   1  12         35.83         39.15         2.13 o                         
   7   1  12         81.56         83.00         3.24 o                         
  -7   2  12        148.50        160.69         6.09 o                         
  -6   2  12         21.25         19.12         1.60 o                         
  -5   2  12        222.62        220.95         5.57 o                         
  -4   2  12        220.42        229.94         4.60 o                         
  -3   2  12        355.04        333.81         5.37 o                         
  -2   2  12       1320.87       1318.73        11.63 o                         
  -1   2  12        245.46        252.28         6.49 o                         
   0   2  12       1077.05       1089.81        17.74 o                         
   1   2  12        227.23        229.73         6.04 o                         
   2   2  12       1414.05       1406.33        12.98 o                         
   3   2  12        366.77        340.67         5.47 o                         
   4   2  12        226.76        235.58         4.39 o                         
   5   2  12        253.49        247.23         5.77 o                         
   6   2  12         22.16         21.67         1.77 o                         
   7   2  12        142.90        146.16         6.09 o                         
  -7   3  12         19.85         21.77         1.73 o                         
  -6   3  12         15.02         14.88         1.63 o                         
  -5   3  12        115.30        112.98         3.54 o                         
  -4   3  12        103.87        108.20         3.13 o                         
  -3   3  12          3.29          3.03         0.64 o                         
  -2   3  12        583.99        554.12         6.80 o                         
  -1   3  12        328.56        314.15         5.39 o                         
   0   3  12        415.68        386.92         9.57 o                         
   1   3  12        300.08        304.02         9.76 o                         
   2   3  12        623.91        588.59         7.35 o                         
   3   3  12          2.46          1.91         0.75 o                         
   4   3  12        114.30        121.74         3.26 o                         
   5   3  12        111.63        118.99         3.25 o                         
   6   3  12         13.41         12.43         1.13 o                         
   7   3  12         22.27         24.05         1.64 o                         
  -7   4  12         21.96         24.61         1.70 o                         
  -6   4  12         64.32         63.97         3.04 o                         
  -5   4  12        233.98        249.63         5.03 o                         
  -4   4  12        469.83        479.50         9.82 o                         
  -3   4  12        955.36        937.84         9.06 o                         
  -2   4  12        189.28        192.17         3.62 o                         
  -1   4  12       1636.63       1610.63        18.99 o                         
   0   4  12         95.83        110.60         2.81 o                         
   1   4  12       1647.70       1635.59        16.48 o                         
   2   4  12        168.15        166.42         4.72 o                         
   3   4  12        916.29        894.76        11.53 o                         
   4   4  12        450.46        445.21         8.05 o                         
   5   4  12        237.83        250.06         4.78 o                         
   6   4  12         61.05         58.94         2.05 o                         
   7   4  12         21.63         23.98         1.22 o                         
  -7   5  12         22.70         23.21         2.53 o                         
  -6   5  12         17.48         20.18         1.70 o                         
  -5   5  12          4.38          3.66         0.84 o                         
  -4   5  12        168.06        164.20         4.83 o                         
  -3   5  12        217.33        199.15         4.70 o                         
  -2   5  12        283.54        299.11         5.22 o                         
  -1   5  12       1057.80        990.37        10.93 o                         
   0   5  12         13.17         14.95         1.10 o                         
   1   5  12        967.82        928.30        16.05 o                         
   2   5  12        286.80        308.53         6.26 o                         
   3   5  12        206.05        195.92         7.13 o                         
   4   5  12        156.56        148.40         4.41 o                         
   5   5  12          2.79          2.15         0.72 o                         
   6   5  12         21.60         21.28         1.47 o                         
   7   5  12         19.72         20.62         1.36 o                         
  -6   6  12         38.30         36.67         2.04 o                         
  -5   6  12         82.72         79.20         4.10 o                         
  -4   6  12         92.36         85.94         3.44 o                         
  -3   6  12          1.20          0.82         0.88 o                         
  -2   6  12        520.01        509.85         7.76 o                         
  -1   6  12        906.30        866.76        11.06 o                         
   0   6  12        181.50        190.47         4.08 o                         
   1   6  12        892.13        879.00        11.28 o                         
   2   6  12        541.10        537.67        10.24 o                         
   3   6  12          1.04          2.88         1.23 o                         
   4   6  12         88.96         87.50         3.98 o                         
   5   6  12         77.95         78.23         2.75 o                         
   6   6  12         39.12         34.94         2.19 o                         
  -6   7  12          9.11         11.48         1.23 o                         
  -5   7  12         83.07         86.18         3.85 o                         
  -4   7  12         83.28         91.16         5.75 o                         
  -3   7  12         26.67         29.17         2.09 o                         
  -2   7  12        264.31        261.22         6.88 o                         
  -1   7  12        117.73        118.68         3.53 o                         
   0   7  12        191.81        189.20         4.46 o                         
   1   7  12        124.55        134.05         4.09 o                         
   2   7  12        268.92        255.04         9.62 o                         
   3   7  12         21.78         21.51         1.80 o                         
   4   7  12         81.31         97.84         4.50 o                         
   5   7  12         91.66        100.43         3.14 o                         
   6   7  12          6.53          8.80         1.07 o                         
  -5   8  12         18.46         17.86         1.73 o                         
  -4   8  12         79.29         67.84         4.64 o                         
  -3   8  12         36.78         39.05         2.33 o                         
  -2   8  12         30.56         28.51         1.92 o                         
  -1   8  12          1.41          1.12         0.97 o                         
   0   8  12        117.51        123.83         4.32 o                         
   1   8  12          0.44          1.17         1.04 o                         
   2   8  12         39.13         39.49         3.82 o                         
   3   8  12         28.15         33.40         2.34 o                         
   4   8  12         70.50         66.78         3.63 o                         
   5   8  12         20.40         21.64         1.28 o                         
  -5   9  12         21.02         20.20         2.74 o                         
  -4   9  12         19.36         21.71         1.94 o                         
  -3   9  12        180.33        167.66         6.08 o                         
  -2   9  12         17.81         14.22         1.68 o                         
  -1   9  12        233.56        223.59         6.29 o                         
   0   9  12          9.77         11.92         1.40 o                         
   1   9  12        204.99        195.85         6.65 o                         
   2   9  12         27.32         33.82         3.50 o                         
   3   9  12        165.90        153.97         4.67 o                         
   4   9  12         20.67         25.71         1.81 o                         
   5   9  12         17.76         15.93         1.05 o                         
  -4  10  12         17.71         16.97         1.48 o                         
  -3  10  12         21.61         20.68         2.66 o                         
  -2  10  12          1.84          3.09         0.98 o                         
  -1  10  12         27.94         24.93         2.00 o                         
   0  10  12         24.29         22.80         2.16 o                         
   1  10  12         24.78         22.65         2.00 o                         
   2  10  12          3.25          5.68         1.58 o                         
   3  10  12         23.64         22.69         1.65 o                         
   4  10  12         15.67         17.04         1.14 o                         
  -3  11  12         23.90         22.44         2.10 o                         
  -2  11  12        119.88        120.84         4.23 o                         
  -1  11  12         10.93         11.11         1.47 o                         
   0  11  12         61.04         66.18         3.40 o                         
   1  11  12         10.71         11.94         1.55 o                         
   2  11  12        125.59        137.21         7.59 o                         
   3  11  12         27.71         28.16         1.77 o                         
  -1  12  12          0.68          0.83         0.84 o                         
   0  12  12         36.07         36.66         1.66 o                         
   1  12  12          1.06          0.76         0.74 o                         
   2  12  12          9.36          8.13         1.69 o                         
   1   0  13        125.54        141.67         5.46 o                         
   2   0  13         32.69         30.01         1.49 o                         
   3   0  13        226.96        237.92         4.26 o                         
   4   0  13        113.75        117.28         2.96 o                         
   5   0  13        641.97        644.08         8.45 o                         
   6   0  13        390.21        410.04         7.23 o                         
   7   0  13         24.11         27.73         1.58 o                         
  -7   1  13          9.38         11.58         1.47 o                         
  -6   1  13         98.67        107.69         3.85 o                         
  -5   1  13         97.55        106.25         4.17 o                         
  -4   1  13        593.99        607.48         7.40 o                         
  -3   1  13        547.54        529.06         7.23 o                         
  -2   1  13        314.11        292.28         4.77 o                         
  -1   1  13        759.55        824.32        18.91 o                         
   0   1  13        291.76        342.35        10.49 o                         
   1   1  13        724.24        796.26        13.31 o                         
   2   1  13        354.26        334.06         4.93 o                         
   3   1  13        558.27        542.24         7.28 o                         
   4   1  13        600.73        620.09         8.18 o                         
   5   1  13         91.48         96.77         3.23 o                         
   6   1  13         92.70        104.36         3.83 o                         
   7   1  13          9.77         13.02         1.30 o                         
  -7   2  13         15.53         16.45         1.89 o                         
  -6   2  13        152.94        154.93         4.61 o                         
  -5   2  13         31.95         32.51         2.17 o                         
  -4   2  13        472.74        463.77         7.13 o                         
  -3   2  13        199.73        208.14         4.59 o                         
  -2   2  13        856.31        832.83         9.73 o                         
  -1   2  13        426.21        408.97         5.70 o                         
   0   2  13         52.21         52.74         2.76 o                         
   1   2  13        454.74        433.66         5.31 o                         
   2   2  13        783.49        768.86         9.82 o                         
   3   2  13        212.63        211.12         4.06 o                         
   4   2  13        454.62        442.81         7.50 o                         
   5   2  13         22.63         22.16         1.79 o                         
   6   2  13        141.08        146.11         3.82 o                         
   7   2  13         14.24         14.66         1.36 o                         
  -7   3  13         30.72         32.28         1.93 o                         
  -6   3  13         79.87         77.40         3.29 o                         
  -5   3  13          3.93          6.14         0.93 o                         
  -4   3  13        315.21        326.00         7.70 o                         
  -3   3  13        138.78        137.38         3.56 o                         
  -2   3  13        632.14        623.88         8.41 o                         
  -1   3  13         83.30         78.99         2.47 o                         
   0   3  13         62.10         63.81         2.12 o                         
   1   3  13         76.05         72.71         2.33 o                         
   2   3  13        615.71        623.04         7.27 o                         
   3   3  13        165.95        168.30         4.05 o                         
   4   3  13        312.35        322.87         7.62 o                         
   5   3  13          3.63          5.40         1.00 o                         
   6   3  13         65.52         62.44         2.28 o                         
   7   3  13         33.24         39.03         1.97 o                         
  -7   4  13         50.10         50.28         2.74 o                         
  -6   4  13         28.28         27.00         1.93 o                         
  -5   4  13         47.24         49.06         2.62 o                         
  -4   4  13         11.75         13.51         1.52 o                         
  -3   4  13        255.24        253.03         5.30 o                         
  -2   4  13        168.74        165.36         3.44 o                         
  -1   4  13        858.75        827.24        11.34 o                         
   0   4  13         35.96         34.08         1.65 o                         
   1   4  13        888.67        853.44         9.29 o                         
   2   4  13        193.54        183.64         5.13 o                         
   3   4  13        259.87        256.28         5.59 o                         
   4   4  13         10.60         10.74         1.34 o                         
   5   4  13         38.77         41.26         2.31 o                         
   6   4  13         38.32         35.45         1.55 o                         
   7   4  13         50.96         45.72         4.98 o                         
  -6   5  13         53.02         55.64         3.01 o                         
  -5   5  13          8.99         12.24         1.50 o                         
  -4   5  13        374.12        371.90         7.50 o                         
  -3   5  13        308.30        302.06         7.75 o                         
  -2   5  13        277.18        281.19         5.69 o                         
  -1   5  13        118.48        112.76         3.80 o                         
   0   5  13        256.11        266.79         4.69 o                         
   1   5  13        120.24        110.08         5.63 o                         
   2   5  13        329.37        341.10         7.62 o                         
   3   5  13        289.48        275.99         9.86 o                         
   4   5  13        387.03        389.62         7.40 o                         
   5   5  13         17.67         20.67         1.49 o                         
   6   5  13         40.51         42.57         1.88 o                         
  -6   6  13         12.40         11.74         1.15 o                         
  -5   6  13         47.40         44.69         2.57 o                         
  -4   6  13         59.60         58.80         2.79 o                         
  -3   6  13        304.10        286.07         7.71 o                         
  -2   6  13        552.66        546.17        10.79 o                         
  -1   6  13       1216.49       1150.23        13.55 o                         
   0   6  13          7.73          6.75         0.94 o                         
   1   6  13       1203.17       1151.59        17.63 o                         
   2   6  13        619.68        630.46        16.85 o                         
   3   6  13        293.43        299.82        10.28 o                         
   4   6  13         60.22         64.16         2.66 o                         
   5   6  13         45.81         40.89         2.08 o                         
   6   6  13         17.20         17.96         1.16 o                         
  -6   7  13         19.64         19.06         1.13 o                         
  -5   7  13         16.23         15.72         1.50 o                         
  -4   7  13          9.85          8.68         1.63 o                         
  -3   7  13          2.90          2.40         1.04 o                         
  -2   7  13        153.94        159.66         4.88 o                         
  -1   7  13         68.43         70.44         3.50 o                         
   0   7  13          0.88          2.37         1.45 o                         
   1   7  13         60.72         64.44         4.57 o                         
   2   7  13        180.68        191.89         9.65 o                         
   3   7  13          4.01          3.51         1.26 o                         
   4   7  13         17.26         17.86         1.95 o                         
   5   7  13         20.29         19.37         1.36 o                         
   6   7  13         16.13         16.91         1.06 o                         
  -5   8  13         90.62         92.45         3.56 o                         
  -4   8  13          3.42          4.03         1.44 o                         
  -3   8  13        183.11        176.40         6.17 o                         
  -2   8  13         62.97         60.63         2.96 o                         
  -1   8  13        341.66        332.99        10.54 o                         
   0   8  13         15.59         18.58         1.91 o                         
   1   8  13        305.93        303.28         8.51 o                         
   2   8  13         66.47         68.27         4.87 o                         
   3   8  13        174.66        179.91         6.21 o                         
   4   8  13          2.89          2.37         0.83 o                         
   5   8  13         92.33         96.02         2.69 o                         
  -5   9  13         49.97         45.72         5.97 o                         
  -4   9  13         29.67         28.90         1.81 o                         
  -3   9  13         73.00         69.12         3.66 o                         
  -2   9  13          3.55          4.50         0.97 o                         
  -1   9  13         63.22         62.97         2.96 o                         
   0   9  13         40.87         35.10         2.47 o                         
   1   9  13         78.43         82.09         4.17 o                         
   2   9  13          4.48          7.92         1.96 o                         
   3   9  13         67.33         68.22         3.55 o                         
   4   9  13         27.29         25.05         1.69 o                         
   5   9  13         54.73         51.30         4.76 o                         
  -4  10  13         21.31         20.71         1.50 o                         
  -3  10  13        137.25        141.26         5.82 o                         
  -2  10  13         79.90         76.23         3.75 o                         
  -1  10  13        126.91        124.85         3.82 o                         
   0  10  13         51.88         43.35         2.54 o                         
   1  10  13        125.70        117.86         4.07 o                         
   2  10  13         73.59         64.80         4.00 o                         
   3  10  13        133.00        152.53         4.72 o                         
   4  10  13         18.10         20.35         1.13 o                         
  -3  11  13          0.82          0.24         0.66 o                         
  -2  11  13         16.48         18.37         1.61 o                         
  -1  11  13         23.58         20.18         1.60 o                         
   0  11  13         40.28         39.36         1.94 o                         
   1  11  13         24.55         25.09         2.00 o                         
   2  11  13         16.87         22.17         2.92 o                         
   3  11  13          0.83         -0.31         0.74 o                         
  -1  12  13         55.94         51.40         4.22 o                         
   0  12  13         21.70         15.61         1.38 o                         
   1  12  13         65.93         70.53         4.95 o                         
   0   0  14          1.66          1.37         0.65 o                         
   1   0  14        137.20        140.41         3.17 o                         
   2   0  14        591.42        569.51         7.30 o                         
   3   0  14        430.94        469.69         7.36 o                         
   4   0  14        496.86        496.84        10.80 o                         
   5   0  14        497.49        511.50         7.97 o                         
   6   0  14         35.30         28.82         1.99 o                         
   7   0  14          1.03          1.05         0.51 o                         
  -7   1  14         66.53         71.99         2.63 o                         
  -6   1  14         46.10         41.58         4.30 o                         
  -5   1  14         77.02         78.61         4.00 o                         
  -4   1  14         23.33         23.52         1.57 o                         
  -3   1  14        184.39        178.80         5.44 o                         
  -2   1  14        100.34         91.56         2.56 o                         
  -1   1  14        440.41        449.40         6.04 o                         
   0   1  14        394.30        384.83         8.54 o                         
   1   1  14        507.53        530.26         7.25 o                         
   2   1  14        131.74        127.10         3.46 o                         
   3   1  14        166.14        159.44         4.46 o                         
   4   1  14         18.12         16.62         1.57 o                         
   5   1  14         70.36         75.51         2.82 o                         
   6   1  14         37.87         36.21         2.21 o                         
   7   1  14         70.81         75.43         2.74 o                         
  -7   2  14         22.67         22.36         2.59 o                         
  -6   2  14         97.77        102.53         3.58 o                         
  -5   2  14        121.76        113.90         4.31 o                         
  -4   2  14         43.52         42.67         2.18 o                         
  -3   2  14        699.95        692.37        11.33 o                         
  -2   2  14        441.15        444.89         8.47 o                         
  -1   2  14        945.08        907.80         9.69 o                         
   0   2  14        625.10        611.78         7.43 o                         
   1   2  14        926.23        892.88         9.03 o                         
   2   2  14        411.71        407.64         6.04 o                         
   3   2  14        664.08        655.68         7.81 o                         
   4   2  14         42.63         41.87         2.61 o                         
   5   2  14        126.88        127.22         3.32 o                         
   6   2  14         97.37        107.44         4.34 o                         
   7   2  14         24.85         26.03         1.62 o                         
  -7   3  14         14.67         15.59         1.25 o                         
  -6   3  14         87.89         86.20         5.03 o                         
  -5   3  14         17.84         15.78         2.07 o                         
  -4   3  14        235.37        218.81         9.05 o                         
  -3   3  14          7.20          4.09         1.04 o                         
  -2   3  14        505.92        510.89         8.35 o                         
  -1   3  14         29.17         26.19         1.55 o                         
   0   3  14        365.09        339.48         5.03 o                         
   1   3  14         21.79         15.22         1.10 o                         
   2   3  14        496.56        500.64         6.87 o                         
   3   3  14          9.36          6.41         1.02 o                         
   4   3  14        208.48        193.85         6.63 o                         
   5   3  14          8.54          8.60         1.13 o                         
   6   3  14         98.70        109.79         2.88 o                         
   7   3  14         12.12         15.04         1.16 o                         
  -6   4  14         44.19         46.08         2.33 o                         
  -5   4  14         99.07         96.71         4.27 o                         
  -4   4  14         52.85         58.72         3.17 o                         
  -3   4  14        332.26        313.02         6.98 o                         
  -2   4  14         24.79         22.08         1.34 o                         
  -1   4  14         28.71         29.39         1.83 o                         
   0   4  14         73.06         74.65         2.51 o                         
   1   4  14         29.87         31.09         1.55 o                         
   2   4  14         16.97         19.24         1.69 o                         
   3   4  14        324.90        321.73         7.62 o                         
   4   4  14         59.07         65.42         3.78 o                         
   5   4  14         86.72         83.95         3.44 o                         
   6   4  14         39.32         40.54         1.69 o                         
  -6   5  14         19.44         20.10         2.36 o                         
  -5   5  14         54.83         42.14         2.53 o                         
  -4   5  14         25.09         24.64         2.18 o                         
  -3   5  14         60.73         63.18         3.66 o                         
  -2   5  14        316.06        314.17         5.75 o                         
  -1   5  14         79.02         77.73         2.91 o                         
   0   5  14       2169.75       2114.07        17.41 o                         
   1   5  14         99.64         96.38         3.50 o                         
   2   5  14        280.20        279.81         6.94 o                         
   3   5  14         68.46         66.31         4.79 o                         
   4   5  14         30.37         31.56         2.70 o                         
   5   5  14         60.43         56.06         2.74 o                         
   6   5  14         18.85         16.62         1.28 o                         
  -6   6  14         23.46         23.74         1.46 o                         
  -5   6  14         33.04         33.82         2.15 o                         
  -4   6  14         39.45         44.99         3.26 o                         
  -3   6  14        278.11        281.28         6.55 o                         
  -2   6  14        283.73        269.72         7.37 o                         
  -1   6  14        175.63        158.07         5.30 o                         
   0   6  14       1374.15       1384.97        15.83 o                         
   1   6  14        180.60        179.94         7.68 o                         
   2   6  14        279.51        262.17        13.39 o                         
   3   6  14        297.26        325.77        10.77 o                         
   4   6  14         42.84         49.17         2.87 o                         
   5   6  14         35.34         36.13         1.87 o                         
   6   6  14         22.07         22.12         1.40 o                         
  -5   7  14         85.61         82.83         3.55 o                         
  -4   7  14         55.60         53.47         3.33 o                         
  -3   7  14         69.62         70.30         3.39 o                         
  -2   7  14          9.37          7.44         1.28 o                         
  -1   7  14         50.00         42.73         2.32 o                         
   0   7  14        285.93        263.97        12.30 o                         
   1   7  14         59.49         55.81         4.32 o                         
   2   7  14         13.93         11.43         2.22 o                         
   3   7  14         66.22         68.15         3.89 o                         
   4   7  14         59.37         62.52         3.80 o                         
   5   7  14         85.64         85.14         2.95 o                         
  -5   8  14        119.95        107.58         4.26 o                         
  -4   8  14         28.03         36.17         3.15 o                         
  -3   8  14          0.25          1.73         0.92 o                         
  -2   8  14        176.70        172.82         4.09 o                         
  -1   8  14         60.95         56.69         2.88 o                         
   0   8  14          0.02         -0.68         0.96 o                         
   1   8  14         62.55         56.18         2.71 o                         
   2   8  14        177.20        187.37         7.92 o                         
   3   8  14          0.20         -0.01         1.04 o                         
   4   8  14         29.23         30.62         2.33 o                         
   5   8  14        130.28        128.55         3.14 o                         
  -4   9  14         25.39         26.61         1.91 o                         
  -3   9  14         61.63         56.53         3.16 o                         
  -2   9  14         51.30         54.81         2.60 o                         
  -1   9  14         99.55        100.62         3.60 o                         
   0   9  14         70.20         80.88         5.64 o                         
   1   9  14        124.30        134.37         4.47 o                         
   2   9  14         48.82         60.37         4.24 o                         
   3   9  14         65.04         61.79         3.95 o                         
   4   9  14         27.84         29.27         1.70 o                         
  -3  10  14          8.48         12.81         1.79 o                         
  -2  10  14         87.56         80.26         3.60 o                         
  -1  10  14        128.22        130.90         3.89 o                         
   0  10  14        118.65        106.08         3.39 o                         
   1  10  14        125.67        128.61        13.62 o                         
   2  10  14         83.87         83.05         6.05 o                         
   3  10  14          5.56          7.40         1.08 o                         
  -2  11  14          6.13          6.31         1.22 o                         
  -1  11  14         11.59          8.83         1.03 o                         
   0  11  14          0.28          0.84         0.62 o                         
   1  11  14         11.59          9.17         1.21 o                         
   2  11  14          6.65          7.45         1.50 o                         
   1   0  15        127.20        137.14         3.74 o                         
   2   0  15        306.24        301.36         5.17 o                         
   3   0  15        520.57        529.78         7.84 o                         
   4   0  15         36.68         39.20         2.13 o                         
   5   0  15          3.91          2.11         0.82 o                         
   6   0  15          1.95          1.39         0.67 o                         
   7   0  15         33.17         34.66         2.06 o                         
  -6   1  15          9.55          8.27         1.31 o                         
  -5   1  15        190.18        204.70         5.16 o                         
  -4   1  15        168.13        150.67         4.13 o                         
  -3   1  15        774.82        782.98        10.00 o                         
  -2   1  15        117.48        103.18         2.81 o                         
  -1   1  15         27.43         26.10         1.31 o                         
   0   1  15         14.11         13.68         1.08 o                         
   1   1  15         25.97         23.26         1.45 o                         
   2   1  15        131.77        113.86         3.41 o                         
   3   1  15        750.26        745.37         9.43 o                         
   4   1  15        219.97        211.02         6.20 o                         
   5   1  15        197.09        195.74         4.52 o                         
   6   1  15          6.41          5.34         0.95 o                         
   7   1  15          7.74          8.02         0.77 o                         
  -6   2  15         34.35         36.97         3.73 o                         
  -5   2  15        129.16        129.30         4.50 o                         
  -4   2  15         45.19         41.47         2.24 o                         
  -3   2  15        762.47        721.58         9.59 o                         
  -2   2  15         62.79         62.63         2.57 o                         
  -1   2  15         68.87         65.60         2.20 o                         
   0   2  15         97.55         91.32         2.69 o                         
   1   2  15         55.11         51.22         2.37 o                         
   2   2  15         56.66         57.40         2.20 o                         
   3   2  15        728.33        691.88         9.27 o                         
   4   2  15         41.82         37.57         2.22 o                         
   5   2  15        112.76        119.89         3.46 o                         
   6   2  15         33.28         38.31         2.05 o                         
  -6   3  15         10.03          9.82         1.76 o                         
  -5   3  15         13.68         13.86         1.43 o                         
  -4   3  15         72.67         79.41         3.34 o                         
  -3   3  15         41.82         48.99         3.07 o                         
  -2   3  15        126.01        124.06         3.36 o                         
  -1   3  15        745.48        738.73         9.67 o                         
   0   3  15        463.44        475.83         6.72 o                         
   1   3  15        685.60        677.23         9.21 o                         
   2   3  15        127.04        131.05         3.37 o                         
   3   3  15         50.71         57.35         2.28 o                         
   4   3  15         83.01         91.48         3.81 o                         
   5   3  15         11.22         10.98         1.38 o                         
   6   3  15          9.00         11.25         1.25 o                         
  -6   4  15         25.03         23.83         2.39 o                         
  -5   4  15         32.75         30.73         2.21 o                         
  -4   4  15         18.06         13.35         1.48 o                         
  -3   4  15         17.31         18.46         1.59 o                         
  -2   4  15        161.79        164.76         4.23 o                         
  -1   4  15         64.85         63.14         2.89 o                         
   0   4  15        252.30        254.49         4.95 o                         
   1   4  15         63.59         56.16         2.39 o                         
   2   4  15        145.89        149.73         4.52 o                         
   3   4  15         14.37         14.27         1.31 o                         
   4   4  15         26.24         19.60         2.63 o                         
   5   4  15         32.31         32.09         2.52 o                         
   6   4  15         21.68         22.87         1.52 o                         
  -6   5  15          6.09          6.33         1.27 o                         
  -5   5  15         30.47         33.09         2.85 o                         
  -4   5  15        251.94        243.03         7.41 o                         
  -3   5  15        144.91        139.29         5.15 o                         
  -2   5  15        936.40        887.91        12.89 o                         
  -1   5  15         84.71         73.75         2.92 o                         
   0   5  15          6.49          5.94         0.93 o                         
   1   5  15         96.94         83.41         2.81 o                         
   2   5  15        916.01        894.38        19.81 o                         
   3   5  15        132.29        132.89         6.73 o                         
   4   5  15        228.06        231.14         6.95 o                         
   5   5  15         37.54         37.05         2.66 o                         
   6   5  15          6.90          6.53         0.93 o                         
  -6   6  15         19.47         17.71         2.50 o                         
  -5   6  15        117.08        113.78         3.63 o                         
  -4   6  15          5.97          7.36         1.52 o                         
  -3   6  15        332.56        331.40         7.47 o                         
  -2   6  15         32.26         31.95         2.57 o                         
  -1   6  15          9.39         10.74         1.59 o                         
   0   6  15        400.59        393.32         8.38 o                         
   1   6  15         16.60         15.81         3.64 o                         
   2   6  15         36.00         33.35         4.84 o                         
   3   6  15        364.92        371.64        11.46 o                         
   4   6  15          8.09         11.29         1.70 o                         
   5   6  15        117.90        117.66         4.90 o                         
   6   6  15         16.05         13.42         1.98 o                         
  -5   7  15         17.78         17.16         1.58 o                         
  -4   7  15         11.48          9.92         1.31 o                         
  -3   7  15        137.68        134.48         3.78 o                         
  -2   7  15         62.94         60.19         2.68 o                         
  -1   7  15        341.12        366.52         6.84 o                         
   0   7  15         14.69         13.38         1.87 o                         
   1   7  15        378.89        407.09        12.08 o                         
   2   7  15         59.26         55.13         4.45 o                         
   3   7  15        145.69        135.38         6.54 o                         
   4   7  15         10.77         10.35         1.89 o                         
   5   7  15         18.09         18.46         2.76 o                         
  -5   8  15         33.60         30.29         1.74 o                         
  -4   8  15         96.48         90.63         3.75 o                         
  -3   8  15         18.73         16.73         1.61 o                         
  -2   8  15        359.73        366.62         6.54 o                         
  -1   8  15         20.60         19.75         1.78 o                         
   0   8  15          5.63          9.97         1.42 o                         
   1   8  15         15.84         16.96         1.88 o                         
   2   8  15        357.17        367.78        15.19 o                         
   3   8  15         16.21         15.85         2.47 o                         
   4   8  15         97.79         98.78         3.77 o                         
   5   8  15         34.57         29.14         2.84 o                         
  -4   9  15        132.95        142.11         4.01 o                         
  -3   9  15         24.21         24.71         2.03 o                         
  -2   9  15         48.19         43.76         2.23 o                         
  -1   9  15         91.38         84.41         3.20 o                         
   0   9  15         16.09         16.32         1.67 o                         
   1   9  15         88.94         94.06         4.16 o                         
   2   9  15         33.49         32.79         3.03 o                         
   3   9  15         21.92         21.32         2.28 o                         
   4   9  15        133.69        135.77         3.82 o                         
  -3  10  15         58.82         65.11         3.34 o                         
  -2  10  15        171.47        173.95         5.05 o                         
  -1  10  15         32.18         31.28         1.78 o                         
   0  10  15        150.85        159.08         4.86 o                         
   1  10  15         28.04         29.70         2.20 o                         
   2  10  15        173.79        184.33         6.44 o                         
   3  10  15         63.11         62.48         2.51 o                         
  -1  11  15          1.94          0.99         0.63 o                         
   0  11  15          0.98          0.36         0.50 o                         
   1  11  15          3.58          3.41         1.03 o                         
   0   0  16         42.14         42.63         2.29 o                         
   1   0  16         51.47         45.83         2.06 o                         
   2   0  16        299.01        305.21         4.73 o                         
   3   0  16        133.28        114.59         3.88 o                         
   4   0  16        319.42        329.64         7.60 o                         
   5   0  16        481.46        483.05         8.17 o                         
   6   0  16         46.93         44.99         3.01 o                         
  -6   1  16         81.74         82.38         3.43 o                         
  -5   1  16          2.80          1.73         0.95 o                         
  -4   1  16         39.78         35.34         2.33 o                         
  -3   1  16        279.13        284.61         6.31 o                         
  -2   1  16         76.03         75.61         2.60 o                         
  -1   1  16         47.14         47.04         1.78 o                         
   0   1  16        331.95        336.91         5.49 o                         
   1   1  16         45.11         41.11         2.02 o                         
   2   1  16         75.24         74.58         2.57 o                         
   3   1  16        277.17        280.71         5.74 o                         
   4   1  16         27.87         23.75         1.85 o                         
   5   1  16          4.09          3.67         0.84 o                         
   6   1  16         78.98         78.82         3.84 o                         
  -6   2  16          7.75          6.54         1.48 o                         
  -5   2  16         18.01         14.36         1.41 o                         
  -4   2  16        488.66        503.34         8.07 o                         
  -3   2  16        115.53        112.50         3.88 o                         
  -2   2  16        345.93        338.41         5.68 o                         
  -1   2  16       1048.77       1040.05        14.59 o                         
   0   2  16       1112.31       1077.48        12.90 o                         
   1   2  16       1066.11       1058.77        11.23 o                         
   2   2  16        307.45        297.24         5.54 o                         
   3   2  16        117.56        117.73         3.66 o                         
   4   2  16        473.97        486.57         9.28 o                         
   5   2  16         14.82         12.84         1.43 o                         
   6   2  16          9.35          6.55         0.84 o                         
  -6   3  16        101.17        106.71         4.76 o                         
  -5   3  16         47.90         52.62         3.15 o                         
  -4   3  16        163.73        157.46         4.63 o                         
  -3   3  16        105.11         94.01         2.98 o                         
  -2   3  16         76.64         78.77         3.03 o                         
  -1   3  16        607.72        610.26         8.81 o                         
   0   3  16         35.16         34.81         1.79 o                         
   1   3  16        604.05        606.83         9.86 o                         
   2   3  16         69.10         73.65         3.10 o                         
   3   3  16         96.41         87.92         3.43 o                         
   4   3  16        145.90        144.85         4.19 o                         
   5   3  16         51.66         59.33         3.25 o                         
   6   3  16        113.00        119.48         3.33 o                         
  -6   4  16         47.18         48.06         2.99 o                         
  -5   4  16          4.20          4.44         1.15 o                         
  -4   4  16         82.12         72.72         2.80 o                         
  -3   4  16         80.83         74.68         3.00 o                         
  -2   4  16        184.17        184.31         6.21 o                         
  -1   4  16        703.73        737.63        11.53 o                         
   0   4  16          3.16          3.32         0.75 o                         
   1   4  16        763.44        775.79        11.32 o                         
   2   4  16        207.02        214.57         7.19 o                         
   3   4  16         74.08         64.16         2.59 o                         
   4   4  16         90.70         97.75         3.80 o                         
   5   4  16          6.33          3.36         1.33 o                         
   6   4  16         47.55         54.37         5.56 o                         
  -6   5  16         14.31         17.13         2.07 o                         
  -5   5  16         54.87         49.15         2.81 o                         
  -4   5  16         39.55         41.45         2.61 o                         
  -3   5  16          3.04          3.46         0.99 o                         
  -2   5  16        269.77        282.71         7.29 o                         
  -1   5  16         90.99         91.57         4.07 o                         
   0   5  16        259.71        282.04         6.34 o                         
   1   5  16         65.39         60.14         3.68 o                         
   2   5  16        300.73        304.90        14.79 o                         
   3   5  16          7.39          7.72         1.56 o                         
   4   5  16         40.71         37.43         2.09 o                         
   5   5  16         54.32         49.57         3.54 o                         
   6   5  16         19.88         22.35         1.77 o                         
  -5   6  16         16.96         15.73         1.55 o                         
  -4   6  16        170.12        165.43         4.92 o                         
  -3   6  16        135.51        136.59         3.90 o                         
  -2   6  16        236.86        254.22         5.58 o                         
  -1   6  16         52.45         57.48         3.27 o                         
   0   6  16         50.82         44.30         2.49 o                         
   1   6  16         34.49         36.07         5.04 o                         
   2   6  16        219.29        238.72        12.64 o                         
   3   6  16        125.21        130.55         6.26 o                         
   4   6  16        160.91        167.86         5.67 o                         
   5   6  16         21.58         18.79         2.78 o                         
  -5   7  16          0.56         -0.02         0.61 o                         
  -4   7  16         45.43         46.80         4.47 o                         
  -3   7  16         70.09         67.05         2.35 o                         
  -2   7  16         32.21         31.96         1.95 o                         
  -1   7  16         41.27         34.10         2.22 o                         
   0   7  16        121.97        119.64         4.49 o                         
   1   7  16         40.67         43.62         5.43 o                         
   2   7  16         26.30         27.80         3.13 o                         
   3   7  16         69.71         65.09         3.52 o                         
   4   7  16         45.47         43.10         4.15 o                         
   5   7  16          0.13         -0.05         0.51 o                         
  -4   8  16         20.34         18.95         1.63 o                         
  -3   8  16         13.95         14.79         1.69 o                         
  -2   8  16        104.06         97.14         3.09 o                         
  -1   8  16         16.73         16.59         1.53 o                         
   0   8  16         13.87         14.54         1.60 o                         
   1   8  16         21.43         20.74         1.68 o                         
   2   8  16        101.38        105.54         5.53 o                         
   3   8  16         17.85         18.40         1.93 o                         
   4   8  16         20.62         20.37         2.04 o                         
  -3   9  16         75.77         77.08         3.56 o                         
  -2   9  16         75.92         77.07         2.48 o                         
  -1   9  16        110.14        115.08         3.54 o                         
   0   9  16        150.42        174.31         7.37 o                         
   1   9  16        111.88        114.24         4.44 o                         
   2   9  16         87.02         85.26         4.48 o                         
   3   9  16         70.74         74.51         2.69 o                         
  -2  10  16          6.41          6.02         1.00 o                         
  -1  10  16         12.85         15.76         1.35 o                         
   0  10  16          4.70          4.26         0.91 o                         
   1  10  16         16.07         19.69         2.12 o                         
   2  10  16          8.15          7.35         1.05 o                         
   1   0  17        141.82        149.11         4.07 o                         
   2   0  17         41.40         38.72         1.94 o                         
   3   0  17        243.55        247.72         4.92 o                         
   4   0  17         58.65         51.86         3.41 o                         
   5   0  17          6.17         12.03         1.28 o                         
   6   0  17         52.04         51.00         2.95 o                         
  -6   1  17         36.71         34.62         1.77 o                         
  -5   1  17         51.51         47.38         3.48 o                         
  -4   1  17        382.72        383.37         8.22 o                         
  -3   1  17        221.06        223.29         5.56 o                         
  -2   1  17        208.46        213.76         4.25 o                         
  -1   1  17         27.35         27.88         1.78 o                         
   0   1  17         20.95         18.29         1.34 o                         
   1   1  17         27.27         27.20         1.70 o                         
   2   1  17        192.14        196.49         4.77 o                         
   3   1  17        224.54        229.68         4.70 o                         
   4   1  17        386.15        380.05        10.31 o                         
   5   1  17         40.52         38.69         2.02 o                         
   6   1  17         40.33         39.51         1.79 o                         
  -6   2  17        118.38        126.27         3.25 o                         
  -5   2  17         33.57         36.94         2.27 o                         
  -4   2  17         91.71         90.93         3.41 o                         
  -3   2  17         63.10         58.49         2.81 o                         
  -2   2  17         31.96         30.68         2.13 o                         
  -1   2  17        328.53        334.94         6.49 o                         
   0   2  17        301.55        316.75         5.51 o                         
   1   2  17        364.60        375.59         6.82 o                         
   2   2  17         30.00         29.09         1.89 o                         
   3   2  17         86.82         89.98         3.60 o                         
   4   2  17        103.98        117.30         4.21 o                         
   5   2  17         35.08         34.49         1.71 o                         
   6   2  17        117.66        121.63         3.72 o                         
  -6   3  17         21.68         21.64         1.96 o                         
  -5   3  17         88.33         83.72         3.15 o                         
  -4   3  17        162.60        159.77         4.52 o                         
  -3   3  17         34.61         34.82         2.04 o                         
  -2   3  17        206.66        190.13         5.29 o                         
  -1   3  17         23.86         25.69         2.20 o                         
   0   3  17        104.61        111.11         3.97 o                         
   1   3  17         30.03         30.13         2.07 o                         
   2   3  17        230.10        214.25         5.47 o                         
   3   3  17         43.37         42.76         2.42 o                         
   4   3  17        143.73        146.73         4.64 o                         
   5   3  17         85.28         88.93         4.05 o                         
   6   3  17         18.82         20.75         1.54 o                         
  -6   4  17          0.03          0.33         0.63 o                         
  -5   4  17         90.06         89.69         3.73 o                         
  -4   4  17          0.57          0.64         0.82 o                         
  -3   4  17        177.49        172.86         4.88 o                         
  -2   4  17        174.30        167.90         7.23 o                         
  -1   4  17        418.40        409.65         8.96 o                         
   0   4  17        719.20        739.62        11.11 o                         
   1   4  17        424.01        413.79         8.60 o                         
   2   4  17        174.04        175.76         5.37 o                         
   3   4  17        183.61        177.72         5.32 o                         
   4   4  17          0.39          1.12         0.74 o                         
   5   4  17         83.23         77.79         4.32 o                         
   6   4  17          0.00          0.51         0.81 o                         
  -5   5  17          7.76         11.22         1.95 o                         
  -4   5  17         62.16         69.89         3.15 o                         
  -3   5  17        113.83        118.51         3.63 o                         
  -2   5  17        285.40        302.91         9.34 o                         
  -1   5  17         64.85         63.47         3.40 o                         
   0   5  17         35.05         30.00         2.36 o                         
   1   5  17         84.45         80.07         5.90 o                         
   2   5  17        265.29        272.51         9.22 o                         
   3   5  17        110.15        116.72         5.03 o                         
   4   5  17         64.66         79.01         3.29 o                         
   5   5  17          7.12          9.10         1.56 o                         
  -5   6  17          1.07          0.81         0.77 o                         
  -4   6  17        152.25        157.60         4.52 o                         
  -3   6  17         92.35         88.47         2.77 o                         
  -2   6  17         54.68         56.15         2.76 o                         
  -1   6  17        171.35        164.75         5.41 o                         
   0   6  17          0.84          1.26         0.96 o                         
   1   6  17        165.88        157.85         7.14 o                         
   2   6  17         49.78         51.80         5.79 o                         
   3   6  17         91.74         95.28         4.28 o                         
   4   6  17        141.53        147.25         4.23 o                         
   5   6  17          0.95          0.67         1.10 o                         
  -4   7  17        115.25        104.33         3.83 o                         
  -3   7  17         13.34         12.28         1.63 o                         
  -2   7  17         59.86         65.51         2.61 o                         
  -1   7  17         41.11         46.68         2.50 o                         
   0   7  17         49.14         63.25         3.61 o                         
   1   7  17         39.51         38.84         2.97 o                         
   2   7  17         67.03         79.47         4.90 o                         
   3   7  17         14.73         13.08         1.62 o                         
   4   7  17        118.26        114.18         4.87 o                         
  -4   8  17          7.15          6.13         1.11 o                         
  -3   8  17        170.22        159.98         4.91 o                         
  -2   8  17        130.07        129.59         3.38 o                         
  -1   8  17         72.37         71.24         3.23 o                         
   0   8  17         67.09         61.25         5.35 o                         
   1   8  17         74.26         75.43         3.24 o                         
   2   8  17        126.16        122.30         5.67 o                         
   3   8  17        168.61        162.91         4.85 o                         
   4   8  17          8.04          8.77         1.76 o                         
  -3   9  17         21.91         26.13         1.71 o                         
  -2   9  17         68.79         70.35         2.20 o                         
  -1   9  17          5.16          3.89         0.88 o                         
   0   9  17          0.18          1.57         0.97 o                         
   1   9  17          2.53          1.25         1.06 o                         
   2   9  17         72.64         80.48         4.05 o                         
   3   9  17         25.61         27.57         1.72 o                         
  -1  10  17         44.54         41.32         2.18 o                         
   0  10  17          1.42          0.86         0.80 o                         
   1  10  17         39.22         42.40         2.74 o                         
   0   0  18        105.71        111.94         4.21 o                         
   1   0  18        710.12        712.61        10.79 o                         
   2   0  18         77.68         91.26         3.51 o                         
   3   0  18        401.64        414.34         6.52 o                         
   4   0  18         86.41         91.74         3.82 o                         
   5   0  18         51.60         53.42         2.49 o                         
   6   0  18         17.16         19.00         1.68 o                         
  -6   1  18         47.48         42.94         1.96 o                         
  -5   1  18          2.46          0.83         0.70 o                         
  -4   1  18         54.44         56.62         2.55 o                         
  -3   1  18         22.68         19.76         1.53 o                         
  -2   1  18         60.66         64.06         2.88 o                         
  -1   1  18        370.39        371.55         8.37 o                         
   0   1  18        152.93        158.26         4.71 o                         
   1   1  18        379.99        386.44         7.83 o                         
   2   1  18         68.39         70.57         3.37 o                         
   3   1  18         26.24         22.92         1.71 o                         
   4   1  18         59.87         66.30         4.54 o                         
   5   1  18          1.48          1.81         0.65 o                         
   6   1  18         50.30         48.60         2.17 o                         
  -6   2  18         13.05         12.76         1.45 o                         
  -5   2  18        196.53        189.01         4.72 o                         
  -4   2  18         13.41         12.39         1.54 o                         
  -3   2  18        323.34        315.04         6.06 o                         
  -2   2  18         68.15         66.39         3.54 o                         
  -1   2  18         45.16         46.23         2.62 o                         
   0   2  18        164.26        174.77         6.41 o                         
   1   2  18         48.86         44.35         2.48 o                         
   2   2  18         50.52         47.82         2.61 o                         
   3   2  18        296.43        305.05         6.44 o                         
   4   2  18         10.92         10.20         1.38 o                         
   5   2  18        194.51        186.58         4.39 o                         
   6   2  18         12.68         13.96         1.13 o                         
  -5   3  18         52.48         51.26         2.73 o                         
  -4   3  18         47.30         38.65         3.30 o                         
  -3   3  18          0.35          0.81         0.86 o                         
  -2   3  18         31.08         35.34         2.32 o                         
  -1   3  18        221.19        225.91         6.34 o                         
   0   3  18       1158.11       1172.88        16.84 o                         
   1   3  18        216.39        216.49         5.47 o                         
   2   3  18         26.35         27.65         2.22 o                         
   3   3  18          0.11          1.55         0.90 o                         
   4   3  18         44.41         37.11         2.63 o                         
   5   3  18         47.45         46.82         2.68 o                         
  -5   4  18          4.39          2.74         0.77 o                         
  -4   4  18          8.94          8.85         1.27 o                         
  -3   4  18        301.61        313.81         6.57 o                         
  -2   4  18         85.73         86.10         3.17 o                         
  -1   4  18        363.11        374.62         8.47 o                         
   0   4  18         33.46         32.82         2.40 o                         
   1   4  18        362.20        382.68         9.65 o                         
   2   4  18         89.06         87.59         3.74 o                         
   3   4  18        292.71        298.16         6.89 o                         
   4   4  18         13.39         14.64         1.43 o                         
   5   4  18          4.80          3.69         0.90 o                         
  -5   5  18          1.64          1.87         0.80 o                         
  -4   5  18          8.86          7.08         1.06 o                         
  -3   5  18         35.77         37.90         2.19 o                         
  -2   5  18          6.43          5.94         1.23 o                         
  -1   5  18          7.24          5.71         1.24 o                         
   0   5  18         18.80         14.13         1.68 o                         
   1   5  18         10.76         10.91         2.02 o                         
   2   5  18          6.59          6.69         1.72 o                         
   3   5  18         33.40         42.23         5.03 o                         
   4   5  18          3.68          2.74         0.83 o                         
   5   5  18          0.66          0.83         0.71 o                         
  -4   6  18         40.97         40.80         2.35 o                         
  -3   6  18         70.63         75.82         2.43 o                         
  -2   6  18         38.79         39.62         2.05 o                         
  -1   6  18         73.84         77.78         3.60 o                         
   0   6  18          6.53          5.14         1.17 o                         
   1   6  18         70.60         77.43         8.35 o                         
   2   6  18         38.64         47.32         5.32 o                         
   3   6  18         70.79         85.97         4.85 o                         
   4   6  18         44.17         48.03         2.54 o                         
  -4   7  18          1.61          3.39         0.82 o                         
  -3   7  18         20.08         21.90         1.33 o                         
  -2   7  18         42.63         47.57         2.69 o                         
  -1   7  18         90.02         95.00         3.37 o                         
   0   7  18        107.92        107.35         3.54 o                         
   1   7  18         89.86         82.87         5.19 o                         
   2   7  18         40.67         52.57         3.84 o                         
   3   7  18         19.63         23.62         2.43 o                         
   4   7  18          3.26          3.73         0.94 o                         
  -3   8  18         57.87         63.27         2.56 o                         
  -2   8  18         16.38         11.28         1.21 o                         
  -1   8  18        133.91        146.19         3.85 o                         
   0   8  18          2.28          3.07         1.25 o                         
   1   8  18        132.90        149.38         4.29 o                         
   2   8  18         19.63         17.80         2.08 o                         
   3   8  18         59.26         65.76         2.77 o                         
  -2   9  18         34.60         36.75         1.77 o                         
  -1   9  18          3.57          2.45         0.85 o                         
   0   9  18         15.83         14.13         1.49 o                         
   1   9  18          6.28          5.99         1.27 o                         
   2   9  18         36.94         39.89         3.74 o                         
   0  10  18          5.14          4.62         1.44 o                         
   1   0  19        260.43        251.08         5.89 o                         
   2   0  19        166.61        174.72         4.16 o                         
   3   0  19        179.21        168.48         3.88 o                         
   4   0  19        143.38        149.86         5.15 o                         
   5   0  19          8.91          9.41         1.08 o                         
  -5   1  19         26.00         28.48         1.72 o                         
  -4   1  19         52.12         57.14         2.47 o                         
  -3   1  19         89.69         88.29         2.96 o                         
  -2   1  19        107.66        116.37         3.97 o                         
  -1   1  19        212.48        206.63         7.17 o                         
   0   1  19        286.68        287.79         6.51 o                         
   1   1  19        176.05        172.58         4.85 o                         
   2   1  19        123.44        124.37         3.76 o                         
   3   1  19         68.83         72.51         2.77 o                         
   4   1  19         61.76         63.98         2.86 o                         
   5   1  19         20.88         20.96         1.49 o                         
  -5   2  19          6.05          5.14         1.13 o                         
  -4   2  19         57.26         57.30         3.30 o                         
  -3   2  19          8.17          7.72         1.06 o                         
  -2   2  19        120.90        118.17         4.65 o                         
  -1   2  19         18.39         21.09         1.85 o                         
   0   2  19         74.47         79.10         3.32 o                         
   1   2  19         14.35         13.37         1.34 o                         
   2   2  19        126.34        126.32         4.12 o                         
   3   2  19         10.26          9.26         1.23 o                         
   4   2  19         49.61         51.68         2.64 o                         
   5   2  19          7.25          8.96         1.19 o                         
  -5   3  19         76.76         69.99         3.45 o                         
  -4   3  19         20.42         18.66         2.08 o                         
  -3   3  19        201.43        202.05         5.10 o                         
  -2   3  19         71.38         68.94         2.81 o                         
  -1   3  19        116.05        114.89         4.04 o                         
   0   3  19          2.94          2.20         0.92 o                         
   1   3  19         93.90         94.23         3.53 o                         
   2   3  19         86.23         88.43         3.76 o                         
   3   3  19        218.50        227.68         6.45 o                         
   4   3  19         10.32          8.35         1.15 o                         
   5   3  19         84.82         83.21         2.82 o                         
  -5   4  19         15.21         12.94         1.66 o                         
  -4   4  19         55.22         55.94         3.07 o                         
  -3   4  19        280.41        276.84         5.89 o                         
  -2   4  19        125.07        129.64         4.63 o                         
  -1   4  19         14.34         13.36         1.70 o                         
   0   4  19        131.09        137.29         5.47 o                         
   1   4  19         25.83         24.93         2.43 o                         
   2   4  19        132.64        142.33         6.61 o                         
   3   4  19        266.86        256.55         9.60 o                         
   4   4  19         59.53         55.94         2.48 o                         
   5   4  19         12.48         10.58         1.44 o                         
  -4   5  19         19.98         20.69         1.54 o                         
  -3   5  19         70.66         72.43         2.55 o                         
  -2   5  19        133.35        128.63         4.06 o                         
  -1   5  19         15.20         15.22         1.73 o                         
   0   5  19        264.95        263.33         6.69 o                         
   1   5  19         14.26         10.76         2.05 o                         
   2   5  19        119.02        116.04        16.50 o                         
   3   5  19         70.51         77.36         6.32 o                         
   4   5  19         21.59         25.52         1.64 o                         
  -4   6  19          7.44          6.46         1.54 o                         
  -3   6  19         49.08         45.62         1.75 o                         
  -2   6  19         14.16         16.16         1.31 o                         
  -1   6  19         35.69         38.46         2.51 o                         
   0   6  19          1.06          0.83         0.82 o                         
   1   6  19         30.98         30.47         3.01 o                         
   2   6  19         18.54         18.68         3.35 o                         
   3   6  19         43.78         44.66         3.29 o                         
   4   6  19         10.02         10.93         1.46 o                         
  -3   7  19        115.13        118.31         3.38 o                         
  -2   7  19         63.23         59.60         2.17 o                         
  -1   7  19         37.54         41.51         2.15 o                         
   0   7  19         12.10         15.27         1.53 o                         
   1   7  19         36.97         40.56         2.93 o                         
   2   7  19         58.31         57.34         3.72 o                         
   3   7  19        119.17        128.80         7.60 o                         
  -3   8  19         65.46         71.23         4.54 o                         
  -2   8  19         67.89         72.08         2.32 o                         
  -1   8  19         91.60        101.16         2.95 o                         
   0   8  19         81.34         84.43         3.03 o                         
   1   8  19         91.70         97.23         4.33 o                         
   2   8  19         76.05         77.67         6.11 o                         
   3   8  19         68.87         67.84         4.66 o                         
  -1   9  19         30.22         27.06         1.47 o                         
   0   9  19         17.01         16.33         1.41 o                         
   1   9  19         34.34         33.66         3.12 o                         
   0   0  20       2255.23       2314.31        38.90 o                         
   1   0  20         64.40         66.35         3.22 o                         
   2   0  20        825.27        852.30        13.30 o                         
   3   0  20        146.61        161.73         4.02 o                         
   4   0  20        128.59        145.67         6.23 o                         
   5   0  20         54.07         55.61         3.53 o                         
  -5   1  20         65.69         61.62         3.08 o                         
  -4   1  20          2.17          1.72         0.87 o                         
  -3   1  20         25.23         26.97         1.83 o                         
  -2   1  20         92.76         95.51         4.08 o                         
  -1   1  20         38.70         38.62         3.07 o                         
   0   1  20          1.10          1.32         0.88 o                         
   1   1  20         59.26         66.07         2.94 o                         
   2   1  20         99.25         94.92         3.92 o                         
   3   1  20         28.29         29.03         2.27 o                         
   4   1  20          2.35          1.52         0.84 o                         
   5   1  20         68.19         62.26         3.87 o                         
  -5   2  20         14.83         10.30         1.40 o                         
  -4   2  20         98.91         85.51         4.60 o                         
  -3   2  20          4.26          4.30         1.14 o                         
  -2   2  20         65.99         64.07         3.37 o                         
  -1   2  20        167.43        174.23         5.47 o                         
   0   2  20         41.78         44.68         2.52 o                         
   1   2  20        191.04        191.77         5.16 o                         
   2   2  20         69.15         72.85         3.06 o                         
   3   2  20          4.29          4.33         0.89 o                         
   4   2  20         98.58         88.98         3.71 o                         
   5   2  20         17.14         12.53         1.21 o                         
  -5   3  20          1.78          3.16         1.17 o                         
  -4   3  20         50.96         45.67         3.37 o                         
  -3   3  20         48.71         52.35         3.49 o                         
  -2   3  20         14.56         15.45         1.42 o                         
  -1   3  20        337.86        342.98         6.40 o                         
   0   3  20          6.63          4.85         1.21 o                         
   1   3  20        297.95        287.32         7.02 o                         
   2   3  20         14.70         16.08         1.68 o                         
   3   3  20         44.49         45.73         2.52 o                         
   4   3  20         39.90         42.09         2.47 o                         
   5   3  20          1.71          1.77         0.69 o                         
  -4   4  20        109.50        115.94         4.05 o                         
  -3   4  20         40.76         37.88         2.03 o                         
  -2   4  20        114.80        121.37         5.61 o                         
  -1   4  20         25.76         25.41         1.94 o                         
   0   4  20        112.48        110.59         4.77 o                         
   1   4  20         21.97         24.20         2.31 o                         
   2   4  20         86.73         94.38         4.32 o                         
   3   4  20         37.37         32.01         2.79 o                         
   4   4  20        110.40        111.10         3.23 o                         
  -4   5  20         88.13         80.22         3.10 o                         
  -3   5  20         47.60         54.48         2.06 o                         
  -2   5  20        103.58         95.38         3.02 o                         
  -1   5  20         23.40         27.18         1.92 o                         
   0   5  20         44.69         42.23         2.91 o                         
   1   5  20         22.08         21.48         4.19 o                         
   2   5  20         98.35         88.30         4.84 o                         
   3   5  20         51.16         55.04         4.91 o                         
   4   5  20         84.15         72.62         3.45 o                         
  -3   6  20         25.26         26.58         1.35 o                         
  -2   6  20         44.40         38.34         1.79 o                         
  -1   6  20         26.43         25.20         1.57 o                         
   0   6  20         13.26         12.41         1.40 o                         
   1   6  20         32.09         30.59         3.36 o                         
   2   6  20         44.54         43.52         5.95 o                         
   3   6  20         25.16         22.64         2.21 o                         
  -3   7  20         29.76         30.76         2.07 o                         
  -2   7  20          5.24          4.81         0.76 o                         
  -1   7  20        137.17        146.14         3.39 o                         
   0   7  20          0.01          0.71         0.67 o                         
   1   7  20        135.15        144.17         4.53 o                         
   2   7  20          3.87          2.80         1.04 o                         
   3   7  20         29.45         34.46         2.35 o                         
  -2   8  20        138.73        140.54         6.19 o                         
  -1   8  20          9.78         12.01         0.90 o                         
   0   8  20         15.54         18.75         1.34 o                         
   1   8  20          7.35          8.97         1.68 o                         
   2   8  20        143.16        145.50         4.71 o                         
   1   0  21         48.82         49.34         3.39 o                         
   2   0  21         66.26         66.79         3.16 o                         
   3   0  21         28.39         29.33         1.81 o                         
   4   0  21          0.96          1.14         0.75 o                         
   5   0  21         19.31         17.51         1.60 o                         
  -4   1  21          8.39         11.46         1.32 o                         
  -3   1  21        168.68        177.37         3.63 o                         
  -2   1  21          0.59          0.34         0.91 o                         
  -1   1  21        187.78        209.85         6.85 o                         
   0   1  21        200.49        204.93         6.63 o                         
   1   1  21        190.98        185.52         6.12 o                         
   2   1  21          1.10          0.90         0.74 o                         
   3   1  21        178.48        182.54         4.38 o                         
   4   1  21         10.11         13.02         1.42 o                         
  -4   2  21         24.24         23.06         2.25 o                         
  -3   2  21         15.56         17.87         1.43 o                         
  -2   2  21        174.35        174.11         4.76 o                         
  -1   2  21         45.95         47.06         2.76 o                         
   0   2  21        280.34        290.68         8.70 o                         
   1   2  21         49.58         49.13         2.53 o                         
   2   2  21        151.28        154.60         4.21 o                         
   3   2  21         21.38         22.50         1.56 o                         
   4   2  21         18.63         16.93         1.54 o                         
  -4   3  21         19.15         21.07         2.16 o                         
  -3   3  21        236.24        233.99         5.52 o                         
  -2   3  21         72.39         76.09         2.72 o                         
  -1   3  21        117.01        111.73         4.26 o                         
   0   3  21         45.26         47.47         2.75 o                         
   1   3  21        127.13        126.79         4.37 o                         
   2   3  21         73.81         74.10         3.76 o                         
   3   3  21        249.99        258.04         6.50 o                         
   4   3  21         22.67         25.39         1.77 o                         
  -4   4  21         69.96         61.56         2.61 o                         
  -3   4  21         55.93         56.00         3.69 o                         
  -2   4  21         47.15         45.53         2.53 o                         
  -1   4  21         23.15         19.91         1.63 o                         
   0   4  21        128.12        133.11         4.43 o                         
   1   4  21         25.95         24.58         2.26 o                         
   2   4  21         61.66         55.20         3.82 o                         
   3   4  21         55.87         65.65         5.27 o                         
   4   4  21         79.35         76.09         9.15 o                         
  -3   5  21         64.57         73.98         2.16 o                         
  -2   5  21         26.45         23.81         1.45 o                         
  -1   5  21         23.80         26.88         1.78 o                         
   0   5  21          0.49          0.91         0.73 o                         
   1   5  21         23.21         28.43         3.20 o                         
   2   5  21         25.90         24.16         2.88 o                         
   3   5  21         54.20         54.04         3.27 o                         
  -3   6  21         27.74         21.91         1.33 o                         
  -2   6  21         19.34         20.87         1.36 o                         
  -1   6  21         43.36         36.56         1.58 o                         
   0   6  21         12.87         11.50         1.49 o                         
   1   6  21         44.14         40.21         2.16 o                         
   2   6  21         21.10         22.01         2.20 o                         
   3   6  21         26.07         22.56         1.94 o                         
  -2   7  21         13.84         13.55         1.29 o                         
  -1   7  21        100.54        101.00         3.14 o                         
   0   7  21         30.75         25.56         1.44 o                         
   1   7  21        100.88        101.86         4.53 o                         
   2   7  21         15.24         16.09         1.84 o                         
   0   8  21        104.47        108.14         4.01 o                         
   0   0  22         29.15         35.11         4.92 o                         
   1   0  22         37.35         38.90         3.25 o                         
   2   0  22         96.11         90.64         4.35 o                         
   3   0  22         52.86         54.54         1.99 o                         
   4   0  22        194.07        168.81         5.55 o                         
  -4   1  22         24.03         17.92         1.82 o                         
  -3   1  22         87.75         88.24         3.66 o                         
  -2   1  22         76.25         75.94         3.77 o                         
  -1   1  22        230.21        236.89         7.55 o                         
   0   1  22         39.62         34.77         2.34 o                         
   1   1  22        226.62        228.45         6.91 o                         
   2   1  22         83.46         80.03         4.62 o                         
   3   1  22         88.87         89.41         3.54 o                         
   4   1  22         24.10         21.21         1.54 o                         
  -4   2  22          8.36          8.21         1.24 o                         
  -3   2  22         41.11         37.27         3.10 o                         
  -2   2  22        186.46        201.35         4.28 o                         
  -1   2  22         44.27         38.97         2.13 o                         
   0   2  22        212.82        240.13         7.42 o                         
   1   2  22         49.44         46.10         3.71 o                         
   2   2  22        186.38        207.84         6.01 o                         
   3   2  22         43.21         36.93         2.77 o                         
   4   2  22          7.58          7.06         1.17 o                         
  -4   3  22         54.35         50.55         2.70 o                         
  -3   3  22         13.73         11.88         1.18 o                         
  -2   3  22         32.52         32.77         1.69 o                         
  -1   3  22          9.58          8.12         1.25 o                         
   0   3  22         27.18         23.39         1.89 o                         
   1   3  22         14.61         14.74         1.78 o                         
   2   3  22         24.59         26.24         2.40 o                         
   3   3  22         16.60         12.83         2.42 o                         
   4   3  22         55.98         42.81         3.42 o                         
  -3   4  22        141.22        156.16         3.40 o                         
  -2   4  22          0.09         -0.11         0.55 o                         
  -1   4  22        143.42        146.86         3.94 o                         
   0   4  22         26.88         26.44         2.34 o                         
   1   4  22        144.62        151.02         7.75 o                         
   2   4  22          0.23         -0.17         0.85 o                         
   3   4  22        132.14        137.42         4.95 o                         
  -3   5  22          0.71          1.93         0.53 o                         
  -2   5  22          8.62         12.18         0.97 o                         
  -1   5  22         63.04         65.67         2.46 o                         
   0   5  22          5.75          7.49         1.23 o                         
   1   5  22         62.04         63.39         7.45 o                         
   2   5  22          9.28          9.14         1.96 o                         
   3   5  22          2.28          3.41         0.72 o                         
  -2   6  22         60.09         62.35         1.81 o                         
  -1   6  22         27.33         25.88         1.20 o                         
   0   6  22        165.79        179.13         4.27 o                         
   1   6  22         27.18         25.50         1.58 o                         
   2   6  22         54.55         54.80         2.93 o                         
   0   7  22         39.03         42.81         2.09 o                         
   1   0  23        140.92        133.70         4.79 o                         
   2   0  23          0.57          0.88         0.85 o                         
   3   0  23         40.22         41.03         2.28 o                         
  -3   1  23         31.70         28.77         1.88 o                         
  -2   1  23         35.25         33.61         2.01 o                         
  -1   1  23         63.00         62.56         3.25 o                         
   0   1  23         23.60         17.46         2.50 o                         
   1   1  23         54.16         54.85         3.09 o                         
   2   1  23         25.48         28.51         2.78 o                         
   3   1  23         29.96         27.01         1.92 o                         
  -3   2  23         12.23         12.56         1.28 o                         
  -2   2  23        124.06        115.85         3.71 o                         
  -1   2  23          5.65          6.23         1.04 o                         
   0   2  23          1.83          1.43         0.88 o                         
   1   2  23          4.48          5.72         1.19 o                         
   2   2  23        121.08        115.98         6.09 o                         
   3   2  23          9.42          9.34         1.32 o                         
  -3   3  23         24.18         21.33         1.16 o                         
  -2   3  23         71.15         68.57         2.39 o                         
  -1   3  23          4.48          5.55         0.98 o                         
   0   3  23        193.85        193.76         5.67 o                         
   1   3  23          5.18          6.61         1.60 o                         
   2   3  23         68.31         68.69         5.09 o                         
   3   3  23         18.65         17.22         2.31 o                         
  -2   4  23          2.17          2.91         0.56 o                         
  -1   4  23         21.68         21.78         1.62 o                         
   0   4  23          1.08          0.89         0.92 o                         
   1   4  23         22.36         24.20         2.39 o                         
   2   4  23          1.09          1.34         0.78 o                         
  -2   5  23         48.66         52.69         1.79 o                         
  -1   5  23         16.38         16.20         1.02 o                         
   0   5  23         10.67         11.25         1.87 o                         
   1   5  23         18.26         18.86         1.57 o                         
   2   5  23         47.52         49.53         2.69 o                         
  -1   6  23         49.52         46.18         3.65 o                         
   0   6  23         83.58         80.92         2.88 o                         
   0   0  24         48.38         43.49         4.49 o                         
   1   0  24          0.20          0.01         0.71 o                         
   2   0  24         78.11         76.23         3.03 o                         
  -2   1  24          6.98          7.16         1.06 o                         
  -1   1  24         37.51         35.72         1.92 o                         
   0   1  24          4.81          6.09         1.44 o                         
   1   1  24         29.47         25.74         2.33 o                         
   2   1  24          4.32          5.56         1.21 o                         
  -2   2  24         54.66         48.34         2.80 o                         
  -1   2  24        165.22        183.03         7.71 o                         
   0   2  24        148.25        134.39         5.76 o                         
   1   2  24        153.32        160.84        10.54 o                         
   2   2  24         49.07         50.88         4.08 o                         
  -2   3  24         43.69         39.85         1.76 o                         
  -1   3  24         32.59         35.11         1.62 o                         
   0   3  24         29.36         32.67         2.60 o                         
   1   3  24         34.42         41.59         3.90 o                         
   2   3  24         46.78         39.79         2.37 o                         
  -1   4  24         11.83         10.24         0.77 o                         
   0   4  24         16.66         15.62         1.76 o                         
   1   4  24         12.38         11.18         1.95 o                         
   1   0  25          1.13          0.61         0.55 o                         
  -1   1  25        119.45        109.84         4.83 o                         
   0   1  25          5.45          8.63         1.30 o                         
   1   1  25        114.13        104.98         3.97 o                         
  -1   2  25         32.12         27.16         2.08 o                         
   0   2  25         18.14         16.02         1.63 o                         
   1   2  25         33.71         33.33         3.08 o                         
                                                                                
