# Supplementary material for: Syntheses, crystal structures and Hirshfeld surface analyses of N-aryl­sulfonyl derivatives of cytisine
Source: Acta Crystallogr E Crystallogr Commun. 2023 Mar 10;79(Pt 4):313–8. doi: 10.1107/S2056989023001950 (PMC10088325; doi:10.1107/S2056989023001950)
Supplement: Supplementary file 4 [file e-79-00313-IIIsup4.hkl]

data_III                                                                        
_shelx_title ' 81 in P2(1)'                                                     
_shelx_refln_list_code          4                                               
_shelx_F_calc_maximum      111.35                                               
_exptl_crystal_F_000       392.00                                               
_reflns_d_resolution_high  0.8131                                               
                                                                                
loop_                                                                           
 _space_group_symop_operation_xyz                                               
 'x, y, z'                                                                      
 '-x, y+1/2, -z'                                                                
                                                                                
_cell_length_a    11.0404                                                       
_cell_length_b     6.2621                                                       
_cell_length_c    12.4240                                                       
_cell_angle_alpha  90.000                                                       
_cell_angle_beta   94.035                                                       
_cell_angle_gamma  90.000                                                       
                                                                                
_shelx_F_squared_multiplier     1.000                                           
                                                                                
loop_                                                                           
 _refln_index_h                                                                 
 _refln_index_k                                                                 
 _refln_index_l                                                                 
 _refln_F_squared_calc                                                          
 _refln_F_squared_meas                                                          
 _refln_F_squared_sigma                                                         
 _refln_observed_status                                                         
  11  -4   0          7.87          8.15         0.91 o                         
   7  -3   0          3.84          1.13         0.80 o                         
   8  -3   0         81.33         82.57         4.78 o                         
   9  -3   0         10.07         11.52         1.31 o                         
  10  -3   0         24.89         24.68         1.73 o                         
  11  -3   0         31.00         31.52         1.76 o                         
  12  -3   0         13.19         16.84         1.56 o                         
   7  -2   0        141.23        147.32         5.75 o                         
   8  -2   0         19.47         17.64         1.79 o                         
   9  -2   0         87.04         86.27         3.42 o                         
  10  -2   0         33.83         31.45         2.60 o                         
  11  -2   0          4.96          3.90         0.76 o                         
  12  -2   0          1.89          1.81         0.48 o                         
  13  -2   0          8.45          7.33         0.82 o                         
   1  -1   0         63.70         62.00         0.86 o                         
   2  -1   0       5653.30       5375.50        56.28 o                         
   3  -1   0        374.30        455.23         5.54 o                         
   4  -1   0       1048.73       1000.07        14.13 o                         
   5  -1   0        551.23        503.67        11.45 o                         
   8  -1   0        545.98        532.21        18.25 o                         
   9  -1   0        123.62        130.39         5.44 o                         
  10  -1   0         41.12         46.48         2.51 o                         
  11  -1   0         15.22         14.46         1.40 o                         
  12  -1   0         22.85         25.80         1.62 o                         
  13  -1   0          7.55          7.23         0.73 o                         
   1   0   0          4.23          1.64         0.13 o                         
   2   0   0          7.57          2.53         0.15 o                         
   3   0   0       1003.78        847.80        12.29 o                         
   4   0   0        544.07        627.25         9.42 o                         
   5   0   0        265.80        253.33         4.85 o                         
   6   0   0        761.63        715.68        11.43 o                         
   7   0   0       2173.21       2269.44        42.53 o                         
   8   0   0          0.26          0.67         0.41 o                         
   9   0   0          0.90          0.04         0.37 o                         
  10   0   0         45.95         43.35         3.35 o                         
  11   0   0          4.91          7.53         1.43 o                         
  12   0   0         22.41         23.13         1.60 o                         
  13   0   0          8.81          9.78         0.69 o                         
   1   1   0         80.88         85.60         0.95 o                         
   2   1   0       5484.70       5306.21        43.29 o                         
   3   1   0        363.98        464.03         4.57 o                         
   4   1   0        978.35        979.26        13.74 o                         
   5   1   0        535.15        512.85        16.06 o                         
   6   1   0          0.35          0.55         0.37 o                         
   7   1   0         11.26         10.87         1.14 o                         
   8   1   0        555.99        561.77         7.80 o                         
   9   1   0        113.65        121.73         2.80 o                         
  10   1   0         40.61         45.21         2.52 o                         
  11   1   0         15.81         17.72         2.19 o                         
  12   1   0         20.90         21.44         1.20 o                         
  13   1   0          7.38          7.07         0.70 o                         
   0   2   0        698.70        682.56        16.47 o                         
   1   2   0        368.92        356.09         3.91 o                         
   2   2   0        247.51        211.80         2.95 o                         
   3   2   0        707.14        675.01         7.52 o                         
   4   2   0        202.27        216.66         3.38 o                         
   5   2   0         21.13         19.59         0.94 o                         
   6   2   0         73.82         77.85         2.41 o                         
   7   2   0        144.35        141.51         2.55 o                         
   8   2   0         20.17         19.98         1.21 o                         
   9   2   0         95.27         96.63         4.51 o                         
  10   2   0         32.93         30.13         2.03 o                         
  11   2   0          4.51          3.87         0.74 o                         
  12   2   0          1.69          1.50         0.44 o                         
  13   2   0          6.61          5.73         0.46 o                         
   1   3   0        594.98        587.75        11.54 o                         
   2   3   0        223.94        204.69         2.65 o                         
   3   3   0         26.21         28.51         0.91 o                         
   4   3   0         66.23         66.48         1.90 o                         
   5   3   0        289.44        278.63         3.45 o                         
   6   3   0         79.13         80.02         2.13 o                         
   7   3   0          4.07          4.87         0.47 o                         
   8   3   0         99.48         98.45         3.52 o                         
   9   3   0         13.76         12.55         1.96 o                         
  10   3   0         26.23         27.42         2.55 o                         
  11   3   0         30.29         29.39         1.41 o                         
  12   3   0         12.35         12.34         1.13 o                         
   0   4   0        191.66        219.21         4.39 o                         
   1   4   0         56.51         51.79         1.68 o                         
   2   4   0          1.74          1.62         0.21 o                         
   3   4   0        369.82        353.99         5.21 o                         
   4   4   0         67.27         66.44         1.58 o                         
   5   4   0         20.97         19.17         0.75 o                         
   6   4   0        328.90        314.65         3.78 o                         
   7   4   0        179.15        166.25         4.12 o                         
   8   4   0          9.14         10.17         0.98 o                         
   9   4   0         49.78         46.34         2.46 o                         
  10   4   0         13.68         12.72         0.93 o                         
  11   4   0          8.25          7.79         0.53 o                         
   1   5   0         44.75         41.01         0.90 o                         
   2   5   0         69.60         70.99         1.24 o                         
   3   5   0        224.22        225.82         2.46 o                         
   4   5   0        300.74        318.96         3.57 o                         
   5   5   0        244.38        241.16         3.26 o                         
   6   5   0          4.47          5.09         0.52 o                         
   7   5   0         13.37         14.51         1.11 o                         
   8   5   0         19.77         21.02         0.97 o                         
   9   5   0          7.86          7.00         0.51 o                         
  10   5   0          4.23          3.47         0.35 o                         
   0   6   0          8.68          8.55         0.77 o                         
   1   6   0         72.71         70.51         1.62 o                         
   2   6   0         40.34         38.16         1.43 o                         
   3   6   0         64.89         65.24         2.22 o                         
   4   6   0          8.66          7.37         0.65 o                         
   5   6   0         20.50         21.20         0.97 o                         
   6   6   0         32.66         31.93         1.11 o                         
   7   6   0         10.98         10.44         0.67 o                         
   8   6   0          1.35          1.45         0.27 o                         
   1   7   0          7.68          6.78         0.71 o                         
   2   7   0          8.46          8.34         0.67 o                         
   3   7   0          4.17          4.32         0.49 o                         
   4   7   0          5.13          6.34         0.69 o                         
   5   7   0         15.60         16.20         1.10 o                         
 -11  -4   1         29.35         31.05         1.81 o                         
 -12  -3   1         45.56         52.82         1.93 o                         
 -11  -3   1          6.50          5.07         0.58 o                         
 -10  -3   1         13.99         10.52         1.15 o                         
  -9  -3   1         23.29         26.49         2.78 o                         
  -8  -3   1        101.31        110.18         5.29 o                         
  -7  -3   1        120.85        110.02         5.67 o                         
  -6  -3   1        330.16        310.22         9.85 o                         
   9  -3   1         30.30         26.92         2.75 o                         
  10  -3   1         27.37         27.13         2.64 o                         
  11  -3   1         24.61         27.19         2.38 o                         
  12  -3   1          0.89          1.39         0.54 o                         
 -13  -2   1         11.40         10.07         0.85 o                         
 -12  -2   1         11.08          9.12         0.94 o                         
 -11  -2   1         38.50         38.42         2.13 o                         
 -10  -2   1         81.24         84.21         3.39 o                         
  -9  -2   1         26.84         25.22         1.84 o                         
  -8  -2   1         53.95         47.28         1.99 o                         
  -7  -2   1        116.73        108.24         5.11 o                         
   8  -2   1        112.09        118.34         5.35 o                         
   9  -2   1         69.38         69.79         3.05 o                         
  10  -2   1          5.84          8.27         1.15 o                         
  11  -2   1         22.02         23.36         1.65 o                         
  12  -2   1         17.85         17.38         1.22 o                         
 -13  -1   1          0.14         -0.12         0.26 o                         
 -12  -1   1         10.01         11.19         1.09 o                         
 -11  -1   1         17.74         18.01         1.99 o                         
 -10  -1   1         54.48         55.42         2.78 o                         
  -9  -1   1        340.27        342.99         6.38 o                         
  -8  -1   1          7.40          6.51         0.76 o                         
  -7  -1   1        435.74        445.19        12.20 o                         
  -5  -1   1        152.69        150.78         5.49 o                         
  -4  -1   1       1117.54       1102.62        22.07 o                         
  -3  -1   1       1304.48       1284.83        24.74 o                         
  -2  -1   1       4943.19       4489.45        81.78 o                         
  -1  -1   1        414.71        408.09         8.32 o                         
   0  -1   1       9788.82       8784.89       158.38 o                         
   1  -1   1       1036.08       1012.02        18.96 o                         
   2  -1   1       5201.12       4919.75        63.24 o                         
   3  -1   1       1131.79       1137.80        20.85 o                         
   4  -1   1        798.69        817.72        11.91 o                         
   5  -1   1        301.50        316.90         5.81 o                         
   6  -1   1        262.14        302.90         8.61 o                         
   7  -1   1        382.95        358.01        10.07 o                         
   8  -1   1         90.66        104.20         4.97 o                         
   9  -1   1         23.74         24.59         1.81 o                         
  10  -1   1         35.60         35.55         2.35 o                         
  11  -1   1         14.42         13.63         2.68 o                         
  12  -1   1          3.01          3.25         0.52 o                         
  13  -1   1          7.63          7.30         0.75 o                         
 -13   0   1          0.44          1.31         0.31 o                         
 -12   0   1          4.88          6.47         0.73 o                         
 -11   0   1         55.49         55.87         2.99 o                         
 -10   0   1        114.21        127.30         4.26 o                         
  -9   0   1         29.10         22.75         1.74 o                         
  -8   0   1        464.72        454.73         6.33 o                         
  -7   0   1        159.34        155.65         4.16 o                         
  -6   0   1        288.86        300.07        11.76 o                         
  -5   0   1          4.06          3.33         0.69 o                         
  -4   0   1        833.51        702.98        14.80 o                         
  -3   0   1         91.19        122.79         3.53 o                         
  -2   0   1         13.98         14.12         0.81 o                         
  -1   0   1        184.76        225.75         2.70 o                         
   0   0   1          0.31          0.45         0.06 o                         
   1   0   1        286.40        227.12         7.86 o                         
   2   0   1       1031.17       1229.75        16.76 o                         
   3   0   1       1661.43       1672.06        18.25 o                         
   4   0   1        175.51        233.83         3.51 o                         
   5   0   1          1.92          0.60         0.37 o                         
   6   0   1        623.30        683.89        11.15 o                         
   7   0   1        119.75        112.66         4.96 o                         
   8   0   1       1090.30       1177.22        18.63 o                         
   9   0   1         26.08         26.97         2.47 o                         
  10   0   1          0.05          0.45         0.68 o                         
  11   0   1         21.46         20.81         1.68 o                         
  12   0   1         17.66         16.30         1.32 o                         
  13   0   1         37.09         39.29         1.32 o                         
 -13   1   1          0.62          0.55         0.36 o                         
 -12   1   1          8.65         10.38         1.22 o                         
 -11   1   1         17.78         21.19         1.81 o                         
 -10   1   1         47.86         51.40         2.19 o                         
  -9   1   1        342.44        348.62         6.48 o                         
  -8   1   1          7.61          8.05         0.76 o                         
  -7   1   1        459.67        484.28         7.86 o                         
  -6   1   1        870.60        896.75        13.83 o                         
  -5   1   1        163.37        172.22         3.88 o                         
  -4   1   1       1093.93       1036.98        67.09 o                         
  -3   1   1       1222.64       1205.10        12.53 o                         
  -2   1   1       4931.42       4426.76        26.92 o                         
  -1   1   1        414.38        417.08         2.46 o                         
   0   1   1      10054.82       8748.74        52.75 o                         
   1   1   1       1020.08       1001.29         5.49 o                         
   2   1   1       5256.36       5034.14        37.47 o                         
   3   1   1       1201.19       1209.04        15.93 o                         
   4   1   1        726.83        736.21        10.78 o                         
   5   1   1        304.69        319.16         7.15 o                         
   6   1   1        248.39        286.17         6.48 o                         
   7   1   1        423.01        405.96         5.16 o                         
   8   1   1         89.20         93.18         3.16 o                         
   9   1   1         21.12         21.89         1.16 o                         
  10   1   1         32.54         33.69         2.17 o                         
  11   1   1         12.07         13.60         1.33 o                         
  12   1   1          2.96          3.30         0.52 o                         
  13   1   1          6.34          5.37         0.57 o                         
 -13   2   1         11.44         12.18         0.66 o                         
 -12   2   1         10.98          9.15         1.28 o                         
 -11   2   1         33.85         34.71         2.03 o                         
 -10   2   1         89.10         95.61         4.11 o                         
  -9   2   1         28.20         30.25         1.67 o                         
  -8   2   1         68.09         65.06         2.07 o                         
  -7   2   1        100.85         97.51         2.03 o                         
  -6   2   1        122.94        141.84         4.43 o                         
  -5   2   1        223.41        239.45         3.86 o                         
  -4   2   1        314.43        364.38         5.57 o                         
  -3   2   1        425.06        483.35         7.13 o                         
  -2   2   1        409.15        399.48         3.58 o                         
  -1   2   1        937.23        907.83         6.51 o                         
   0   2   1        117.56        113.68         1.53 o                         
   1   2   1        135.57        140.01         1.60 o                         
   2   2   1        751.26        747.11         5.59 o                         
   3   2   1        115.63        127.83         2.24 o                         
   4   2   1        528.16        553.39         5.90 o                         
   5   2   1        135.27        123.52         2.55 o                         
   6   2   1         42.86         45.35         1.60 o                         
   7   2   1          6.26          4.93         0.42 o                         
   8   2   1        126.42        130.43         2.60 o                         
   9   2   1         76.57         77.26         2.83 o                         
  10   2   1          6.64          8.08         0.87 o                         
  11   2   1         19.30         21.36         1.24 o                         
  12   2   1         16.61         18.56         1.24 o                         
 -12   3   1         46.83         49.24         1.91 o                         
 -11   3   1          6.91          6.52         0.69 o                         
 -10   3   1         15.32         13.45         1.34 o                         
  -9   3   1         24.92         24.20         2.49 o                         
  -8   3   1        107.93        106.12         3.09 o                         
  -7   3   1        130.61        120.65         2.07 o                         
  -6   3   1        323.56        298.97         3.46 o                         
  -5   3   1        291.69        288.06         3.22 o                         
  -4   3   1         43.30         41.94         1.48 o                         
  -3   3   1        283.85        271.89         4.13 o                         
  -2   3   1         87.37         85.11         2.19 o                         
  -1   3   1         92.89         96.13         1.99 o                         
   0   3   1       1960.80       2038.49        22.64 o                         
   1   3   1        358.82        361.36         5.27 o                         
   2   3   1         66.49         69.93         1.39 o                         
   3   3   1         50.81         48.32         1.20 o                         
   4   3   1        113.28        112.07         2.26 o                         
   5   3   1        115.35        106.14         1.54 o                         
   6   3   1         99.78         96.99         2.37 o                         
   7   3   1        573.24        543.81         6.29 o                         
   8   3   1         22.98         27.22         1.80 o                         
   9   3   1         27.96         29.37         1.99 o                         
  10   3   1         29.33         29.84         1.55 o                         
  11   3   1         23.93         22.67         1.19 o                         
  12   3   1          0.96          0.90         0.30 o                         
 -11   4   1         28.45         28.50         1.18 o                         
 -10   4   1         34.66         33.81         1.49 o                         
  -9   4   1          1.43          1.23         0.48 o                         
  -8   4   1         12.21         14.98         1.17 o                         
  -7   4   1         14.40         16.24         1.05 o                         
  -6   4   1         34.96         35.47         1.09 o                         
  -5   4   1        456.09        432.06         3.98 o                         
  -4   4   1        305.37        309.51         3.21 o                         
  -3   4   1        299.05        292.37         2.55 o                         
  -2   4   1        688.05        699.98         4.79 o                         
  -1   4   1        181.84        179.69         2.64 o                         
   0   4   1        211.57        242.34         4.12 o                         
   1   4   1         64.16         64.70         1.49 o                         
   2   4   1        830.28        852.13         7.24 o                         
   3   4   1        179.03        182.22         2.03 o                         
   4   4   1        136.54        133.39         2.38 o                         
   5   4   1        769.79        761.07         6.38 o                         
   6   4   1          7.10          5.10         0.48 o                         
   7   4   1        121.31        110.84         3.25 o                         
   8   4   1         16.35         21.05         1.73 o                         
   9   4   1         46.73         46.18         1.93 o                         
  10   4   1         21.96         20.39         1.15 o                         
  11   4   1         22.91         22.07         0.63 o                         
 -10   5   1          9.23          8.50         0.53 o                         
  -9   5   1          5.31          5.67         0.53 o                         
  -8   5   1         10.28          9.08         0.65 o                         
  -7   5   1         21.56         25.73         1.14 o                         
  -6   5   1         42.13         42.60         1.23 o                         
  -5   5   1         40.07         37.66         1.00 o                         
  -4   5   1         54.18         59.10         1.26 o                         
  -3   5   1        490.95        482.34         4.97 o                         
  -2   5   1         56.57         61.94         1.01 o                         
  -1   5   1         20.98         19.98         0.64 o                         
   0   5   1        100.47         96.40         1.95 o                         
   1   5   1         56.15         60.84         1.13 o                         
   2   5   1         70.82         77.40         1.51 o                         
   3   5   1        388.22        381.43         6.08 o                         
   4   5   1        149.78        157.46         2.79 o                         
   5   5   1         13.46         11.01         0.70 o                         
   6   5   1         22.91         24.19         0.99 o                         
   7   5   1         28.37         25.44         1.12 o                         
   8   5   1         16.76         14.14         0.79 o                         
   9   5   1          1.12          1.09         0.22 o                         
  10   5   1          7.75          7.17         0.39 o                         
  -8   6   1          5.41          5.78         0.50 o                         
  -7   6   1         42.06         48.22         3.35 o                         
  -6   6   1          3.43          4.52         0.45 o                         
  -5   6   1         39.03         40.55         1.33 o                         
  -4   6   1         14.26         14.84         0.74 o                         
  -3   6   1         19.94         20.08         0.91 o                         
  -2   6   1         17.31         19.85         1.14 o                         
  -1   6   1         99.74        105.09         2.02 o                         
   0   6   1         15.81         16.16         0.78 o                         
   1   6   1         15.35         14.85         0.83 o                         
   2   6   1         15.85         17.39         0.96 o                         
   3   6   1         24.33         25.93         1.33 o                         
   4   6   1          1.06          0.54         0.25 o                         
   5   6   1         33.97         32.57         1.17 o                         
   6   6   1         23.47         22.51         0.92 o                         
   7   6   1          0.92          1.01         0.23 o                         
   8   6   1          5.65          4.57         0.54 o                         
  -5   7   1          5.02          4.45         0.53 o                         
  -4   7   1          6.02          8.08         0.76 o                         
  -3   7   1          7.28          7.96         1.06 o                         
  -2   7   1          4.07          4.24         0.39 o                         
  -1   7   1         11.07         11.48         0.77 o                         
   0   7   1          2.76          2.84         0.42 o                         
   1   7   1         41.73         42.33         1.41 o                         
   2   7   1          5.42          6.05         0.58 o                         
   3   7   1          8.95          8.92         0.65 o                         
   4   7   1          9.89         10.04         0.82 o                         
   5   7   1          1.09          2.15         0.40 o                         
 -10  -5   2         18.30         18.59         1.27 o                         
 -11  -4   2          8.76          7.38         0.88 o                         
 -10  -4   2          4.14          3.95         1.03 o                         
  -9  -4   2         10.72         13.47         1.76 o                         
  -8  -4   2         49.57         49.00         3.44 o                         
 -12  -3   2          2.77          2.35         0.53 o                         
 -11  -3   2          8.60          8.92         0.91 o                         
 -10  -3   2         34.62         34.61         2.03 o                         
  -9  -3   2         62.37         61.12         3.91 o                         
  -8  -3   2         37.31         32.84         2.78 o                         
  -7  -3   2         85.26         76.94         4.63 o                         
  -6  -3   2         12.58         12.94         1.78 o                         
   9  -3   2         25.15         19.29         2.35 o                         
  10  -3   2          6.74          7.47         1.44 o                         
  11  -3   2          0.56          0.34         0.56 o                         
  12  -3   2         12.86         14.22         1.37 o                         
 -13  -2   2         29.69         30.02         1.07 o                         
 -12  -2   2         73.29         80.45         5.20 o                         
 -11  -2   2         45.65         53.37         2.49 o                         
 -10  -2   2          7.50          9.10         2.55 o                         
  -9  -2   2         97.44         91.30         3.90 o                         
  -8  -2   2         62.46         67.43         2.41 o                         
  -7  -2   2         25.96         23.60         1.68 o                         
  -6  -2   2        321.22        352.00        10.33 o                         
  -5  -2   2        268.14        249.49         7.72 o                         
  -4  -2   2       1654.78       1650.74        33.01 o                         
  -3  -2   2        289.79        280.74         7.40 o                         
  -2  -2   2         58.30         43.70         2.08 o                         
  10  -2   2         10.19          9.68         1.97 o                         
  11  -2   2         20.37         24.47         4.06 o                         
  12  -2   2          7.88          6.07         1.32 o                         
 -13  -1   2         30.25         30.72         1.18 o                         
 -12  -1   2          7.64          8.13         1.56 o                         
 -11  -1   2          3.01          3.59         0.80 o                         
 -10  -1   2        250.96        269.43         5.21 o                         
  -9  -1   2         12.46         11.17         1.23 o                         
  -8  -1   2         17.68         17.19         1.19 o                         
  -7  -1   2          8.40          6.40         0.69 o                         
  -6  -1   2        256.08        283.07         5.96 o                         
  -5  -1   2        103.22        123.96         3.21 o                         
  -4  -1   2       1318.93       1454.93        20.31 o                         
  -3  -1   2        961.76        932.25        13.30 o                         
  -2  -1   2       1303.70       1310.23        25.29 o                         
  -1  -1   2       1567.37       1562.78        29.49 o                         
   0  -1   2         96.68         72.63         3.07 o                         
   1  -1   2       1497.85       1408.70        26.51 o                         
   2  -1   2       8345.94       7928.74       143.90 o                         
   3  -1   2       2229.79       2182.56        32.74 o                         
   4  -1   2       1379.57       1362.30        19.06 o                         
   5  -1   2        236.61        227.23         4.71 o                         
   6  -1   2        306.61        306.55         8.89 o                         
   7  -1   2        249.32        258.45         5.85 o                         
   8  -1   2        124.67        141.25         5.96 o                         
   9  -1   2        121.15        111.86         5.46 o                         
  10  -1   2         82.41         94.00         3.59 o                         
  11  -1   2         10.43         10.50         1.15 o                         
  12  -1   2          7.66          6.82         0.87 o                         
  13  -1   2          5.41          5.04         0.77 o                         
 -13   0   2          3.41          3.60         0.44 o                         
 -12   0   2         20.01         22.09         1.77 o                         
 -11   0   2        118.66        124.37         4.18 o                         
 -10   0   2          3.92          6.10         2.90 o                         
  -9   0   2        122.95        120.00         2.89 o                         
  -8   0   2        216.56        231.56         4.28 o                         
  -7   0   2         66.26         83.72         2.40 o                         
  -6   0   2        574.94        556.78         9.52 o                         
  -5   0   2        971.72        929.25        15.65 o                         
  -4   0   2        574.76        632.93         9.64 o                         
  -3   0   2        393.01        321.84         6.45 o                         
  -2   0   2       3461.47       3315.31        56.34 o                         
  -1   0   2       1729.46       1560.61        16.76 o                         
   0   0   2       7077.99       6624.70        69.15 o                         
   1   0   2         70.24        100.46         3.06 o                         
   2   0   2      12399.60      10645.83       136.16 o                         
   3   0   2        362.78        390.45         6.23 o                         
   4   0   2          8.98         23.84         1.40 o                         
   5   0   2       1668.51       1757.00        66.57 o                         
   6   0   2         16.53         23.16         1.39 o                         
   7   0   2        492.50        475.96         7.33 o                         
   8   0   2         73.86         69.33         2.91 o                         
   9   0   2        202.85        196.06         6.41 o                         
  10   0   2         31.71         28.57         2.77 o                         
  11   0   2          0.66          0.52         0.46 o                         
  12   0   2         20.75         27.15         3.19 o                         
  13   0   2          0.37          0.20         0.33 o                         
 -13   1   2         29.57         29.78         1.62 o                         
 -12   1   2          8.15          8.35         0.78 o                         
 -11   1   2          5.09          5.29         0.94 o                         
 -10   1   2        242.03        266.15         6.90 o                         
  -9   1   2         13.83         12.24         0.97 o                         
  -8   1   2         14.04         13.79         1.09 o                         
  -7   1   2         13.39          9.80         0.67 o                         
  -6   1   2        278.64        313.59        14.16 o                         
  -5   1   2        100.01        111.65         2.64 o                         
  -4   1   2       1201.64       1367.09        18.81 o                         
  -3   1   2        961.84        944.54         8.55 o                         
  -2   1   2       1298.79       1308.31         8.33 o                         
  -1   1   2       1625.76       1612.86        10.08 o                         
   0   1   2        103.26         84.36         2.25 o                         
   1   1   2       1473.86       1389.87         7.27 o                         
   2   1   2       8211.52       8020.38        65.04 o                         
   3   1   2       2064.02       2037.53        17.39 o                         
   4   1   2       1381.64       1346.14        13.59 o                         
   5   1   2        226.99        221.88         3.45 o                         
   6   1   2        309.88        339.85         4.96 o                         
   7   1   2        240.25        263.59         3.89 o                         
   8   1   2        126.49        145.88         3.19 o                         
   9   1   2        109.75        105.98         4.83 o                         
  10   1   2         84.21         88.17         3.54 o                         
  11   1   2         10.57         12.40         1.00 o                         
  12   1   2          6.48          7.34         0.67 o                         
  13   1   2          6.20          6.60         0.86 o                         
 -13   2   2         27.79         26.74         1.12 o                         
 -12   2   2         65.26         70.22         2.47 o                         
 -11   2   2         46.89         50.64         1.97 o                         
 -10   2   2          6.89          7.43         1.00 o                         
  -9   2   2        110.02        114.50         4.08 o                         
  -8   2   2         56.39         58.05         1.68 o                         
  -7   2   2         24.98         23.34         0.91 o                         
  -6   2   2        292.12        318.03         4.73 o                         
  -5   2   2        236.52        230.87         3.84 o                         
  -4   2   2       1669.64       1715.88        15.45 o                         
  -3   2   2        290.02        302.50         4.04 o                         
  -2   2   2         43.43         34.23         0.74 o                         
  -1   2   2        144.54        165.12         1.83 o                         
   0   2   2        456.01        480.87         4.05 o                         
   1   2   2         11.66         11.76         0.44 o                         
   2   2   2        972.63        919.62         6.35 o                         
   3   2   2        633.25        720.87         5.60 o                         
   4   2   2        553.10        612.51         5.85 o                         
   5   2   2         40.64         41.70         1.25 o                         
   6   2   2        150.45        141.38         2.60 o                         
   7   2   2         48.95         42.66         1.21 o                         
   8   2   2         80.69         81.93         1.65 o                         
   9   2   2         74.70         79.99         2.31 o                         
  10   2   2          7.79          7.66         1.12 o                         
  11   2   2         15.31         19.54         1.40 o                         
  12   2   2          6.83          5.82         0.89 o                         
 -12   3   2          3.20          2.76         0.47 o                         
 -11   3   2          9.19          7.88         0.73 o                         
 -10   3   2         43.86         42.23         2.48 o                         
  -9   3   2         58.42         59.87         2.32 o                         
  -8   3   2         43.04         43.87         1.90 o                         
  -7   3   2         87.65         81.19         1.67 o                         
  -6   3   2         15.97         12.10         0.56 o                         
  -5   3   2         39.47         37.80         0.89 o                         
  -4   3   2        281.36        270.80         5.46 o                         
  -3   3   2        236.54        229.85         4.12 o                         
  -2   3   2        269.32        297.41         4.21 o                         
  -1   3   2        331.82        355.79         5.51 o                         
   0   3   2        581.89        654.48         8.20 o                         
   1   3   2        335.29        328.39         4.48 o                         
   2   3   2         25.79         19.83         0.88 o                         
   3   3   2         38.75         35.36         1.13 o                         
   4   3   2        108.81        107.35         2.22 o                         
   5   3   2         38.67         38.64         0.90 o                         
   6   3   2         30.49         32.14         0.91 o                         
   7   3   2        178.33        169.95         2.75 o                         
   8   3   2          8.33          8.91         0.90 o                         
   9   3   2         33.14         27.01         2.94 o                         
  10   3   2          4.87          4.74         0.63 o                         
  11   3   2          0.50          0.81         0.35 o                         
  12   3   2         12.86         10.25         1.22 o                         
 -11   4   2          9.22          7.70         0.61 o                         
 -10   4   2          3.96          3.98         1.23 o                         
  -9   4   2         10.80         11.70         0.97 o                         
  -8   4   2         55.80         50.90         1.81 o                         
  -7   4   2         50.42         54.38         1.89 o                         
  -6   4   2        204.13        199.08         3.13 o                         
  -5   4   2        150.82        143.30         1.94 o                         
  -4   4   2        104.36        102.68         1.38 o                         
  -3   4   2        130.98        127.18         1.47 o                         
  -2   4   2         81.80         79.78         1.14 o                         
  -1   4   2        250.95        246.31         3.21 o                         
   0   4   2         74.55         79.99         1.92 o                         
   1   4   2        273.33        250.81         2.67 o                         
   2   4   2         19.17         18.24         0.64 o                         
   3   4   2         54.74         60.66         1.02 o                         
   4   4   2        216.79        216.96         3.08 o                         
   5   4   2        182.50        163.39         2.39 o                         
   6   4   2         43.16         46.09         1.53 o                         
   7   4   2        103.18         93.09         2.54 o                         
   8   4   2         24.03         23.02         1.42 o                         
   9   4   2          6.78          7.04         0.77 o                         
  10   4   2          1.57          1.62         0.28 o                         
  11   4   2         32.77         30.77         1.09 o                         
 -10   5   2         19.65         19.29         0.76 o                         
  -9   5   2          7.80          7.74         0.59 o                         
  -8   5   2          2.14          2.71         0.40 o                         
  -7   5   2         59.80         62.59         1.60 o                         
  -6   5   2         46.58         52.66         1.81 o                         
  -5   5   2         49.50         46.27         1.06 o                         
  -4   5   2        322.40        316.10         3.32 o                         
  -3   5   2        194.73        197.91         2.14 o                         
  -2   5   2         26.63         30.23         0.80 o                         
  -1   5   2        162.19        166.15         1.96 o                         
   0   5   2          9.28          8.25         0.46 o                         
   1   5   2         52.28         56.41         1.88 o                         
   2   5   2         96.10         99.97         1.60 o                         
   3   5   2        268.07        254.56         3.97 o                         
   4   5   2         60.59         59.56         1.47 o                         
   5   5   2         71.47         71.28         1.62 o                         
   6   5   2         58.38         60.24         2.03 o                         
   7   5   2         10.59         10.60         0.66 o                         
   8   5   2          0.24          0.40         0.18 o                         
   9   5   2         31.59         31.06         0.95 o                         
  -8   6   2          9.90         11.28         0.68 o                         
  -7   6   2          0.64          0.68         0.21 o                         
  -6   6   2         70.11         67.78         1.35 o                         
  -5   6   2         54.82         52.64         1.36 o                         
  -4   6   2          3.27          4.69         0.44 o                         
  -3   6   2         27.53         30.16         1.04 o                         
  -2   6   2         66.71         70.66         1.49 o                         
  -1   6   2         59.43         61.71         1.38 o                         
   0   6   2         10.28         11.69         0.62 o                         
   1   6   2        192.65        188.49         3.50 o                         
   2   6   2         33.27         28.04         1.08 o                         
   3   6   2          2.44          2.58         0.38 o                         
   4   6   2         11.09          9.85         0.66 o                         
   5   6   2          8.72         10.49         0.69 o                         
   6   6   2          4.37          3.19         0.37 o                         
   7   6   2         16.93         15.30         0.93 o                         
   8   6   2          5.86          3.92         0.63 o                         
  -5   7   2          2.82          3.36         0.45 o                         
  -4   7   2          9.32          9.31         0.93 o                         
  -3   7   2          2.36          3.49         0.45 o                         
  -2   7   2          7.78          7.79         0.63 o                         
  -1   7   2         33.10         35.68         1.30 o                         
   0   7   2         13.70         14.98         0.84 o                         
   1   7   2         16.91         15.81         1.59 o                         
   2   7   2         14.66         14.75         1.02 o                         
   3   7   2          9.01          9.54         0.63 o                         
   4   7   2          1.52          1.02         0.31 o                         
   5   7   2          7.84          7.33         0.86 o                         
 -10  -5   3          6.44          7.08         0.77 o                         
 -11  -4   3          0.29         -0.09         0.23 o                         
 -10  -4   3         41.71         45.66         2.93 o                         
  -9  -4   3         34.43         33.09         2.69 o                         
  10  -4   3         17.80         18.85         1.89 o                         
 -12  -3   3         51.21         54.89         1.79 o                         
 -11  -3   3         19.74         22.00         1.12 o                         
 -10  -3   3          8.21          8.71         1.50 o                         
  -9  -3   3          4.34          3.77         1.13 o                         
  -7  -3   3         44.89         39.90         3.36 o                         
  -6  -3   3        102.60        101.71         5.17 o                         
  10  -3   3          5.38          5.34         1.25 o                         
  11  -3   3         12.72         13.17         1.59 o                         
 -12  -2   3          0.17          0.16         0.33 o                         
 -11  -2   3          1.08          1.62         0.43 o                         
 -10  -2   3        130.20        134.71         3.40 o                         
  -9  -2   3         20.84         22.54         3.05 o                         
  -8  -2   3         46.15         42.51         2.46 o                         
  -7  -2   3         87.46         87.10         4.45 o                         
  -6  -2   3          0.86          0.56         0.57 o                         
  -5  -2   3         18.24         18.57         1.83 o                         
  -4  -2   3       1467.79       1514.66        30.93 o                         
  -3  -2   3       1006.53        976.03        20.60 o                         
  -2  -2   3       1125.68       1159.69        23.46 o                         
  -1  -2   3         72.31         75.59         2.85 o                         
  10  -2   3         43.54         41.69         3.37 o                         
  11  -2   3         21.50         25.98         2.43 o                         
  12  -2   3         19.21         17.95         1.67 o                         
 -13  -1   3         41.16         39.06         1.30 o                         
 -12  -1   3         42.79         45.46         2.13 o                         
 -11  -1   3         50.05         58.64         2.05 o                         
 -10  -1   3          2.74          4.73         0.67 o                         
  -9  -1   3         22.85         22.73         1.20 o                         
  -8  -1   3         65.17         70.74         2.44 o                         
  -7  -1   3        167.65        158.85         3.68 o                         
  -6  -1   3         76.11         68.75         2.58 o                         
  -5  -1   3        221.93        197.68         4.47 o                         
  -4  -1   3        795.62        793.80        14.82 o                         
  -3  -1   3        114.60         86.68         3.31 o                         
  -2  -1   3        104.75         95.84         3.31 o                         
  -1  -1   3        437.36        414.53         9.16 o                         
   0  -1   3        834.40        853.07        11.73 o                         
   1  -1   3        415.18        374.76         7.40 o                         
   2  -1   3       1044.34       1008.12        20.08 o                         
   4  -1   3       1699.43       1841.61        36.11 o                         
   5  -1   3         78.41         80.50         5.43 o                         
   6  -1   3         53.09         48.01         3.02 o                         
   7  -1   3          8.24          7.70         1.33 o                         
   8  -1   3         29.27         24.59         2.36 o                         
   9  -1   3         90.31         88.53         4.72 o                         
  10  -1   3          4.88          6.36         0.96 o                         
  11  -1   3         23.17         25.50         1.69 o                         
  12  -1   3          5.46          5.24         0.94 o                         
 -13   0   3         23.04         25.82         1.07 o                         
 -12   0   3          0.62          1.09         0.50 o                         
 -11   0   3          3.90          6.41         1.43 o                         
 -10   0   3         69.06         72.79         4.50 o                         
  -9   0   3         54.22         55.03         1.72 o                         
  -8   0   3         85.13         94.96         2.07 o                         
  -7   0   3         57.05         49.78         2.50 o                         
  -6   0   3         33.31         43.67         3.52 o                         
  -5   0   3        188.13        183.43         5.64 o                         
  -4   0   3          7.46         11.51         0.81 o                         
  -3   0   3       1275.66       1104.94        22.01 o                         
  -2   0   3        424.23        434.30         5.53 o                         
  -1   0   3       1748.84       1757.84        19.05 o                         
   0   0   3       2348.03       2042.19        26.87 o                         
   1   0   3        825.27        691.23         8.02 o                         
   2   0   3        407.00        329.62         7.59 o                         
   3   0   3          1.73          2.09         0.49 o                         
   4   0   3        370.64        370.80         6.52 o                         
   5   0   3         75.34         74.62         2.66 o                         
   6   0   3        132.94        123.25         4.97 o                         
   7   0   3        163.73        186.23         4.00 o                         
   8   0   3         32.13         36.60         4.62 o                         
   9   0   3          2.52          1.95         0.93 o                         
  10   0   3         43.34         45.13         3.40 o                         
  11   0   3          9.48         11.99         1.66 o                         
  12   0   3          0.05          0.33         0.31 o                         
  13   0   3         12.10         11.71         1.10 o                         
 -13   1   3         40.57         37.90         1.51 o                         
 -12   1   3         37.13         41.38         1.63 o                         
 -11   1   3         53.81         60.11         3.29 o                         
 -10   1   3          3.03          4.37         0.91 o                         
  -9   1   3         21.41         20.71         1.09 o                         
  -8   1   3         58.02         68.05         1.94 o                         
  -7   1   3        158.50        154.09         3.82 o                         
  -6   1   3         70.50         59.11         1.75 o                         
  -5   1   3        222.93        208.07         3.35 o                         
  -4   1   3        786.80        807.84        10.12 o                         
  -3   1   3        115.64         91.02         1.49 o                         
  -2   1   3         75.39         67.99         0.94 o                         
  -1   1   3        368.60        354.90         3.45 o                         
   0   1   3        841.58        891.82        12.30 o                         
   1   1   3        427.11        392.67         3.55 o                         
   2   1   3       1085.25       1071.49         9.48 o                         
   3   1   3       1062.30       1016.03        10.35 o                         
   4   1   3       1631.50       1770.60        20.26 o                         
   5   1   3         98.24        107.89         2.63 o                         
   6   1   3         63.70         60.70         2.42 o                         
   7   1   3          6.87          8.77         0.61 o                         
   8   1   3         32.07         28.10         1.49 o                         
   9   1   3         86.28         89.12         3.30 o                         
  10   1   3          4.70          4.15         1.15 o                         
  11   1   3         18.63         22.40         1.55 o                         
  12   1   3          7.41          6.67         0.76 o                         
 -12   2   3          0.57          0.82         0.28 o                         
 -11   2   3          0.80          1.09         0.38 o                         
 -10   2   3        143.00        143.35         4.83 o                         
  -9   2   3         16.95         16.10         1.22 o                         
  -8   2   3         45.71         41.92         1.13 o                         
  -7   2   3         84.28         81.56         1.62 o                         
  -6   2   3          1.65          1.27         0.30 o                         
  -5   2   3         21.64         21.42         0.92 o                         
  -4   2   3       1409.81       1539.09        14.01 o                         
  -3   2   3       1087.85       1082.74         9.30 o                         
  -2   2   3       1099.77       1205.85         8.13 o                         
  -1   2   3         69.34         73.15         1.75 o                         
   0   2   3        365.66        371.17         3.65 o                         
   1   2   3        450.27        438.54         4.26 o                         
   2   2   3         83.68         74.19         1.03 o                         
   3   2   3         59.13         55.22         1.29 o                         
   4   2   3       1556.37       1630.57        13.45 o                         
   5   2   3        244.09        227.45         4.27 o                         
   6   2   3         14.00         16.63         0.78 o                         
   7   2   3          7.37          9.26         0.73 o                         
   8   2   3          1.75          1.71         0.39 o                         
   9   2   3         63.52         62.45         4.34 o                         
  10   2   3         50.06         48.51         2.41 o                         
  11   2   3         23.29         25.37         1.57 o                         
  12   2   3         17.96         15.83         1.49 o                         
 -12   3   3         51.26         51.34         1.81 o                         
 -11   3   3         18.49         19.69         1.09 o                         
 -10   3   3          8.27          8.69         0.84 o                         
  -9   3   3          4.39          2.97         0.56 o                         
  -8   3   3         55.29         47.77         1.74 o                         
  -7   3   3         40.41         42.85         1.14 o                         
  -6   3   3         95.52         96.92         1.67 o                         
  -5   3   3        163.19        155.60         2.06 o                         
  -4   3   3         91.15         85.47         4.40 o                         
  -3   3   3         31.74         29.07         1.02 o                         
  -2   3   3         23.78         16.98         0.97 o                         
  -1   3   3        512.11        505.41         6.31 o                         
   0   3   3        293.10        347.66         4.21 o                         
   1   3   3         92.84         98.47         4.11 o                         
   2   3   3        140.59        155.25         3.30 o                         
   3   3   3        110.86        106.64         2.36 o                         
   4   3   3        248.63        256.48         3.30 o                         
   5   3   3         46.37         49.64         1.61 o                         
   6   3   3         84.46         81.86         1.93 o                         
   7   3   3        136.86        130.44         2.97 o                         
   8   3   3         37.38         41.55         2.33 o                         
   9   3   3        108.51        116.60         3.91 o                         
  10   3   3          5.07          5.49         0.77 o                         
  11   3   3         11.30         12.54         0.98 o                         
  12   3   3         16.52         14.03         1.15 o                         
 -11   4   3          0.46          0.25         0.17 o                         
 -10   4   3         42.16         46.40         2.39 o                         
  -9   4   3         33.13         30.61         1.49 o                         
  -8   4   3          7.49          8.19         0.89 o                         
  -7   4   3         23.86         27.28         1.16 o                         
  -6   4   3         62.76         60.15         1.73 o                         
  -5   4   3          6.27          7.74         0.64 o                         
  -4   4   3        326.83        290.44         3.28 o                         
  -3   4   3        274.61        273.11         2.87 o                         
  -2   4   3         12.23         11.80         0.54 o                         
  -1   4   3          4.72          7.17         0.36 o                         
   0   4   3        165.67        180.56         2.39 o                         
   1   4   3         96.23         91.89         1.39 o                         
   2   4   3         34.94         32.31         0.94 o                         
   3   4   3        377.30        370.22         4.35 o                         
   4   4   3         43.88         40.97         1.35 o                         
   5   4   3         21.64         19.27         1.08 o                         
   6   4   3          7.38          8.38         1.10 o                         
   7   4   3        211.98        212.81         9.30 o                         
   8   4   3          2.86          1.24         0.49 o                         
   9   4   3          6.53          8.18         0.78 o                         
  10   4   3         15.62         17.99         0.98 o                         
  11   4   3          1.61          2.02         0.29 o                         
 -10   5   3          6.53          6.81         0.88 o                         
  -9   5   3         18.11         17.24         0.78 o                         
  -8   5   3         63.68         67.13         2.21 o                         
  -7   5   3          4.61          5.22         0.48 o                         
  -6   5   3         91.58         89.36         1.81 o                         
  -5   5   3        139.20        158.37         2.80 o                         
  -4   5   3         23.54         24.13         0.69 o                         
  -3   5   3         56.54         58.53         1.11 o                         
  -2   5   3        114.30        115.36         1.55 o                         
  -1   5   3         92.37         96.02         1.60 o                         
   0   5   3          5.91          5.22         0.38 o                         
   1   5   3        155.11        146.11         2.54 o                         
   2   5   3        147.27        147.53         3.05 o                         
   3   5   3          2.51          1.51         0.45 o                         
   4   5   3         70.84         79.74         2.61 o                         
   5   5   3         86.36         82.93         2.67 o                         
   6   5   3         11.15         10.94         1.28 o                         
   7   5   3         18.27         19.12         1.01 o                         
   8   5   3         11.45         12.66         0.87 o                         
   9   5   3         30.96         29.11         1.54 o                         
  -8   6   3         47.64         44.29         1.25 o                         
  -7   6   3         79.77         76.57         4.61 o                         
  -6   6   3         16.32         16.58         0.69 o                         
  -5   6   3          1.57          2.21         0.35 o                         
  -4   6   3          3.44          3.68         0.40 o                         
  -3   6   3          3.92          3.07         0.36 o                         
  -2   6   3         48.47         55.74         1.22 o                         
  -1   6   3        118.07        124.00         2.03 o                         
   0   6   3         43.68         46.82         1.20 o                         
   1   6   3         25.21         30.18         1.31 o                         
   2   6   3          9.24          8.72         0.85 o                         
   3   6   3          1.55          1.92         0.46 o                         
   4   6   3         28.02         27.97         1.37 o                         
   5   6   3          8.71          7.35         0.71 o                         
   6   6   3         29.63         27.02         1.17 o                         
   7   6   3         13.18         12.95         0.88 o                         
  -5   7   3          2.00          1.17         0.29 o                         
  -4   7   3          9.01         10.22         0.63 o                         
  -3   7   3          7.46          8.35         0.76 o                         
  -2   7   3          6.65          6.21         0.70 o                         
  -1   7   3          5.61          5.32         1.02 o                         
   0   7   3         16.64         17.13         1.22 o                         
   1   7   3         48.74         44.71         1.43 o                         
   2   7   3          4.76          4.95         0.50 o                         
   3   7   3          6.78          6.39         0.53 o                         
   4   7   3          0.72          1.03         0.25 o                         
  -9  -5   4         23.41         23.66         1.56 o                         
  -8  -5   4         44.06         44.87         2.96 o                         
 -11  -4   4         17.53         17.57         0.96 o                         
 -10  -4   4         13.90         15.64         1.09 o                         
  -9  -4   4         15.73         17.96         1.93 o                         
   9  -4   4         29.35         35.24         2.78 o                         
  10  -4   4          3.53          3.65         0.88 o                         
 -12  -3   4          1.25          1.67         0.35 o                         
 -11  -3   4          2.87          2.44         0.58 o                         
 -10  -3   4          2.84          2.21         0.57 o                         
  -9  -3   4         17.46         19.35         2.22 o                         
  -7  -3   4          0.72          2.72         0.94 o                         
  -6  -3   4        119.80        108.26         5.47 o                         
  10  -3   4          8.32          9.80         1.54 o                         
  11  -3   4          8.94          9.58         1.31 o                         
 -12  -2   4         58.63         59.06         2.04 o                         
 -11  -2   4         19.90         25.14         2.46 o                         
 -10  -2   4         70.17         80.75         2.52 o                         
  -9  -2   4          8.11          9.28         1.15 o                         
  -8  -2   4         24.14         25.35         2.23 o                         
  -7  -2   4         64.23         62.84         2.83 o                         
  -6  -2   4        322.86        313.36        10.01 o                         
  -5  -2   4         20.17         23.64         2.19 o                         
  -4  -2   4          5.01          5.21         0.97 o                         
  -3  -2   4         49.07         42.30         2.54 o                         
  -2  -2   4        202.40        175.16         5.55 o                         
  -1  -2   4        174.34        168.90         5.19 o                         
  11  -2   4         23.51         22.22         2.15 o                         
  12  -2   4         18.34         18.30         1.58 o                         
 -13  -1   4         13.27         14.57         0.89 o                         
 -12  -1   4          3.55          4.48         0.62 o                         
 -11  -1   4         33.35         38.30         1.92 o                         
 -10  -1   4        201.85        213.62         4.49 o                         
  -9  -1   4        117.72        125.60         3.28 o                         
  -8  -1   4         14.07         12.00         0.84 o                         
  -7  -1   4         20.74         17.05         1.61 o                         
  -6  -1   4         26.48         22.99         1.51 o                         
  -5  -1   4        289.00        302.74         9.85 o                         
  -4  -1   4       1423.51       1460.79        29.87 o                         
  -3  -1   4       1833.75       1783.28        34.97 o                         
  -2  -1   4        309.97        300.35         7.74 o                         
  -1  -1   4        228.85        229.71         6.12 o                         
   0  -1   4          7.05          9.89         0.94 o                         
   1  -1   4        416.81        365.53         5.95 o                         
   2  -1   4         74.89         85.88         2.24 o                         
   3  -1   4         89.47         89.89         3.51 o                         
   4  -1   4       1265.60       1409.32        28.80 o                         
   5  -1   4          7.60         10.56         1.38 o                         
   6  -1   4          0.52          0.87         0.58 o                         
   7  -1   4         68.49         70.52         4.14 o                         
   8  -1   4         14.79         14.55         2.03 o                         
  10  -1   4         66.79         62.38         5.10 o                         
  11  -1   4         52.50         58.04         1.96 o                         
 -13   0   4         27.56         24.23         1.76 o                         
 -12   0   4          0.96          0.97         0.42 o                         
 -11   0   4         53.98         55.15         3.34 o                         
 -10   0   4        104.21        113.88         4.94 o                         
  -9   0   4        152.20        153.70         2.89 o                         
  -8   0   4        182.09        186.82         3.14 o                         
  -7   0   4        301.79        284.46         4.35 o                         
  -6   0   4         13.62          7.44         0.85 o                         
  -5   0   4         76.66         76.41         2.52 o                         
  -4   0   4         23.08         29.01         1.39 o                         
  -3   0   4         72.74         79.85         2.67 o                         
  -2   0   4         45.00         59.77         1.61 o                         
  -1   0   4        267.01        225.02         5.81 o                         
   0   0   4         22.51         16.84         1.36 o                         
   1   0   4       1433.56       1563.56        29.35 o                         
   2   0   4         94.87         64.96         1.91 o                         
   3   0   4         50.25         31.58         1.89 o                         
   4   0   4          8.02         13.96         1.42 o                         
   5   0   4        103.22        124.30         4.94 o                         
   6   0   4         45.94         62.94         3.62 o                         
   7   0   4          1.45          4.66         1.16 o                         
   8   0   4         99.36         93.14         3.50 o                         
   9   0   4         54.20         60.26         3.91 o                         
  10   0   4          0.08          0.67         0.57 o                         
  11   0   4          0.45          0.52         0.61 o                         
  12   0   4         19.83         19.81         1.21 o                         
 -13   1   4         14.89         11.79         1.17 o                         
 -12   1   4          4.30          6.51         1.17 o                         
 -11   1   4         33.89         33.56         2.02 o                         
 -10   1   4        199.27        203.83         5.71 o                         
  -9   1   4        111.70        112.10         4.02 o                         
  -8   1   4         15.89         12.81         0.86 o                         
  -7   1   4         20.06         16.50         0.92 o                         
  -6   1   4         21.20         20.61         1.74 o                         
  -5   1   4        269.74        283.57         8.14 o                         
  -4   1   4       1410.00       1418.62        20.27 o                         
  -3   1   4       1752.46       1710.16        19.90 o                         
  -2   1   4        277.71        263.44         3.45 o                         
  -1   1   4        230.46        229.20         3.06 o                         
   0   1   4          9.14         14.93         0.68 o                         
   1   1   4        384.48        334.79         3.59 o                         
   2   1   4         84.20         97.28         1.76 o                         
   3   1   4         80.46         82.95         1.97 o                         
   4   1   4       1233.83       1393.25        27.43 o                         
   5   1   4          4.83          8.42         1.22 o                         
   6   1   4          0.42          0.30         0.24 o                         
   7   1   4         63.29         67.53         1.92 o                         
   8   1   4         15.14         14.99         1.07 o                         
   9   1   4         11.87         12.05         0.99 o                         
  10   1   4         65.00         61.27         3.96 o                         
  11   1   4         52.35         61.44         2.52 o                         
  12   1   4          9.89         10.66         0.92 o                         
 -12   2   4         57.15         50.77         2.01 o                         
 -11   2   4         14.89         16.69         1.96 o                         
 -10   2   4         61.05         64.43         4.70 o                         
  -9   2   4          7.93          9.58         1.47 o                         
  -8   2   4         17.06         17.11         1.06 o                         
  -7   2   4         49.99         45.99         1.43 o                         
  -6   2   4        322.34        309.60         4.16 o                         
  -5   2   4         15.71         17.21         1.79 o                         
  -4   2   4         12.79         13.52         1.10 o                         
  -3   2   4         41.62         34.10         1.40 o                         
  -2   2   4        193.48        174.00         2.55 o                         
  -1   2   4        162.83        169.41         3.09 o                         
   0   2   4        105.73         96.91         1.95 o                         
   1   2   4        192.74        190.04         2.99 o                         
   2   2   4        543.38        567.09         7.50 o                         
   3   2   4         67.39         65.32         1.50 o                         
   4   2   4        920.19        982.63        10.88 o                         
   5   2   4        383.63        415.38         3.98 o                         
   6   2   4        282.33        277.01         3.97 o                         
   7   2   4         33.68         40.12         1.51 o                         
   8   2   4         36.65         35.50         1.70 o                         
   9   2   4        143.83        154.25         3.74 o                         
  10   2   4          1.42          1.01         0.52 o                         
  11   2   4         22.17         20.61         1.38 o                         
  12   2   4         15.08         14.23         0.91 o                         
 -12   3   4          2.57          2.27         0.47 o                         
 -11   3   4          2.28          2.50         0.71 o                         
 -10   3   4          4.33          2.38         0.79 o                         
  -9   3   4         15.58         15.00         1.41 o                         
  -8   3   4         40.93         42.22         1.87 o                         
  -7   3   4          0.38          2.49         0.52 o                         
  -6   3   4        113.05        113.37         3.07 o                         
  -5   3   4         35.57         33.94         1.32 o                         
  -4   3   4         19.35         22.29         1.37 o                         
  -3   3   4        123.45        128.71         5.98 o                         
  -2   3   4        558.45        590.42         7.37 o                         
  -1   3   4         14.32         15.36         1.00 o                         
   0   3   4         48.20         54.97         1.93 o                         
   1   3   4        123.32        112.78         5.25 o                         
   2   3   4         88.81         97.28         3.39 o                         
   3   3   4         40.94         42.71         1.50 o                         
   4   3   4         70.96         70.88         1.45 o                         
   5   3   4         82.10         88.97         2.03 o                         
   6   3   4        125.48        124.17         2.28 o                         
   7   3   4         45.09         45.78         1.91 o                         
   8   3   4          0.71          0.58         0.88 o                         
   9   3   4         56.38         55.29         2.59 o                         
  10   3   4          5.87          6.55         0.69 o                         
  11   3   4          9.75          9.88         0.66 o                         
  -9   4   4         14.69         11.86         1.08 o                         
  -8   4   4         57.04         54.01         2.03 o                         
  -7   4   4         33.80         36.12         2.08 o                         
  -6   4   4          8.13          7.47         0.89 o                         
  -5   4   4        108.97         93.22         2.40 o                         
  -4   4   4         51.67         54.11         1.72 o                         
  -3   4   4         25.13         23.54         0.77 o                         
  -2   4   4         61.81         65.43         1.30 o                         
  -1   4   4        163.91        162.31         1.94 o                         
   0   4   4        126.00        133.29         1.72 o                         
   1   4   4          8.51          8.44         0.42 o                         
   2   4   4         90.05         84.31         1.53 o                         
   3   4   4         86.86         78.89         1.70 o                         
   4   4   4         20.08         20.30         0.88 o                         
   5   4   4        105.31        101.89         2.09 o                         
   6   4   4         40.29         33.89         1.29 o                         
   7   4   4         33.42         36.76         1.52 o                         
   8   4   4          8.82         10.49         0.92 o                         
   9   4   4         28.97         29.68         1.37 o                         
  10   4   4          3.43          2.76         0.33 o                         
  -9   5   4         22.07         23.67         1.75 o                         
  -8   5   4         43.72         48.95         2.57 o                         
  -7   5   4         38.10         37.65         1.98 o                         
  -6   5   4         17.65         16.87         1.14 o                         
  -5   5   4         62.42         65.40         2.00 o                         
  -4   5   4         41.16         35.98         1.09 o                         
  -3   5   4        196.68        187.15         2.59 o                         
  -2   5   4        134.37        149.23         2.48 o                         
  -1   5   4         35.26         34.03         1.10 o                         
   0   5   4         24.63         24.82         0.97 o                         
   1   5   4         74.27         78.52         1.95 o                         
   2   5   4         21.82         20.67         0.99 o                         
   3   5   4        118.15        105.63         2.12 o                         
   4   5   4        119.24        104.75         3.25 o                         
   5   5   4          6.29          5.82         0.53 o                         
   6   5   4         12.86         13.18         1.08 o                         
   7   5   4         28.16         29.51         0.97 o                         
   8   5   4         14.45         15.28         0.73 o                         
   9   5   4          1.05          0.81         0.24 o                         
  -7   6   4         39.81         45.64         1.74 o                         
  -6   6   4         22.13         21.62         0.91 o                         
  -5   6   4         28.14         27.10         1.10 o                         
  -4   6   4         47.65         51.11         1.44 o                         
  -3   6   4          5.70          6.87         0.52 o                         
  -2   6   4         13.62         10.90         0.64 o                         
  -1   6   4         63.36         69.63         1.92 o                         
   0   6   4        118.04        133.18         3.21 o                         
   1   6   4        106.24        108.97         3.26 o                         
   2   6   4         10.89         10.31         1.27 o                         
   3   6   4         40.39         38.21         1.60 o                         
   4   6   4          5.99          6.25         1.00 o                         
   5   6   4         14.28         12.06         0.85 o                         
   6   6   4         43.82         47.30         1.51 o                         
   7   6   4          0.06          0.27         0.21 o                         
  -4   7   4          0.80          0.60         0.29 o                         
  -3   7   4          3.35          3.17         0.38 o                         
  -2   7   4         25.18         25.27         1.51 o                         
  -1   7   4         20.88         18.86         1.15 o                         
   0   7   4          3.79          2.91         0.41 o                         
   1   7   4         43.91         45.98         1.40 o                         
   2   7   4         21.02         20.64         1.14 o                         
   3   7   4          7.85          6.91         0.53 o                         
  -9  -5   5          6.94          8.32         1.10 o                         
  -8  -5   5          5.95          6.47         1.11 o                         
 -11  -4   5          9.74         11.30         1.09 o                         
 -10  -4   5         11.14         10.37         0.86 o                         
  -9  -4   5         29.99         29.74         1.60 o                         
   9  -4   5         16.02         11.53         1.58 o                         
  10  -4   5          4.45          3.91         0.82 o                         
 -11  -3   5         10.12          9.12         0.82 o                         
 -10  -3   5         21.44         22.71         1.45 o                         
  -9  -3   5         58.74         63.48         2.60 o                         
  -6  -3   5         60.06         51.77         3.79 o                         
  10  -3   5          3.92          2.79         0.87 o                         
  11  -3   5          2.25          1.55         0.61 o                         
 -12  -2   5          7.81          9.50         0.64 o                         
 -11  -2   5          7.48          8.05         0.86 o                         
 -10  -2   5          6.41          6.35         0.86 o                         
  -9  -2   5         36.04         38.05         1.72 o                         
  -8  -2   5         69.80         64.65         4.12 o                         
  -7  -2   5         31.29         24.05         2.62 o                         
  -6  -2   5         45.91         55.77         3.80 o                         
  -5  -2   5         89.28         87.61         4.55 o                         
  -4  -2   5         27.42         24.50         2.17 o                         
  -3  -2   5        146.17        154.05         5.72 o                         
  -2  -2   5        809.12        812.55        18.10 o                         
  -1  -2   5        162.70        174.74         5.67 o                         
   0  -2   5          7.08          5.85         0.90 o                         
   1  -2   5          2.72          2.20         0.63 o                         
   2  -2   5        106.03        120.59         4.56 o                         
  11  -2   5         23.61         25.97         1.47 o                         
 -12  -1   5          7.04          6.93         0.81 o                         
 -11  -1   5          4.82          3.88         0.92 o                         
 -10  -1   5         93.54         92.95         4.42 o                         
  -9  -1   5         36.00         36.03         3.06 o                         
  -8  -1   5        147.05        142.29         3.14 o                         
  -7  -1   5         47.61         46.27         1.61 o                         
  -6  -1   5         60.90         60.22         2.10 o                         
  -5  -1   5         39.34         39.68         3.31 o                         
  -4  -1   5         82.32         93.12         4.19 o                         
  -3  -1   5        122.12        129.84         4.83 o                         
  -2  -1   5        388.80        445.52        10.94 o                         
  -1  -1   5        500.90        537.79        12.44 o                         
   1  -1   5        158.22        133.46         4.53 o                         
   2  -1   5        591.30        630.19        14.20 o                         
   3  -1   5        153.60        144.81         3.53 o                         
   4  -1   5         60.47         56.52         3.03 o                         
   5  -1   5        158.15        183.94         6.62 o                         
   6  -1   5         42.00         49.11         3.35 o                         
   7  -1   5          1.24          2.60         0.93 o                         
  11  -1   5         19.72         18.48         1.81 o                         
  12  -1   5          2.37          1.75         0.52 o                         
 -13   0   5          1.03          0.83         0.38 o                         
 -12   0   5          8.73          7.71         0.64 o                         
 -11   0   5        168.15        165.63         9.16 o                         
 -10   0   5         44.73         39.81         2.81 o                         
  -9   0   5         25.14         22.16         4.17 o                         
  -8   0   5         21.01         20.37         1.21 o                         
  -7   0   5          1.04          0.46         0.27 o                         
  -6   0   5        194.97        164.27         3.49 o                         
  -5   0   5        276.29        279.82         5.90 o                         
  -4   0   5         34.93         42.57         2.56 o                         
  -3   0   5        262.43        284.61         5.38 o                         
  -2   0   5        422.88        561.40        12.73 o                         
  -1   0   5       1613.91       1554.61        30.54 o                         
   0   0   5        244.59        318.26         7.79 o                         
   1   0   5        512.56        471.60         6.27 o                         
   2   0   5          5.50          1.76         0.30 o                         
   3   0   5          3.57          1.92         0.40 o                         
   4   0   5         73.09         90.21         4.04 o                         
   5   0   5        183.03        165.88         4.35 o                         
   6   0   5         46.19         40.94         3.02 o                         
   7   0   5         68.84         56.06         3.78 o                         
   8   0   5         20.27         19.01         1.58 o                         
   9   0   5         12.14         13.52         1.31 o                         
  10   0   5          1.94          1.26         0.58 o                         
  11   0   5         29.01         27.87         1.74 o                         
  12   0   5          8.23          9.46         0.87 o                         
 -12   1   5          6.98          6.48         1.11 o                         
 -11   1   5          5.03          4.69         0.73 o                         
 -10   1   5         80.51         74.53         2.39 o                         
  -9   1   5         35.56         33.67         1.64 o                         
  -8   1   5        154.69        152.00         3.66 o                         
  -7   1   5         33.46         30.27         1.44 o                         
  -6   1   5         76.19         84.03         2.37 o                         
  -5   1   5         38.76         41.84         2.69 o                         
  -4   1   5         98.41        111.53         2.62 o                         
  -3   1   5        108.90        129.37         2.78 o                         
  -2   1   5        392.43        456.86         6.45 o                         
  -1   1   5        528.07        582.63         7.70 o                         
   0   1   5         67.24         54.23         2.10 o                         
   1   1   5        152.61        134.89         2.01 o                         
   2   1   5        562.67        603.93         9.07 o                         
   3   1   5        132.96        131.44         3.47 o                         
   4   1   5         55.02         54.72         1.78 o                         
   5   1   5        146.77        174.70         3.15 o                         
   6   1   5         32.98         36.64         1.39 o                         
   7   1   5          3.22          4.78         0.46 o                         
   8   1   5         35.59         33.21         1.63 o                         
   9   1   5         70.61         66.62         2.31 o                         
  10   1   5          1.85          1.25         0.42 o                         
  11   1   5         19.42         17.82         1.29 o                         
  12   1   5          1.79          1.44         0.36 o                         
 -11   2   5          8.48          9.27         1.37 o                         
 -10   2   5          6.86          5.68         1.27 o                         
  -9   2   5         41.11         41.62         3.05 o                         
  -8   2   5         75.20         77.44         3.13 o                         
  -7   2   5         29.97         28.79         1.35 o                         
  -6   2   5         35.40         41.84         1.68 o                         
  -5   2   5         81.58         81.63         2.49 o                         
  -4   2   5         31.51         30.72         1.47 o                         
  -3   2   5        144.49        158.58         3.42 o                         
  -2   2   5        762.44        753.97        15.78 o                         
  -1   2   5        155.74        170.45         3.20 o                         
   0   2   5          8.97          8.89         0.60 o                         
   1   2   5          3.44          3.44         0.38 o                         
   2   2   5         88.84        107.22         2.66 o                         
   3   2   5        119.97        119.46         2.67 o                         
   4   2   5        402.05        452.38         7.68 o                         
   5   2   5          3.75          3.31         0.31 o                         
   6   2   5         82.45         84.11         1.72 o                         
   7   2   5         50.35         51.52         1.78 o                         
   8   2   5         22.18         26.61         1.30 o                         
   9   2   5         46.93         47.65         1.69 o                         
  10   2   5         14.64         14.64         1.88 o                         
  11   2   5         26.77         30.17         1.56 o                         
  -8   3   5         21.22         17.33         1.59 o                         
  -7   3   5         67.08         73.86         2.15 o                         
  -6   3   5         56.21         48.84         1.69 o                         
  -5   3   5         62.58         58.76         2.25 o                         
  -4   3   5          5.52          6.13         0.64 o                         
  -3   3   5          0.59          0.69         0.18 o                         
  -2   3   5         30.51         34.15         2.67 o                         
  -1   3   5        120.70        131.82         2.51 o                         
   0   3   5        524.99        554.27         8.49 o                         
   1   3   5         66.72         67.24         1.98 o                         
   2   3   5         29.49         35.03         0.91 o                         
   3   3   5         20.98         16.24         0.56 o                         
   4   3   5          3.00          3.31         0.31 o                         
   5   3   5         15.23         14.13         0.60 o                         
   6   3   5        308.13        295.24         3.59 o                         
   7   3   5        121.78        132.01         2.69 o                         
   8   3   5          3.97          4.08         0.44 o                         
   9   3   5         69.20         64.27         2.21 o                         
  10   3   5          2.86          1.39         0.44 o                         
  11   3   5          2.23          2.22         0.54 o                         
  -9   4   5         27.94         26.46         1.51 o                         
  -8   4   5         33.87         30.74         1.81 o                         
  -7   4   5          8.25          5.90         0.73 o                         
  -6   4   5         85.68         79.87         2.06 o                         
  -5   4   5         44.03         46.19         1.38 o                         
  -4   4   5         19.58         21.34         0.91 o                         
  -3   4   5        234.74        235.55         4.45 o                         
  -2   4   5        160.33        161.06         3.43 o                         
  -1   4   5         11.76         10.78         0.54 o                         
   0   4   5         25.55         25.91         0.78 o                         
   1   4   5        134.99        125.64         1.97 o                         
   2   4   5        115.58        112.39         1.68 o                         
   3   4   5        139.57        136.08         2.34 o                         
   4   4   5         47.41         46.50         1.25 o                         
   5   4   5         62.65         62.81         1.61 o                         
   6   4   5         16.86         17.73         1.01 o                         
   7   4   5          3.08          2.07         0.43 o                         
   8   4   5         42.30         43.12         1.51 o                         
   9   4   5         14.31         12.48         0.73 o                         
  10   4   5          4.35          3.93         0.35 o                         
  -9   5   5          7.13          7.24         0.67 o                         
  -8   5   5          6.12          6.58         0.77 o                         
  -7   5   5         56.08         52.05         1.83 o                         
  -6   5   5        122.06        119.55         3.05 o                         
  -5   5   5         16.39         15.41         1.22 o                         
  -4   5   5         86.39         77.24         2.33 o                         
  -3   5   5         93.28        102.01         3.06 o                         
  -2   5   5          3.88          3.35         0.46 o                         
  -1   5   5         92.44         95.42         2.93 o                         
   0   5   5        107.64        117.40         2.05 o                         
   1   5   5         32.90         29.35         0.99 o                         
   2   5   5         12.85         11.43         0.69 o                         
   3   5   5        122.49        120.15         2.28 o                         
   4   5   5          9.60          8.54         0.61 o                         
   5   5   5         20.46         17.70         0.77 o                         
   6   5   5         18.01         19.29         0.83 o                         
   7   5   5          0.33          0.56         0.23 o                         
   8   5   5          1.49          1.47         0.36 o                         
  -7   6   5          5.25          5.21         0.66 o                         
  -6   6   5         10.52         10.63         0.82 o                         
  -5   6   5         43.10         42.67         1.19 o                         
  -4   6   5          8.31          8.59         0.59 o                         
  -3   6   5          7.15          9.36         0.58 o                         
  -2   6   5         27.13         28.24         0.91 o                         
  -1   6   5         63.71         66.36         1.51 o                         
   0   6   5          8.24         10.05         0.75 o                         
   1   6   5         56.60         54.93         2.04 o                         
   2   6   5         11.93         14.15         1.20 o                         
   3   6   5          3.02          3.23         0.60 o                         
   4   6   5         18.64         19.01         1.06 o                         
   5   6   5          6.62          7.20         0.63 o                         
   6   6   5          2.49          2.35         0.43 o                         
  -3   7   5         20.42         21.14         1.04 o                         
  -2   7   5          3.14          4.50         0.43 o                         
  -1   7   5          2.42          2.27         0.83 o                         
   0   7   5         17.50         17.13         0.71 o                         
   1   7   5          7.97          8.63         0.57 o                         
   2   7   5          4.02          4.46         0.64 o                         
   3   7   5         28.21         29.88         1.20 o                         
  -9  -5   6          3.69          4.61         0.76 o                         
  -8  -5   6         37.07         39.48         2.51 o                         
 -10  -4   6         12.63         11.45         1.29 o                         
  -9  -4   6         40.22         44.51         2.86 o                         
   9  -4   6          9.62          5.59         1.07 o                         
 -11  -3   6         11.15          9.88         0.79 o                         
 -10  -3   6          7.65          7.86         0.84 o                         
  -9  -3   6          7.06          7.04         0.88 o                         
  -8  -3   6         37.12         38.52         2.68 o                         
  -6  -3   6          9.14          7.34         1.54 o                         
  10  -3   6          0.99          0.30         0.59 o                         
 -12  -2   6         23.64         21.38         1.05 o                         
 -11  -2   6          6.88          7.38         0.65 o                         
 -10  -2   6         11.83         13.37         1.16 o                         
  -9  -2   6         46.09         52.66         2.39 o                         
  -8  -2   6         70.81         63.72         3.62 o                         
  -7  -2   6         78.40         75.81         3.00 o                         
  -6  -2   6         31.12         30.44         2.90 o                         
  -5  -2   6         33.56         33.12         2.84 o                         
  -4  -2   6         80.52         74.22         4.14 o                         
  -3  -2   6         82.47         78.85         4.09 o                         
  -2  -2   6          3.28          2.90         0.78 o                         
  -1  -2   6          4.96          5.95         1.02 o                         
   0  -2   6        126.96        113.24         4.65 o                         
   1  -2   6         75.83         72.66         3.62 o                         
   2  -2   6         65.63         63.31         3.44 o                         
   3  -2   6          7.10          6.25         1.10 o                         
   4  -2   6         60.89         56.43         3.51 o                         
  11  -2   6         23.03         21.30         1.22 o                         
 -12  -1   6         12.50         12.35         0.75 o                         
 -11  -1   6         50.85         54.48         2.22 o                         
 -10  -1   6         15.37         16.60         1.80 o                         
  -9  -1   6        172.24        180.35         6.62 o                         
  -8  -1   6        104.81        109.03         3.72 o                         
  -7  -1   6        238.95        227.83         4.68 o                         
  -6  -1   6         50.72         48.75         1.84 o                         
  -5  -1   6        253.72        223.74         5.50 o                         
  -4  -1   6        144.69        146.26         5.81 o                         
  -3  -1   6         55.54         46.04         2.89 o                         
  -2  -1   6        241.85        263.71         7.86 o                         
  -1  -1   6        281.28        288.42         8.21 o                         
   0  -1   6        547.27        584.06        13.74 o                         
   1  -1   6        268.98        260.59         7.58 o                         
   2  -1   6         44.19         49.96         2.83 o                         
   3  -1   6         77.28         83.14         3.96 o                         
   5  -1   6        136.11        156.49         6.35 o                         
   6  -1   6         35.90         38.00         3.09 o                         
   7  -1   6          4.10          3.02         1.03 o                         
  10  -1   6         11.32         13.88         1.71 o                         
  11  -1   6         26.50         26.09         2.03 o                         
 -12   0   6          0.05         -0.03         0.22 o                         
 -11   0   6          1.94          1.74         0.41 o                         
 -10   0   6         10.63          8.37         1.45 o                         
  -9   0   6         44.52         41.37         2.12 o                         
  -8   0   6        879.46        860.25        11.84 o                         
  -7   0   6         97.97         84.48         2.49 o                         
  -6   0   6         62.38         81.72         2.04 o                         
  -5   0   6         10.63         21.77         3.99 o                         
  -4   0   6          1.69          0.88         0.74 o                         
  -3   0   6        681.80        680.07        15.88 o                         
  -2   0   6         11.61         11.93         0.89 o                         
  -1   0   6       3509.44       3760.39        70.42 o                         
   0   0   6        949.65        819.94        17.71 o                         
   1   0   6          3.67          5.05         0.43 o                         
   2   0   6         10.26          8.35         0.79 o                         
   3   0   6        309.28        339.14         5.42 o                         
   4   0   6         28.28         47.93         2.15 o                         
   5   0   6         72.11         84.62         2.54 o                         
   6   0   6        353.71        363.87         5.67 o                         
   7   0   6          3.81          3.21         0.59 o                         
   8   0   6         63.98         62.07         4.01 o                         
   9   0   6         19.01         16.43         2.07 o                         
  10   0   6         14.73         14.31         1.78 o                         
  11   0   6          0.03         -0.14         0.28 o                         
  12   0   6          0.54          1.51         0.47 o                         
 -12   1   6         11.93         10.15         1.23 o                         
 -11   1   6         52.77         54.20         3.35 o                         
 -10   1   6         18.63         17.52         0.98 o                         
  -9   1   6        164.43        168.80         3.37 o                         
  -8   1   6        115.77        123.24         2.94 o                         
  -7   1   6        232.29        217.81         5.15 o                         
  -6   1   6         51.27         52.53         1.61 o                         
  -5   1   6        229.97        212.07         3.45 o                         
  -4   1   6        147.81        160.71         3.47 o                         
  -3   1   6         55.50         47.52         1.68 o                         
  -2   1   6        208.36        213.54         3.95 o                         
  -1   1   6        287.92        297.85         5.23 o                         
   0   1   6        529.80        614.73         8.10 o                         
   1   1   6        244.14        236.66         3.49 o                         
   2   1   6         27.75         31.20         1.28 o                         
   3   1   6         88.36         95.90         3.11 o                         
   4   1   6        102.81        124.20         3.02 o                         
   5   1   6        150.84        174.07         2.68 o                         
   6   1   6         42.17         38.47         1.23 o                         
   7   1   6          4.30          3.93         0.47 o                         
   8   1   6         90.25         98.68         2.90 o                         
   9   1   6          4.58          5.50         0.59 o                         
  10   1   6         11.37         10.53         1.10 o                         
  11   1   6         27.30         25.69         1.16 o                         
 -12   2   6         24.61         21.35         1.45 o                         
 -11   2   6          6.65          7.27         1.18 o                         
 -10   2   6         10.73          8.44         1.44 o                         
  -9   2   6         38.72         38.15         4.91 o                         
  -8   2   6         68.83         67.00         2.90 o                         
  -7   2   6         68.81         67.57         2.88 o                         
  -6   2   6         34.82         35.08         1.93 o                         
  -5   2   6         33.42         27.29         1.62 o                         
  -4   2   6         73.81         71.13         1.96 o                         
  -3   2   6         90.99         82.91         3.04 o                         
  -2   2   6          5.86          8.07         0.75 o                         
  -1   2   6          6.34          7.50         0.63 o                         
   0   2   6        104.12        106.94         2.12 o                         
   1   2   6         69.15         72.11         2.25 o                         
   2   2   6         68.02         68.90         2.23 o                         
   3   2   6          3.37          2.87         0.46 o                         
   4   2   6         64.46         60.21         1.17 o                         
   5   2   6         14.37         16.70         0.64 o                         
   6   2   6        135.12        146.50         2.25 o                         
   7   2   6          7.29          6.87         0.69 o                         
   8   2   6          9.77          9.13         0.78 o                         
   9   2   6         64.40         61.80         1.89 o                         
  10   2   6          5.10          3.34         0.51 o                         
  11   2   6         23.08         19.11         1.25 o                         
 -11   3   6         11.34          8.57         1.00 o                         
 -10   3   6          9.42          8.15         1.16 o                         
  -9   3   6          7.58          7.63         0.90 o                         
  -8   3   6         35.85         32.75         1.59 o                         
  -7   3   6         33.75         32.43         4.35 o                         
  -6   3   6          9.62          7.26         1.17 o                         
  -5   3   6          3.77          4.12         0.61 o                         
  -4   3   6        111.61        110.31         2.08 o                         
  -3   3   6         63.50         62.98         1.71 o                         
  -2   3   6         13.43         13.69         0.58 o                         
  -1   3   6        325.16        337.50         3.15 o                         
   0   3   6        233.52        221.94         2.63 o                         
   1   3   6         87.70         98.53         1.42 o                         
   2   3   6         23.03         23.22         0.74 o                         
   3   3   6          0.32          0.26         0.15 o                         
   4   3   6          8.16          9.12         0.52 o                         
   5   3   6         28.20         25.50         0.87 o                         
   6   3   6        178.40        182.24         2.89 o                         
   7   3   6         80.49         79.05         2.01 o                         
   8   3   6         19.62         19.41         0.95 o                         
   9   3   6          1.22          1.28         0.32 o                         
  10   3   6          1.03          0.85         0.34 o                         
 -10   4   6         11.07          9.22         0.98 o                         
  -9   4   6         38.98         41.57         1.75 o                         
  -8   4   6          5.07          6.65         0.68 o                         
  -7   4   6          8.41          7.91         0.69 o                         
  -6   4   6        156.82        150.05         3.07 o                         
  -5   4   6         53.56         43.45         1.42 o                         
  -4   4   6         19.72         17.85         0.87 o                         
  -3   4   6        203.50        212.95         3.41 o                         
  -2   4   6          4.46          5.38         0.51 o                         
  -1   4   6        138.35        142.54         2.26 o                         
   0   4   6         77.91         92.24         1.93 o                         
   1   4   6         22.83         22.72         0.76 o                         
   2   4   6         38.53         35.73         0.87 o                         
   3   4   6         53.44         51.39         1.31 o                         
   4   4   6         42.09         41.59         1.27 o                         
   5   4   6         46.70         41.44         1.43 o                         
   6   4   6         63.01         61.79         1.61 o                         
   7   4   6         13.54         15.73         0.93 o                         
   8   4   6         38.89         33.24         1.45 o                         
   9   4   6         11.23          9.42         0.68 o                         
  -9   5   6          4.09          3.00         0.41 o                         
  -8   5   6         38.85         37.44         1.34 o                         
  -7   5   6         10.74         12.46         1.72 o                         
  -6   5   6          2.82          2.69         0.38 o                         
  -5   5   6         93.59         92.03         2.27 o                         
  -4   5   6         25.31         25.86         1.00 o                         
  -3   5   6         87.27         87.43         2.81 o                         
  -2   5   6         44.90         49.15         1.67 o                         
  -1   5   6         67.42         69.35         5.28 o                         
   0   5   6         31.17         31.82         1.09 o                         
   1   5   6          1.30          0.51         0.26 o                         
   2   5   6        221.59        217.79         3.54 o                         
   3   5   6         17.30         14.88         0.87 o                         
   4   5   6         27.91         29.92         0.98 o                         
   5   5   6         22.51         20.56         0.80 o                         
   6   5   6          9.28          7.71         0.51 o                         
   7   5   6         22.15         22.01         0.84 o                         
   8   5   6         13.29         12.75         0.55 o                         
  -6   6   6         30.18         34.36         1.19 o                         
  -5   6   6          4.47          5.28         0.42 o                         
  -4   6   6         13.65         11.27         0.57 o                         
  -3   6   6         18.40         15.64         0.76 o                         
  -2   6   6         13.63         16.51         0.68 o                         
  -1   6   6          9.78          7.65         0.51 o                         
   0   6   6         63.47         68.53         1.80 o                         
   1   6   6         28.38         33.85         1.63 o                         
   2   6   6          2.16          2.54         0.46 o                         
   3   6   6         22.34         20.70         1.71 o                         
   4   6   6         18.29         16.32         1.17 o                         
   5   6   6          0.77          0.87         0.30 o                         
   6   6   6          8.98          7.87         0.52 o                         
  -1   7   6          3.67          3.83         0.83 o                         
   0   7   6          7.80          8.23         1.03 o                         
   1   7   6         11.16         10.88         1.02 o                         
   5  -6   7          6.85          8.11         0.88 o                         
  -8  -5   7         15.16         13.56         1.35 o                         
 -10  -4   7          2.09          2.21         0.55 o                         
  -9  -4   7          0.87          0.66         0.48 o                         
   9  -4   7         26.44         19.30         1.70 o                         
 -11  -3   7          5.94          6.10         0.55 o                         
 -10  -3   7          3.59          2.99         0.52 o                         
  -9  -3   7         46.02         48.25         3.11 o                         
  10  -3   7          2.73          3.31         0.50 o                         
 -11  -2   7         12.83         11.29         0.87 o                         
 -10  -2   7         42.61         47.44         2.01 o                         
  -9  -2   7         23.32         21.72         1.46 o                         
  -8  -2   7         10.58         14.26         1.65 o                         
  -6  -2   7         15.59         16.52         2.23 o                         
  -5  -2   7         80.55         79.92         4.73 o                         
  -4  -2   7        269.51        275.72         9.40 o                         
  -3  -2   7         55.53         51.53         3.45 o                         
  -2  -2   7        193.90        201.53         7.26 o                         
  -1  -2   7        358.52        303.49         9.40 o                         
   0  -2   7         44.46         42.22         2.95 o                         
   1  -2   7          6.53          7.41         1.25 o                         
   2  -2   7         79.70         73.73         4.05 o                         
   3  -2   7        178.60        183.38         7.01 o                         
  10  -2   7          1.64          1.36         0.55 o                         
  11  -2   7          2.47          2.20         0.52 o                         
 -12  -1   7         29.40         28.66         1.24 o                         
 -11  -1   7         20.46         21.27         1.29 o                         
 -10  -1   7         29.04         32.77         3.77 o                         
  -9  -1   7         60.87         56.80         3.03 o                         
  -8  -1   7        220.60        219.64         7.45 o                         
  -7  -1   7          4.29          3.73         0.63 o                         
  -6  -1   7        305.96        295.29        14.67 o                         
  -5  -1   7         76.68         68.09         5.15 o                         
  -4  -1   7         53.05         49.52         3.40 o                         
  -3  -1   7        644.48        612.47        15.54 o                         
  -2  -1   7         85.31         88.11         4.30 o                         
   0  -1   7        201.85        179.46         6.34 o                         
   1  -1   7        414.07        392.59        10.81 o                         
   2  -1   7          7.99          4.86         0.98 o                         
   3  -1   7         31.24         33.39         2.60 o                         
   5  -1   7        168.88        172.74         6.98 o                         
   6  -1   7        102.83        106.27         5.60 o                         
   9  -1   7          5.49          5.37         1.17 o                         
  10  -1   7          5.61          5.66         1.05 o                         
  11  -1   7         21.91         21.18         1.95 o                         
 -12   0   7          0.12          0.28         0.31 o                         
 -11   0   7         43.36         42.86         2.50 o                         
 -10   0   7         38.08         41.50         2.05 o                         
  -9   0   7        116.92        118.15         7.84 o                         
  -8   0   7         38.10         45.16         1.83 o                         
  -7   0   7         88.93         89.82         2.64 o                         
  -6   0   7         50.47         40.70         2.10 o                         
  -5   0   7          1.56          0.83         0.26 o                         
  -4   0   7        118.15        121.87         2.98 o                         
  -3   0   7          3.18          2.87         0.85 o                         
  -2   0   7         29.81         43.77         2.97 o                         
  -1   0   7        787.96        820.58        13.14 o                         
   0   0   7       1297.98       1406.39        28.32 o                         
   1   0   7          0.56          1.73         0.44 o                         
   2   0   7         54.94         54.41         1.81 o                         
   3   0   7          4.08          4.77         0.57 o                         
   4   0   7          4.24          4.61         0.63 o                         
   5   0   7        208.62        261.79         5.17 o                         
   6   0   7        337.30        329.38         5.98 o                         
   7   0   7          0.55          0.14         0.41 o                         
   8   0   7         21.14         26.45         2.63 o                         
   9   0   7          0.31         -0.20         0.46 o                         
  10   0   7          3.28          2.69         0.57 o                         
  11   0   7          1.67          0.78         0.29 o                         
 -12   1   7         30.77         27.80         2.40 o                         
 -11   1   7         20.30         22.74         1.85 o                         
 -10   1   7         30.57         29.88         1.42 o                         
  -9   1   7         56.60         52.54         1.97 o                         
  -8   1   7        210.39        205.08         5.20 o                         
  -7   1   7          4.61          4.19         0.85 o                         
  -6   1   7        331.02        331.68         4.99 o                         
  -5   1   7         74.42         66.38         1.49 o                         
  -4   1   7         52.27         47.46         1.46 o                         
  -3   1   7        632.21        633.29        16.03 o                         
  -2   1   7        106.47        106.44         2.74 o                         
  -1   1   7        107.87        154.04         5.18 o                         
   0   1   7        215.75        209.25         4.83 o                         
   1   1   7        428.83        424.38        10.12 o                         
   2   1   7          5.42          3.76         0.50 o                         
   3   1   7         25.77         24.41         1.10 o                         
   4   1   7        298.67        298.02         4.81 o                         
   5   1   7        183.10        176.56         3.13 o                         
   6   1   7        106.83        102.98         2.60 o                         
   7   1   7         29.38         30.93         1.58 o                         
   8   1   7         17.51         15.29         1.09 o                         
   9   1   7          5.62          3.99         0.53 o                         
  10   1   7          5.54          5.57         0.61 o                         
  11   1   7         21.19         19.31         0.90 o                         
 -11   2   7         12.48         11.02         0.85 o                         
 -10   2   7         46.77         48.32         1.76 o                         
  -9   2   7         22.06         20.26         1.51 o                         
  -8   2   7          8.52         11.21         1.67 o                         
  -7   2   7        131.51        118.43         3.92 o                         
  -6   2   7         14.91         13.80         1.27 o                         
  -5   2   7         73.30         71.17         2.45 o                         
  -4   2   7        295.74        295.94         3.77 o                         
  -3   2   7         61.85         54.13         1.09 o                         
  -2   2   7        206.84        214.52         2.73 o                         
  -1   2   7        337.43        336.82         4.03 o                         
   0   2   7         33.81         33.47         1.10 o                         
   1   2   7          7.34         10.02         0.72 o                         
   2   2   7         74.13         71.79         2.03 o                         
   3   2   7        193.08        195.21         2.95 o                         
   4   2   7         18.04         21.54         0.82 o                         
   5   2   7         48.55         52.88         1.38 o                         
   6   2   7         62.77         60.17         1.92 o                         
   7   2   7         13.93         16.60         1.03 o                         
   8   2   7          4.24          3.85         0.52 o                         
   9   2   7         21.97         24.41         1.12 o                         
  10   2   7          2.38          1.96         0.37 o                         
  11   2   7          2.94          3.18         0.63 o                         
 -11   3   7          4.80          3.25         0.59 o                         
 -10   3   7          2.80          3.29         1.51 o                         
  -9   3   7         46.29         44.67         1.65 o                         
  -8   3   7         35.10         37.49         1.43 o                         
  -7   3   7         42.84         34.41         1.40 o                         
  -6   3   7         95.90         94.39         2.45 o                         
  -5   3   7         69.29         64.77         2.60 o                         
  -4   3   7         19.64         20.43         1.00 o                         
  -3   3   7         12.75         11.83         0.59 o                         
  -2   3   7        142.90        160.56         3.06 o                         
  -1   3   7        331.91        304.03         3.42 o                         
   0   3   7         71.31         69.97         1.76 o                         
   1   3   7        113.98        115.10         1.83 o                         
   2   3   7         10.65         10.35         0.71 o                         
   3   3   7         15.32         17.65         0.68 o                         
   4   3   7         36.06         34.27         1.01 o                         
   5   3   7          0.29          0.60         0.27 o                         
   6   3   7         47.53         47.00         1.69 o                         
   7   3   7         40.32         48.25         1.68 o                         
   8   3   7         64.01         64.75         1.85 o                         
   9   3   7         22.77         18.73         1.05 o                         
  10   3   7          2.54          2.83         0.60 o                         
 -10   4   7          2.22          3.52         0.57 o                         
  -9   4   7          1.06          0.62         0.41 o                         
  -8   4   7         18.69         21.61         0.96 o                         
  -7   4   7         53.97         48.92         1.45 o                         
  -6   4   7          6.11          5.17         0.52 o                         
  -5   4   7         54.08         59.17         1.90 o                         
  -4   4   7        110.71        116.52         3.17 o                         
  -3   4   7         64.91         61.38         2.05 o                         
  -2   4   7          5.83          5.18         0.49 o                         
  -1   4   7        187.43        202.15         3.16 o                         
   0   4   7        302.00        306.33         4.91 o                         
   1   4   7         31.54         31.81         1.25 o                         
   2   4   7        109.69         97.09         1.75 o                         
   3   4   7          2.96          2.90         0.51 o                         
   4   4   7          1.62          0.75         0.31 o                         
   5   4   7         25.47         26.98         1.23 o                         
   6   4   7         23.71         25.93         1.17 o                         
   7   4   7         34.93         31.58         2.06 o                         
   8   4   7         40.25         37.83         1.23 o                         
   9   4   7         22.27         18.71         1.74 o                         
  -8   5   7         15.76         15.18         0.77 o                         
  -7   5   7          7.32          7.06         0.86 o                         
  -6   5   7         24.00         24.86         1.08 o                         
  -5   5   7         15.05         13.71         0.74 o                         
  -4   5   7         37.89         32.82         1.20 o                         
  -3   5   7         16.05         19.25         1.47 o                         
  -2   5   7         47.65         50.32         1.68 o                         
  -1   5   7         23.69         30.08         1.16 o                         
   0   5   7         13.04         13.66         0.80 o                         
   1   5   7         22.34         28.06         1.13 o                         
   2   5   7         42.62         45.30         1.43 o                         
   3   5   7         74.01         71.19         1.79 o                         
   4   5   7          5.54          6.50         0.54 o                         
   5   5   7          2.08          1.28         0.28 o                         
   6   5   7          2.17          2.31         0.42 o                         
   7   5   7          3.44          2.89         0.39 o                         
  -6   6   7          9.16          9.00         0.97 o                         
  -5   6   7          2.44          1.49         0.26 o                         
  -4   6   7          9.21          8.74         0.67 o                         
  -3   6   7         19.64         21.72         0.94 o                         
  -2   6   7         11.40          9.86         1.18 o                         
  -1   6   7         17.99         19.47         1.06 o                         
   0   6   7         33.61         35.91         2.87 o                         
   1   6   7         34.33         33.18         1.59 o                         
   2   6   7         17.07         18.32         0.83 o                         
   3   6   7          5.57          4.36         0.47 o                         
   4   6   7          2.23          2.09         0.33 o                         
   5   6   7          6.71          6.92         0.58 o                         
   6  -5   8          2.84          3.47         0.71 o                         
  -9  -4   8          4.58          4.83         0.82 o                         
   7  -4   8         31.23         29.34         2.10 o                         
  -9  -3   8         44.31         52.13         3.00 o                         
   9  -3   8          1.10          0.75         0.42 o                         
 -11  -2   8         19.90         22.44         1.56 o                         
 -10  -2   8          5.32          2.96         0.72 o                         
  -9  -2   8         37.10         38.00         2.54 o                         
  -5  -2   8        446.72        402.81        12.66 o                         
  -4  -2   8        125.63        126.04         6.12 o                         
  -3  -2   8         15.45         13.85         1.94 o                         
  -1  -2   8         34.32         25.10         2.53 o                         
   0  -2   8         16.72         14.15         1.23 o                         
   1  -2   8        248.75        229.29         8.36 o                         
   2  -2   8         48.84         48.75         3.49 o                         
   9  -2   8         13.39         11.85         1.45 o                         
  10  -2   8          1.69          2.17         0.44 o                         
 -11  -1   8          9.83         10.99         0.86 o                         
 -10  -1   8         39.13         38.77         2.64 o                         
  -9  -1   8         10.16          9.84         1.30 o                         
  -8  -1   8          8.23          8.69         0.98 o                         
  -7  -1   8        137.07        129.66         5.64 o                         
  -6  -1   8         79.44         71.67         2.51 o                         
  -5  -1   8        142.43        149.13         3.87 o                         
  -4  -1   8        387.48        392.27        11.93 o                         
  -3  -1   8        215.40        225.57         8.22 o                         
  -1  -1   8        160.08        166.63         6.51 o                         
   0  -1   8        173.65        176.72         4.54 o                         
   1  -1   8         70.29         80.50         2.47 o                         
   2  -1   8         29.70         34.39         1.47 o                         
   3  -1   8        336.78        320.15         6.90 o                         
   4  -1   8         66.39         78.15         4.06 o                         
   5  -1   8         38.09         36.85         3.24 o                         
   8  -1   8         20.43         15.58         1.89 o                         
   9  -1   8          3.60          2.72         0.81 o                         
  10  -1   8          7.40          6.68         0.73 o                         
 -11   0   8         14.39         14.87         1.47 o                         
 -10   0   8          9.30          8.97         0.93 o                         
  -9   0   8         55.22         61.00         2.56 o                         
  -8   0   8          6.22          4.97         0.66 o                         
  -7   0   8         96.91         93.07         2.67 o                         
  -6   0   8        612.85        623.25         7.91 o                         
  -5   0   8        436.40        446.53         5.64 o                         
  -4   0   8        112.59        100.18         3.21 o                         
  -3   0   8        174.77        157.26         4.31 o                         
  -2   0   8        580.24        594.06         8.35 o                         
  -1   0   8          8.40         13.21         1.18 o                         
   0   0   8         38.54         54.47         4.60 o                         
   1   0   8        532.69        545.19         6.09 o                         
   2   0   8        273.36        284.61         3.93 o                         
   3   0   8         82.50         80.64         2.07 o                         
   4   0   8        131.36        143.78         4.20 o                         
   5   0   8        288.80        272.85         5.39 o                         
   6   0   8        121.41        129.10         6.97 o                         
   7   0   8          0.38          0.48         0.34 o                         
   8   0   8          9.38         11.39         1.69 o                         
   9   0   8          0.46          0.55         0.52 o                         
  10   0   8         10.66          7.41         1.04 o                         
  11   0   8         11.77         10.66         1.07 o                         
 -11   1   8          9.36         10.59         1.15 o                         
 -10   1   8         39.59         41.95         3.24 o                         
  -9   1   8         13.70         13.37         1.74 o                         
  -8   1   8          7.71          7.48         0.78 o                         
  -7   1   8        121.37        114.80         3.05 o                         
  -6   1   8         95.37         90.33         2.93 o                         
  -5   1   8        139.96        150.69         2.71 o                         
  -4   1   8        383.08        394.66         6.49 o                         
  -3   1   8        234.80        238.75         3.54 o                         
  -2   1   8         54.23         63.54         1.59 o                         
  -1   1   8        162.31        167.15         2.55 o                         
   0   1   8        143.55        146.78         2.34 o                         
   1   1   8         78.97         89.09         2.09 o                         
   2   1   8         29.98         34.21         1.58 o                         
   3   1   8        326.82        324.13         5.19 o                         
   4   1   8         71.84         79.12         2.30 o                         
   5   1   8         39.29         38.40         1.42 o                         
   6   1   8         61.06         64.48         2.79 o                         
   7   1   8         27.68         29.34         2.52 o                         
   8   1   8         20.46         19.77         1.22 o                         
   9   1   8          2.11          1.34         0.36 o                         
  10   1   8          7.66          7.46         0.77 o                         
 -11   2   8         23.29         23.41         1.12 o                         
 -10   2   8          4.95          3.59         0.50 o                         
  -9   2   8         35.93         36.20         1.54 o                         
  -8   2   8          1.32          0.78         0.44 o                         
  -7   2   8         65.47         69.58         1.80 o                         
  -6   2   8         36.33         32.16         1.32 o                         
  -5   2   8        440.17        391.92         4.09 o                         
  -4   2   8        140.04        139.09         1.97 o                         
  -3   2   8         19.15         17.16         0.70 o                         
  -2   2   8        216.69        224.49         2.99 o                         
  -1   2   8         25.74         21.64         0.84 o                         
   0   2   8         15.26         13.93         0.70 o                         
   1   2   8        245.40        235.79         6.98 o                         
   2   2   8         51.40         46.40         2.00 o                         
   3   2   8         74.22         71.07         1.89 o                         
   4   2   8        112.28        122.95         2.30 o                         
   5   2   8         41.81         44.30         2.30 o                         
   6   2   8          5.78          8.02         0.83 o                         
   7   2   8         35.75         39.00         1.74 o                         
   8   2   8         13.83         18.67         1.85 o                         
   9   2   8         12.54         12.47         1.02 o                         
  10   2   8          1.52          1.57         0.38 o                         
 -10   3   8         19.86         23.62         1.19 o                         
  -9   3   8         41.12         42.95         2.53 o                         
  -8   3   8         15.13         13.09         0.82 o                         
  -7   3   8         61.34         58.31         1.81 o                         
  -6   3   8         20.58         28.18         1.49 o                         
  -5   3   8         30.26         30.18         1.55 o                         
  -4   3   8        130.06        128.28         2.58 o                         
  -3   3   8         15.85         13.09         0.65 o                         
  -2   3   8        129.70        131.81         2.00 o                         
  -1   3   8        340.30        326.12         4.39 o                         
   0   3   8        119.33        120.77         2.42 o                         
   1   3   8        111.35        114.58         2.62 o                         
   2   3   8          4.54          6.05         0.44 o                         
   3   3   8          9.74         10.19         0.59 o                         
   4   3   8         23.82         26.93         1.03 o                         
   5   3   8          2.65          2.33         0.44 o                         
   6   3   8         86.56         88.16         2.04 o                         
   7   3   8         31.93         32.14         1.16 o                         
   8   3   8         10.69         10.89         0.70 o                         
   9   3   8          1.93          1.41         0.60 o                         
  -9   4   8          5.31          4.30         0.69 o                         
  -8   4   8         56.83         53.86         1.46 o                         
  -7   4   8          6.80          6.29         0.52 o                         
  -6   4   8         18.87         17.35         0.89 o                         
  -5   4   8          2.02          3.17         0.48 o                         
  -4   4   8         54.20         62.89         1.90 o                         
  -3   4   8         39.44         36.37         1.48 o                         
  -2   4   8         16.89         20.57         1.02 o                         
  -1   4   8         99.67         98.83         3.00 o                         
   0   4   8         56.54         54.50         1.86 o                         
   1   4   8         79.40         79.03         2.25 o                         
   2   4   8         33.08         36.27         1.21 o                         
   3   4   8         30.17         30.19         1.40 o                         
   4   4   8         55.31         54.09         1.69 o                         
   5   4   8         11.91         11.23         1.37 o                         
   6   4   8         25.92         28.30         1.31 o                         
   7   4   8         34.02         29.65         1.31 o                         
   8   4   8         48.89         37.77         1.53 o                         
  -7   5   8         23.19         20.36         0.93 o                         
  -6   5   8         21.26         23.10         1.13 o                         
  -5   5   8          8.46          5.52         0.61 o                         
  -4   5   8         25.44         25.31         1.14 o                         
  -3   5   8          4.37          5.07         0.82 o                         
  -2   5   8         13.23         14.63         1.02 o                         
  -1   5   8         25.53         26.34         1.72 o                         
   0   5   8         45.18         44.72         2.34 o                         
   1   5   8         17.32         17.71         1.36 o                         
   2   5   8         76.15         77.26         2.43 o                         
   3   5   8          9.89         11.99         0.92 o                         
   4   5   8         17.21         17.38         1.01 o                         
   5   5   8          8.73          7.01         0.62 o                         
   6   5   8          3.15          3.34         0.51 o                         
  -5   6   8          3.24          2.74         0.56 o                         
  -4   6   8          3.92          3.74         0.42 o                         
  -3   6   8         20.36         21.65         0.97 o                         
  -2   6   8         22.38         21.26         2.08 o                         
  -1   6   8         11.13         12.63         0.79 o                         
   0   6   8          5.27          4.78         0.71 o                         
   1   6   8         41.25         41.13         1.36 o                         
   2   6   8          5.05          4.91         0.59 o                         
   3   6   8          2.38          3.42         0.46 o                         
   3  -5   9          4.99          6.14         1.00 o                         
   4  -5   9          6.54          5.64         0.90 o                         
   5  -5   9          3.86          4.39         0.72 o                         
  -8  -4   9          7.72          7.31         1.01 o                         
   2  -4   9         16.58         14.44         1.75 o                         
   3  -4   9          4.90          5.33         1.16 o                         
   4  -4   9          2.40          2.04         0.79 o                         
   5  -4   9          6.26          6.95         1.21 o                         
   6  -4   9         18.35         20.41         1.78 o                         
   7  -4   9         21.68         21.69         1.60 o                         
 -10  -3   9         25.64         26.07         1.54 o                         
   1  -3   9        160.30        159.21         6.34 o                         
   2  -3   9         49.96         53.18         3.51 o                         
   3  -3   9         58.78         71.98         4.17 o                         
   4  -3   9          6.82          8.76         1.48 o                         
   5  -3   9         34.45         40.97         3.00 o                         
   6  -3   9         38.08         40.60         2.84 o                         
   8  -3   9         17.76         19.44         1.78 o                         
 -10  -2   9         24.95         24.92         1.75 o                         
  -2  -2   9        100.63         63.30         4.33 o                         
  -1  -2   9        105.30         88.44         5.09 o                         
   0  -2   9          1.88          4.95         1.48 o                         
   1  -2   9        210.08        193.78        12.67 o                         
   2  -2   9         38.40         35.87         2.12 o                         
   3  -2   9        232.05        242.16         8.35 o                         
   4  -2   9         34.04         37.10         2.92 o                         
   5  -2   9          6.83          5.12         1.16 o                         
   9  -2   9          6.67          6.12         0.69 o                         
 -11  -1   9         52.14         54.25         2.43 o                         
 -10  -1   9          3.88          4.88         0.64 o                         
  -9  -1   9          9.67          8.99         0.75 o                         
  -8  -1   9         43.46         49.39         3.21 o                         
  -7  -1   9        115.93        113.83         5.13 o                         
  -6  -1   9         20.54         18.94         2.01 o                         
  -5  -1   9        277.96        264.08         6.26 o                         
  -4  -1   9        436.88        406.27        12.87 o                         
  -2  -1   9         16.11         12.80         1.89 o                         
  -1  -1   9         48.18         47.81         2.31 o                         
   0  -1   9        111.73         96.58         3.56 o                         
   1  -1   9         58.39         61.79         1.65 o                         
   2  -1   9         74.19         73.57         2.06 o                         
   3  -1   9        331.38        354.66         6.14 o                         
   4  -1   9         63.34         65.74         3.88 o                         
   7  -1   9          8.12         10.46         1.55 o                         
   8  -1   9         11.35         15.30         1.77 o                         
   9  -1   9         29.43         28.31         1.54 o                         
  10  -1   9          2.70          3.88         0.70 o                         
 -11   0   9          5.97          6.44         0.86 o                         
 -10   0   9          6.56          4.75         0.92 o                         
  -9   0   9          2.97          2.17         0.83 o                         
  -8   0   9         18.91         20.87         1.05 o                         
  -7   0   9         19.06         17.09         0.97 o                         
  -6   0   9         78.42         83.90         2.54 o                         
  -5   0   9         55.01         54.72         1.62 o                         
  -4   0   9          7.05          5.25         0.85 o                         
  -3   0   9        142.14        151.89         4.69 o                         
  -2   0   9          6.72          3.86         0.46 o                         
  -1   0   9         40.71         41.84         1.60 o                         
   0   0   9          3.77          5.06         0.49 o                         
   1   0   9         78.24         91.01         2.02 o                         
   2   0   9         30.16         37.50         1.28 o                         
   3   0   9         16.76         15.63         0.87 o                         
   4   0   9        207.40        191.90         5.46 o                         
   5   0   9          4.71          4.70         1.29 o                         
   6   0   9         92.85         93.21         2.77 o                         
   7   0   9          7.83          9.23         0.85 o                         
   8   0   9          6.34          6.66         0.89 o                         
   9   0   9          2.87          3.51         0.84 o                         
  10   0   9          3.72          3.77         0.48 o                         
 -11   1   9         52.16         49.78         1.65 o                         
 -10   1   9          4.71          5.94         0.57 o                         
  -9   1   9          8.50          8.58         1.27 o                         
  -8   1   9         45.08         45.25         2.21 o                         
  -7   1   9        110.44        104.64         2.89 o                         
  -6   1   9         21.18         22.58         1.31 o                         
  -5   1   9        286.44        281.20         5.56 o                         
  -4   1   9        448.77        446.77         7.29 o                         
  -3   1   9          4.49          4.06         0.45 o                         
  -2   1   9         16.79         17.73         1.06 o                         
  -1   1   9         48.99         46.99         1.39 o                         
   0   1   9        109.83        102.24         2.40 o                         
   1   1   9         56.76         60.56         1.80 o                         
   2   1   9         81.46         75.37         2.06 o                         
   3   1   9        338.66        352.07         4.86 o                         
   4   1   9         63.44         73.06         2.63 o                         
   5   1   9         53.60         58.44         4.74 o                         
   6   1   9         14.54         15.29         1.94 o                         
   7   1   9          7.90          7.47         0.95 o                         
   8   1   9         11.34         11.14         1.06 o                         
   9   1   9         26.61         26.13         1.41 o                         
  10   1   9          2.91          4.01         0.73 o                         
 -10   2   9         25.78         25.26         1.26 o                         
  -9   2   9         56.22         53.63         1.76 o                         
  -8   2   9         22.35         20.73         0.91 o                         
  -7   2   9         39.94         36.47         1.26 o                         
  -6   2   9          4.11          2.42         0.42 o                         
  -5   2   9        219.57        217.94         3.17 o                         
  -4   2   9        317.06        288.92         3.64 o                         
  -3   2   9         91.27         88.48         2.40 o                         
  -2   2   9         97.26         91.42         1.75 o                         
  -1   2   9        102.84        105.62         2.24 o                         
   0   2   9          4.19          4.87         0.54 o                         
   1   2   9        196.10        187.22         4.31 o                         
   2   2   9         37.55         32.95         2.33 o                         
   3   2   9        245.44        237.41         6.49 o                         
   4   2   9         39.12         35.55         1.62 o                         
   5   2   9          6.57          5.91         0.95 o                         
   6   2   9          9.59          9.69         1.11 o                         
   7   2   9         10.45          8.81         1.01 o                         
   8   2   9         11.24         12.35         1.07 o                         
   9   2   9          6.23          5.63         0.65 o                         
 -10   3   9         26.29         27.04         1.17 o                         
  -9   3   9          3.19          3.46         0.43 o                         
  -8   3   9         32.27         29.67         1.15 o                         
  -7   3   9         34.41         37.37         1.39 o                         
  -6   3   9          3.23          2.69         0.54 o                         
  -5   3   9         57.46         53.19         2.04 o                         
  -4   3   9         39.24         46.34         1.50 o                         
  -3   3   9         95.13        103.72         2.31 o                         
  -2   3   9        251.76        247.88         5.09 o                         
  -1   3   9        197.91        173.57         3.57 o                         
   0   3   9         31.41         31.03         1.63 o                         
   1   3   9        164.00        168.36         4.90 o                         
   2   3   9         59.33         61.29         2.87 o                         
   3   3   9         65.20         69.07         2.04 o                         
   4   3   9          8.06          8.92         0.90 o                         
   5   3   9         37.17         36.55         1.46 o                         
   6   3   9         35.44         34.46         1.54 o                         
   7   3   9         21.61         19.87         1.35 o                         
   8   3   9         17.69         16.05         1.07 o                         
  -8   4   9          8.56          9.24         0.62 o                         
  -7   4   9         35.13         34.98         1.40 o                         
  -6   4   9         16.33         17.63         0.94 o                         
  -5   4   9          1.39          2.54         0.44 o                         
  -4   4   9         10.94         10.51         1.03 o                         
  -3   4   9         26.89         32.29         1.61 o                         
  -2   4   9         33.30         34.45         1.47 o                         
  -1   4   9          8.98         10.55         0.98 o                         
   0   4   9        110.55        115.09         2.95 o                         
   1   4   9         26.22         31.98         1.60 o                         
   2   4   9         16.57         14.00         0.81 o                         
   3   4   9          4.44          3.64         0.44 o                         
   4   4   9          1.14          0.99         0.28 o                         
   5   4   9          7.01          7.10         0.68 o                         
   6   4   9         20.77         22.71         1.39 o                         
   7   4   9         20.33         20.29         1.90 o                         
  -7   5   9          8.21          9.90         0.97 o                         
  -6   5   9         13.73         12.71         1.04 o                         
  -5   5   9          5.74          5.08         0.68 o                         
  -4   5   9          4.38          4.23         0.52 o                         
  -3   5   9          6.36          7.18         0.89 o                         
  -2   5   9         50.02         49.40         1.79 o                         
  -1   5   9         18.49         20.08         1.38 o                         
   0   5   9         10.59         11.13         0.88 o                         
   1   5   9         30.93         29.95         1.22 o                         
   2   5   9         39.36         39.33         1.94 o                         
   3   5   9          6.72          6.83         0.65 o                         
   4   5   9          5.54          5.58         0.66 o                         
   5   5   9          3.83          3.85         0.78 o                         
  -3   6   9          0.94          0.48         0.31 o                         
  -2   6   9         28.44         32.14         1.34 o                         
  -1   6   9          0.53          0.20         0.23 o                         
   0   6   9         43.21         44.98         1.67 o                         
   1   6   9         10.17         10.37         0.68 o                         
   3  -5  10          1.03          0.77         0.39 o                         
   4  -5  10         11.80         12.77         1.13 o                         
   2  -4  10         27.45         29.55         2.38 o                         
   3  -4  10         16.14         17.03         1.80 o                         
   4  -4  10          3.52          3.47         0.83 o                         
   5  -4  10          0.22          0.25         0.40 o                         
   6  -4  10         20.43         21.57         1.59 o                         
  -9  -3  10         12.61          9.90         1.03 o                         
   1  -3  10        115.58        120.99         5.41 o                         
   2  -3  10         19.41         21.89         2.25 o                         
   3  -3  10         20.15         23.36         2.32 o                         
   4  -3  10          5.93          6.71         1.24 o                         
   5  -3  10         19.08         21.91         2.10 o                         
   6  -3  10          8.82          7.22         1.13 o                         
   7  -3  10         16.14         16.33         1.60 o                         
 -10  -2  10         21.36         21.79         1.43 o                         
  -9  -2  10         15.08         17.51         1.56 o                         
   0  -2  10        191.65        204.95         7.45 o                         
   1  -2  10        110.39        117.23         5.45 o                         
   2  -2  10          9.70          9.57         1.55 o                         
   3  -2  10        221.90        236.95         6.73 o                         
   4  -2  10          7.74          7.87         1.04 o                         
   5  -2  10         48.04         42.40         2.24 o                         
   6  -2  10         16.48         15.90         1.99 o                         
   7  -2  10          5.13          7.60         1.31 o                         
   8  -2  10          0.39          0.99         0.37 o                         
 -10  -1  10          8.88          9.57         1.04 o                         
  -9  -1  10          3.33          2.22         0.54 o                         
  -8  -1  10         25.19         26.60         1.55 o                         
  -7  -1  10          7.52          8.40         1.34 o                         
  -3  -1  10         40.83         46.35         2.68 o                         
  -2  -1  10         56.92         57.00         2.91 o                         
  -1  -1  10         50.09         46.61         1.71 o                         
   0  -1  10          0.50          0.71         0.34 o                         
   1  -1  10         68.77         70.57         1.86 o                         
   2  -1  10         72.77         71.63         2.08 o                         
   3  -1  10        163.45        173.43         3.49 o                         
   4  -1  10         55.14         50.10         2.53 o                         
   5  -1  10         38.78         37.64         3.25 o                         
   6  -1  10          0.62          0.66         0.63 o                         
   7  -1  10          4.32          5.54         1.18 o                         
   8  -1  10         10.43          9.10         1.31 o                         
   9  -1  10          5.12          5.36         0.68 o                         
 -10   0  10         31.02         32.21         1.43 o                         
  -9   0  10         15.97         14.80         1.09 o                         
  -8   0  10          1.84          1.74         0.40 o                         
  -7   0  10         33.60         37.42         1.63 o                         
  -6   0  10         56.47         61.24         2.15 o                         
  -5   0  10        183.29        177.79         4.03 o                         
  -4   0  10        147.08        166.19         4.54 o                         
  -3   0  10        120.64        109.40         2.65 o                         
  -2   0  10          5.00          4.33         0.54 o                         
  -1   0  10          3.70          4.60         0.50 o                         
   0   0  10         58.80         58.92         1.85 o                         
   1   0  10          0.26          0.54         0.26 o                         
   2   0  10         27.00         24.35         1.46 o                         
   3   0  10        184.25        209.02         4.19 o                         
   4   0  10          3.22          1.44         0.81 o                         
   5   0  10         16.62         23.76         1.69 o                         
   6   0  10         11.93         10.90         1.12 o                         
   7   0  10         15.63         17.41         2.37 o                         
   8   0  10          3.29          2.76         0.57 o                         
   9   0  10          0.04          0.10         0.22 o                         
 -10   1  10          8.01          8.60         0.60 o                         
  -9   1  10          2.59          2.03         0.38 o                         
  -8   1  10         26.34         26.90         1.31 o                         
  -7   1  10          7.09          9.44         0.80 o                         
  -6   1  10          1.70          1.93         0.47 o                         
  -5   1  10         85.89         80.64         2.78 o                         
  -4   1  10        163.46        166.64         5.41 o                         
  -3   1  10         38.75         43.26         3.03 o                         
  -2   1  10         52.09         50.56         2.06 o                         
  -1   1  10         53.25         51.37         1.57 o                         
   0   1  10          0.74          0.38         0.27 o                         
   1   1  10         62.00         64.91         1.79 o                         
   2   1  10         74.47         73.25         2.12 o                         
   3   1  10        163.10        174.40         5.00 o                         
   4   1  10         61.35         51.21         2.92 o                         
   5   1  10         36.81         38.70         1.73 o                         
   6   1  10          0.51          0.37         0.33 o                         
   7   1  10          3.77          3.69         0.64 o                         
   8   1  10         10.86         10.12         1.21 o                         
   9   1  10          5.22          6.23         0.60 o                         
 -10   2  10         19.70         20.97         1.48 o                         
  -9   2  10         15.46         17.23         0.90 o                         
  -8   2  10          4.44          4.43         0.47 o                         
  -7   2  10         74.28         69.89         1.91 o                         
  -6   2  10         59.74         58.04         1.77 o                         
  -5   2  10          5.67          3.87         0.45 o                         
  -4   2  10        228.75        245.81         4.23 o                         
  -3   2  10        136.08        132.71         3.93 o                         
  -2   2  10         39.16         33.25         2.71 o                         
  -1   2  10         26.66         23.61         2.35 o                         
   0   2  10        198.25        210.82         5.52 o                         
   1   2  10        112.24        122.05         5.73 o                         
   2   2  10         13.15          8.96         1.43 o                         
   3   2  10        229.37        230.62         7.85 o                         
   4   2  10          6.90          6.72         1.26 o                         
   5   2  10         42.79         41.20         4.45 o                         
   6   2  10         15.63         16.39         1.31 o                         
   7   2  10          5.81          9.26         0.93 o                         
   8   2  10          0.30          0.08         0.27 o                         
  -9   3  10         12.01          9.65         0.59 o                         
  -8   3  10         31.66         38.68         1.19 o                         
  -7   3  10         21.80         23.45         1.01 o                         
  -6   3  10         50.29         49.17         1.83 o                         
  -5   3  10         41.62         43.36         1.53 o                         
  -4   3  10         35.48         35.66         1.46 o                         
  -3   3  10         52.25         53.25         2.13 o                         
  -2   3  10         76.33         92.39         2.87 o                         
  -1   3  10         10.67         10.12         0.84 o                         
   0   3  10         33.86         32.01         2.01 o                         
   1   3  10        112.01        121.39         3.27 o                         
   2   3  10         18.70         18.70         1.22 o                         
   3   3  10         19.52         18.76         2.10 o                         
   4   3  10          8.72          7.36         0.77 o                         
   5   3  10         19.97         20.32         1.19 o                         
   6   3  10          9.16          8.12         0.85 o                         
   7   3  10         13.53         11.83         1.19 o                         
   8   3  10         17.63         12.92         1.19 o                         
  -7   4  10          8.58         11.85         0.93 o                         
  -6   4  10          2.50          3.45         0.54 o                         
  -5   4  10          0.01          0.03         0.27 o                         
  -4   4  10         10.80         11.32         0.80 o                         
  -3   4  10         33.14         36.35         1.86 o                         
  -2   4  10          5.51          7.81         0.99 o                         
  -1   4  10         72.83         74.84         2.08 o                         
   0   4  10         13.31         17.53         1.01 o                         
   1   4  10          1.98          1.91         0.34 o                         
   2   4  10         28.23         29.82         1.42 o                         
   3   4  10         18.86         22.73         1.05 o                         
   4   4  10          3.06          2.92         0.54 o                         
   5   4  10          0.13          0.42         0.45 o                         
   6   4  10         20.77         21.30         1.70 o                         
  -5   5  10          2.42          2.26         0.35 o                         
  -4   5  10          2.13          3.50         0.55 o                         
  -3   5  10         10.69         12.18         0.78 o                         
  -2   5  10         31.33         32.94         1.60 o                         
  -1   5  10          9.69         10.62         0.95 o                         
   0   5  10         10.53         10.04         0.91 o                         
   1   5  10         19.58         22.92         1.11 o                         
   2   5  10          4.01          4.62         0.51 o                         
   3   5  10          1.45          0.91         0.22 o                         
   4   5  10          9.77         10.13         0.72 o                         
   2  -4  11          9.36         10.39         1.31 o                         
   3  -4  11          3.53          3.79         0.79 o                         
   4  -4  11          1.23          1.01         0.46 o                         
   5  -4  11         10.67         10.59         1.07 o                         
  -8  -3  11         26.40         26.32         1.63 o                         
  -7  -3  11         16.59         14.27         1.35 o                         
   1  -3  11          0.32          0.71         0.63 o                         
   2  -3  11          1.99          1.95         0.76 o                         
   3  -3  11         30.61         32.23         2.57 o                         
   4  -3  11         19.51         20.69         1.96 o                         
   5  -3  11         11.62         10.83         1.35 o                         
   6  -3  11         13.95         10.15         1.15 o                         
  -9  -2  11          8.73          8.75         0.97 o                         
  -8  -2  11         27.84         29.76         2.04 o                         
  -7  -2  11         32.84         40.24         2.58 o                         
  -6  -2  11         14.43         12.72         1.53 o                         
  -5  -2  11         58.48         56.48         3.30 o                         
  -1  -2  11         45.42         46.14         3.13 o                         
   0  -2  11         80.04         80.98         3.05 o                         
   1  -2  11         68.33         73.34         4.23 o                         
   2  -2  11         32.89         30.36         2.68 o                         
   3  -2  11         56.44         59.82         3.73 o                         
   4  -2  11          5.91          7.27         0.96 o                         
   5  -2  11         28.72         27.01         1.34 o                         
   6  -2  11          1.45          1.22         0.49 o                         
   7  -2  11          8.61          6.62         0.81 o                         
   8  -2  11         17.94         15.98         1.32 o                         
  -9  -1  11         21.54         21.08         1.62 o                         
  -8  -1  11         22.63         29.46         2.19 o                         
  -7  -1  11          7.21          5.01         1.03 o                         
  -6  -1  11         88.80         96.54         4.56 o                         
  -5  -1  11         23.88         20.98         2.09 o                         
  -4  -1  11         25.84         28.04         2.40 o                         
  -1  -1  11          5.61          5.35         0.83 o                         
   0  -1  11         37.59         39.90         1.76 o                         
   1  -1  11         23.68         19.95         1.11 o                         
   2  -1  11          5.15          6.11         0.66 o                         
   3  -1  11        102.74        113.05         2.68 o                         
   4  -1  11         19.48         22.36         1.35 o                         
   5  -1  11         14.88         16.16         1.39 o                         
   6  -1  11          0.44          0.34         0.40 o                         
   7  -1  11          3.21          3.94         0.64 o                         
   8  -1  11          0.88          1.49         0.37 o                         
  -9   0  11          7.86          7.88         0.72 o                         
  -8   0  11         20.30         19.63         1.27 o                         
  -7   0  11          5.24          6.20         0.65 o                         
  -6   0  11         27.24         33.11         1.52 o                         
  -5   0  11         21.63         19.03         1.19 o                         
  -4   0  11          2.43          2.60         0.87 o                         
  -3   0  11          0.01         -0.36         0.61 o                         
  -2   0  11          7.37         11.52         1.38 o                         
  -1   0  11        112.76        118.16         3.85 o                         
   0   0  11          0.19         -0.20         0.30 o                         
   1   0  11          0.21          0.16         0.29 o                         
   2   0  11         72.99         90.20         2.41 o                         
   3   0  11          9.17         13.43         0.92 o                         
   4   0  11          2.04          2.13         0.64 o                         
   5   0  11         52.43         54.17         2.00 o                         
   6   0  11          5.41          5.19         0.62 o                         
   7   0  11          0.02         -0.05         0.25 o                         
   8   0  11          1.84          1.88         0.53 o                         
  -9   1  11         21.15         21.24         1.16 o                         
  -8   1  11         22.04         28.76         2.48 o                         
  -7   1  11          7.81          5.68         0.77 o                         
  -6   1  11         92.77         95.17         3.29 o                         
  -5   1  11         22.51         17.59         1.45 o                         
  -4   1  11         24.80         27.88         1.49 o                         
  -3   1  11         96.19         93.51         3.43 o                         
  -2   1  11         72.66         76.48         4.52 o                         
  -1   1  11          5.02          4.82         0.64 o                         
   0   1  11         38.92         41.98         2.23 o                         
   1   1  11         25.34         21.19         1.30 o                         
   2   1  11          4.72          5.73         0.71 o                         
   3   1  11         97.80        107.49         3.76 o                         
   4   1  11         22.34         25.63         1.71 o                         
   5   1  11         14.63         12.61         0.96 o                         
   6   1  11          0.82          0.36         0.35 o                         
   7   1  11          2.98          3.69         0.77 o                         
   8   1  11          0.85          1.45         0.46 o                         
  -9   2  11          9.06          7.08         0.63 o                         
  -8   2  11         27.60         26.15         1.38 o                         
  -7   2  11         33.16         35.58         1.25 o                         
  -6   2  11         13.05         11.66         1.12 o                         
  -5   2  11         56.96         53.42         1.99 o                         
  -4   2  11         34.77         29.27         1.83 o                         
  -3   2  11          9.39         12.95         1.91 o                         
  -2   2  11         63.98         66.21         2.93 o                         
  -1   2  11         41.07         41.97         3.09 o                         
   0   2  11         78.25         80.34         2.60 o                         
   1   2  11         63.45         62.84         3.99 o                         
   2   2  11         37.39         35.44         2.74 o                         
   3   2  11         54.22         56.42         2.87 o                         
   4   2  11          7.86          9.87         1.44 o                         
   5   2  11         30.56         32.01         2.42 o                         
   6   2  11          1.80          1.85         0.47 o                         
   7   2  11          7.56          6.31         0.66 o                         
  -8   3  11         26.27         24.38         1.21 o                         
  -7   3  11         17.04         16.24         1.11 o                         
  -6   3  11          0.46          0.97         0.38 o                         
  -5   3  11         10.70         13.34         1.26 o                         
  -4   3  11          7.96         10.29         1.09 o                         
  -3   3  11         67.78         58.83         2.15 o                         
  -2   3  11         13.12         13.24         1.06 o                         
  -1   3  11         93.04         91.29         2.76 o                         
   0   3  11         78.13         78.09         1.94 o                         
   1   3  11          0.02          0.31         0.32 o                         
   2   3  11          1.36          1.62         0.53 o                         
   3   3  11         33.33         33.19         1.88 o                         
   4   3  11         17.97         14.72         1.46 o                         
   5   3  11         11.51          8.41         1.27 o                         
   6   3  11         13.10          9.50         1.15 o                         
  -6   4  11          2.93          2.61         0.48 o                         
  -5   4  11          5.15          4.55         0.50 o                         
  -4   4  11          4.06          4.64         0.54 o                         
  -3   4  11          9.81          7.19         0.84 o                         
  -2   4  11          5.54          5.93         0.82 o                         
  -1   4  11         54.34         59.30         2.27 o                         
   0   4  11         25.36         22.44         1.47 o                         
   1   4  11          5.65          5.87         0.49 o                         
   2   4  11          9.78         11.63         0.81 o                         
   3   4  11          3.84          2.69         0.35 o                         
   4   4  11          0.63          0.38         0.30 o                         
   5   4  11         11.81         13.05         1.28 o                         
  -4   5  11         11.71         13.37         1.14 o                         
  -3   5  11         24.12         25.26         1.50 o                         
  -2   5  11          3.30          2.93         0.49 o                         
  -1   5  11         15.67         13.42         0.91 o                         
   0   5  11         15.68         16.99         1.01 o                         
   1   5  11          1.86          1.65         0.36 o                         
   2   5  11          1.83          0.92         0.28 o                         
   2  -4  12          1.86          1.27         0.45 o                         
   3  -4  12          6.86          5.69         0.82 o                         
  -4  -3  12         19.53         17.25         1.61 o                         
   1  -3  12          2.26          1.37         0.64 o                         
   2  -3  12          8.37         10.28         1.37 o                         
   3  -3  12         15.14         12.09         1.45 o                         
   4  -3  12          4.50          3.55         0.78 o                         
   5  -3  12          7.12          7.55         0.96 o                         
  -8  -2  12         16.55         16.84         1.30 o                         
  -7  -2  12          1.87          1.70         0.57 o                         
  -6  -2  12          6.16          6.37         1.00 o                         
  -2  -2  12         46.38         42.92         2.95 o                         
  -1  -2  12         48.36         54.83         3.36 o                         
   0  -2  12         17.95         13.47         1.69 o                         
   1  -2  12          4.23          4.83         1.09 o                         
   2  -2  12         15.02         17.57         1.96 o                         
   3  -2  12         38.40         35.12         2.69 o                         
   4  -2  12          4.70          5.99         0.80 o                         
   5  -2  12         17.19         17.94         1.22 o                         
   6  -2  12          4.68          5.19         0.60 o                         
  -8  -1  12         10.42         12.95         1.28 o                         
  -7  -1  12         30.67         34.23         2.33 o                         
  -6  -1  12          1.27          1.02         0.55 o                         
  -5  -1  12          7.48          6.38         1.14 o                         
  -4  -1  12          3.09          6.34         1.13 o                         
  -2  -1  12          3.49          5.95         1.16 o                         
  -1  -1  12         22.88         23.56         2.75 o                         
   0  -1  12         24.15         25.15         2.42 o                         
   1  -1  12         13.74         16.19         1.11 o                         
   2  -1  12         24.24         24.71         1.22 o                         
   3  -1  12         20.42         23.01         1.32 o                         
   4  -1  12          5.73          4.37         0.59 o                         
   5  -1  12         51.26         48.50         2.15 o                         
   6  -1  12          5.88          6.12         0.73 o                         
   7  -1  12          5.18          2.80         0.45 o                         
  -8   0  12         15.18         16.63         1.48 o                         
  -7   0  12          2.68          3.77         0.61 o                         
  -6   0  12          4.00          4.67         0.69 o                         
  -5   0  12          0.05          0.17         0.34 o                         
  -4   0  12         31.78         29.77         1.51 o                         
  -3   0  12         58.30         58.78         2.49 o                         
  -2   0  12          3.01          4.45         0.75 o                         
  -1   0  12         10.48          8.66         1.16 o                         
   0   0  12          1.21          1.09         0.47 o                         
   1   0  12          3.69          2.61         0.51 o                         
   2   0  12          5.81          4.50         0.64 o                         
   3   0  12          0.45          0.26         0.30 o                         
   4   0  12         12.76         13.62         1.25 o                         
   5   0  12          0.47          0.74         0.30 o                         
   6   0  12          0.59          1.72         0.36 o                         
   7   0  12          2.09          2.37         0.58 o                         
  -8   1  12          9.19         10.19         0.81 o                         
  -7   1  12         31.36         37.66         1.74 o                         
  -6   1  12          1.10          1.06         0.40 o                         
  -5   1  12          7.75          6.82         0.88 o                         
  -4   1  12          1.54          2.92         0.51 o                         
  -3   1  12          1.23          1.72         0.54 o                         
  -2   1  12          2.85          2.65         0.61 o                         
  -1   1  12         22.07         22.35         1.87 o                         
   0   1  12         23.41         22.15         1.60 o                         
   1   1  12         12.25         15.26         1.68 o                         
   2   1  12         28.17         29.20         1.83 o                         
   3   1  12         18.05         20.20         2.06 o                         
   4   1  12          5.40          5.47         0.77 o                         
   5   1  12         53.66         52.18         2.34 o                         
   6   1  12          6.80          5.91         0.93 o                         
   7   1  12          5.16          3.43         0.63 o                         
  -8   2  12         16.97         17.59         1.37 o                         
  -7   2  12          1.30          0.72         0.27 o                         
  -6   2  12          7.24          6.65         0.78 o                         
  -5   2  12         16.43         17.41         1.10 o                         
  -4   2  12          2.84          3.07         0.49 o                         
  -3   2  12          5.64          5.29         0.67 o                         
  -2   2  12         51.22         53.81         3.60 o                         
  -1   2  12         47.62         52.59         2.47 o                         
   0   2  12         14.65          9.42         1.56 o                         
   1   2  12          4.95          4.12         0.58 o                         
   2   2  12         14.40         14.89         1.26 o                         
   3   2  12         37.64         36.23         1.92 o                         
   4   2  12          4.57          5.74         0.77 o                         
   5   2  12         17.79         17.70         1.18 o                         
   6   2  12          3.91          4.86         0.57 o                         
  -7   3  12          7.21          8.62         1.30 o                         
  -6   3  12          1.71          1.72         0.43 o                         
  -5   3  12          1.46          0.37         0.40 o                         
  -4   3  12         18.04         17.32         1.75 o                         
  -3   3  12         26.31         32.58         1.79 o                         
  -2   3  12         10.89         14.45         1.50 o                         
  -1   3  12         66.48         67.60         2.15 o                         
   0   3  12         16.30         13.38         0.74 o                         
   1   3  12          1.69          1.13         0.30 o                         
   2   3  12          7.36          8.67         0.75 o                         
   3   3  12         15.17         13.63         1.08 o                         
   4   3  12          4.32          5.36         1.00 o                         
   5   3  12          7.37          5.57         0.86 o                         
  -4   4  12          4.14          3.50         0.48 o                         
  -3   4  12         26.37         25.38         1.32 o                         
  -2   4  12          0.46          0.43         0.29 o                         
  -1   4  12         10.70          8.36         0.65 o                         
   0   4  12         27.17         28.42         0.90 o                         
   1   4  12         19.10         18.63         1.01 o                         
   2   4  12          2.07          1.55         0.31 o                         
   3   4  12          5.85          4.97         0.86 o                         
  -5  -3  13         11.52         10.41         1.00 o                         
   1  -3  13         11.00          8.95         1.12 o                         
   2  -3  13          6.98          8.36         1.06 o                         
   3  -3  13          0.78          1.18         0.46 o                         
  -6  -2  13         12.01         16.89         1.39 o                         
  -5  -2  13          0.39          0.80         0.48 o                         
  -4  -2  13         13.03         10.94         1.29 o                         
  -3  -2  13         11.14         10.64         1.34 o                         
  -2  -2  13          0.74         -0.14         0.43 o                         
  -1  -2  13         19.42         16.27         1.68 o                         
   0  -2  13         15.20         15.10         3.36 o                         
   1  -2  13          2.09          2.32         0.74 o                         
   2  -2  13          1.34          2.80         0.78 o                         
   3  -2  13         10.01         10.30         1.31 o                         
   4  -2  13          2.69          3.39         0.71 o                         
   5  -2  13          1.94          1.25         0.40 o                         
  -7  -1  13          5.23          5.07         0.91 o                         
  -6  -1  13          1.47          1.99         0.40 o                         
  -5  -1  13          5.35          5.79         0.69 o                         
  -4  -1  13         10.91         11.43         1.41 o                         
  -3  -1  13         16.22         14.79         1.67 o                         
  -2  -1  13          4.17          3.80         0.94 o                         
  -1  -1  13         21.36         21.08         1.46 o                         
   0  -1  13          3.15          1.94         0.52 o                         
   1  -1  13         10.70         10.00         1.00 o                         
   2  -1  13          5.93          6.66         0.87 o                         
   3  -1  13          9.06          9.05         0.93 o                         
   4  -1  13          4.54          4.80         0.64 o                         
   5  -1  13          5.87          6.21         0.91 o                         
   6  -1  13          7.65          5.38         0.74 o                         
  -7   0  13         30.69         33.63         2.04 o                         
  -6   0  13          0.05          0.73         0.41 o                         
  -5   0  13          0.46          0.00         0.24 o                         
  -4   0  13          0.34          0.69         0.31 o                         
  -3   0  13         11.19         11.45         1.46 o                         
  -2   0  13          2.54          3.00         0.61 o                         
  -1   0  13         20.49         23.33         2.41 o                         
   0   0  13          2.78          3.25         0.65 o                         
   1   0  13          5.54          5.97         0.82 o                         
   2   0  13          1.51          1.22         0.66 o                         
   3   0  13          2.56          1.21         0.42 o                         
   4   0  13         35.29         34.89         1.64 o                         
   5   0  13         81.13         80.95         2.39 o                         
   6   0  13          0.29          0.92         0.27 o                         
  -7   1  13          5.18          4.92         0.55 o                         
  -6   1  13          0.73          1.01         0.35 o                         
  -5   1  13          4.55          4.27         0.65 o                         
  -4   1  13         11.80         14.26         1.15 o                         
  -3   1  13         17.22         16.89         1.06 o                         
  -2   1  13          2.99          3.80         0.72 o                         
  -1   1  13         22.14         22.40         1.51 o                         
   0   1  13          3.15          2.66         0.58 o                         
   1   1  13          8.39          6.30         1.19 o                         
   2   1  13          5.77          4.95         1.02 o                         
   3   1  13          8.68          8.56         1.19 o                         
   4   1  13          5.49          4.94         0.87 o                         
   5   1  13          4.55          4.54         0.94 o                         
   6   1  13          7.53          5.71         0.71 o                         
  -6   2  13         11.37         14.40         0.77 o                         
  -5   2  13          0.24          0.34         0.28 o                         
  -4   2  13         12.80          9.85         0.74 o                         
  -3   2  13          8.67         10.83         0.92 o                         
  -2   2  13          0.84          0.46         0.29 o                         
  -1   2  13         17.86         15.47         1.85 o                         
   0   2  13         16.37         15.13         1.19 o                         
   1   2  13          1.85          2.16         0.41 o                         
   2   2  13          1.27          1.58         0.62 o                         
   3   2  13          9.09          9.84         0.86 o                         
   4   2  13          2.18          2.21         0.42 o                         
   5   2  13          2.46          1.66         0.34 o                         
  -5   3  13         11.21         13.62         0.86 o                         
  -4   3  13          0.76          1.19         0.27 o                         
  -3   3  13          9.08          6.60         0.68 o                         
  -2   3  13         10.04         10.35         0.87 o                         
  -1   3  13          0.10          0.25         0.22 o                         
   0   3  13         27.85         24.73         1.08 o                         
   1   3  13          8.83          8.17         0.64 o                         
   2   3  13          6.01          6.18         0.54 o                         
   3   3  13          0.65          1.09         0.26 o                         
  -4  -2  14          5.04          6.52         0.84 o                         
  -3  -2  14          5.99          7.44         0.94 o                         
  -2  -2  14         17.59         16.43         1.43 o                         
  -1  -2  14          6.01          5.97         0.89 o                         
   0  -2  14          5.43          6.79         0.96 o                         
   1  -2  14         10.28         10.05         1.16 o                         
   2  -2  14          0.62          0.51         0.36 o                         
   3  -2  14          1.63          3.21         0.60 o                         
  -5  -1  14          2.79          3.84         0.66 o                         
  -4  -1  14          7.41          6.08         0.91 o                         
  -3  -1  14          0.82          0.93         0.45 o                         
  -2  -1  14          4.32          6.11         0.97 o                         
  -1  -1  14          3.49          3.11         1.18 o                         
   0  -1  14          3.26          2.68         0.51 o                         
   1  -1  14          4.56          4.07         0.84 o                         
   2  -1  14          0.32          1.00         0.51 o                         
   3  -1  14          7.45          5.99         0.59 o                         
  -6   0  14          2.22          2.65         0.54 o                         
  -5   0  14         12.94         12.08         0.85 o                         
  -4   0  14          0.05          0.19         0.37 o                         
  -3   0  14          1.94          1.77         0.44 o                         
  -2   0  14          0.75          0.10         0.25 o                         
  -1   0  14          7.59          9.45         0.91 o                         
   0   0  14          0.22          0.97         0.37 o                         
   1   0  14          0.16          0.43         0.48 o                         
   2   0  14          0.95          0.39         0.42 o                         
   3   0  14          0.13          0.21         0.22 o                         
   4   0  14          2.26          2.14         0.48 o                         
  -5   1  14          2.83          4.10         0.52 o                         
  -4   1  14          7.37          8.58         0.77 o                         
  -3   1  14          1.59          2.62         0.39 o                         
  -2   1  14          3.52          4.92         0.66 o                         
  -1   1  14          3.48          2.71         0.49 o                         
   0   1  14          4.34          4.64         0.93 o                         
   1   1  14          4.67          5.29         0.97 o                         
   2   1  14          0.24          0.77         0.33 o                         
   3   1  14          6.82          6.11         0.63 o                         
   4   1  14          3.62          3.01         0.62 o                         
  -5   2  14         11.63         11.83         1.11 o                         
  -4   2  14          3.80          5.07         0.54 o                         
  -3   2  14          6.12          5.90         0.67 o                         
  -2   2  14         15.61         17.35         0.75 o                         
  -1   2  14          7.98          8.30         0.61 o                         
   0   2  14          5.29          5.16         0.84 o                         
   1   2  14          9.19          5.82         1.04 o                         
   2   2  14          0.74          1.33         0.50 o                         
   3   2  14          1.34          2.37         0.56 o                         
  -1   3  14          2.74          2.37         0.51 o                         
  -2  -1  15          0.49          0.39         0.29 o                         
  -1  -1  15          8.29          7.39         0.61 o                         
   0  -1  15          1.50          1.22         0.43 o                         
  -3   0  15          2.98          3.73         0.63 o                         
  -2   0  15          0.82          0.51         0.18 o                         
  -1   0  15          0.00         -0.09         0.18 o                         
   0   0  15          8.57          8.49         1.00 o                         
   1   0  15          7.59          6.74         0.59 o                         
  -2   1  15          0.32          0.34         0.20 o                         
  -1   1  15          9.05          9.39         0.76 o                         
   0   1  15          1.12          0.74         0.25 o                         
                                                                                
